# Supplementary material for: PHGDH supports liver ceramide synthesis and sustains lipid homeostasis
Source: Cancer Metab. 2020 Jun 15;8:6. doi: 10.1186/s40170-020-00212-x (PMC7294658; doi:10.1186/s40170-020-00212-x)
Supplement: Supplementary file 5 — Additional file 5: Supplementary Table 1. Analysis parameters for targeted lipidomics. [file 40170_2020_212_MOESM5_ESM.xlsx]

## Sheet: Sheet1
Lipid Class	Lipid ID	Formula	MS1[M+H]	MS2 (PRM)		Red: used for quantification
Ceramide	Cer(d18:1/16:0)	C34H67NO3	538.518	NA
	Cer(d18:0/16:0)	C34H69NO3	540.536	NA
	Cer(d18:1/17:0)	C35H69NO3	552.535	NA
	Cer(d18:0/17:0)	C35H71NO3	554.552	NA
	Cer(d18:2/18:0)	C36H69NO3	564.535	NA
	Cer(d18:1/18:0)	C36H71NO3	566.552	NA
	Cer(d18:0/18:0)	C36H73NO3	568.566	NA
	Cer(d18:1/19:0)	C37H73NO3	580.566	NA
	Cer(d18:1/20:1)	C38H73NO3	592.566	NA
	Cer(d20:1/18:0)	C38H75NO3	594.582	NA
	Cer(d18:1/20:0)	C38H75NO3	594.582	NA
	Cer(d18:1/21:1)	C39H75NO3	606.582	NA
	Cer(d17:1/22:0)	C39H77NO3	608.597	NA
	Cer(d18:1/21:0)	C39H77NO3	608.598	NA
	Cer(d18:1/22:2)	C40H75NO3	618.582	NA
	Cer(d18:2/22:1)	C40H75NO3	618.582	NA
	Cer(d18:1/22:1)	C40H77NO3	620.596	NA
	Cer(d18:2/22:0)	C40H77NO3	620.598	NA
	Cer(d18:1/22:0)	C40H79NO3	622.613	NA
	Cer(d18:0/22:0)	C40H81NO3	624.628	NA
	Cer(d18:2/23:0)	C41H79NO3	634.613	NA
	Cer(d17:1/24:1)	C41H79NO3	634.614	NA
	Cer(d18:1/23:0)	C41H81NO3	636.624	NA
	Cer(d18:0/23:0)	C41H83NO3	638.645	NA
	Cer(d18:1/24:3)	C42H77NO3	644.598	NA
	Cer(d18:2/24:1)	C42H79NO3	646.612	NA
	Cer(d18:1/24:2)	C42H79NO3	646.613	NA
	Cer(d18:2/24:0)	C42H81NO3	648.629	NA
	Cer(d18:1/24:1)	C42H81NO3	648.629	NA
	Cer(d18:0/24:1)	C42H83NO3	650.645	NA
	Cer(d18:1/24:0)	C42H83NO3	650.647	NA
	Cer(d18:0/24:0)	C42H85NO3	652.66	NA
	Cer(d18:1/25:0)	C43H85NO3	664.66	NA
	Cer(d20:1/23:0)	C43H85NO3	664.66	NA
	Cer(d18:1/26:2)	C44H83NO3	674.645	NA
	Cer(d20:1/24:1)	C44H85NO3	676.66	NA
	Cer(d18:1/26:1)	C44H85NO3	676.66	NA
deoxy Ceramide	Cer(m18:1/16:0)	C34H67NO2	522.524	266.28
	Cer(m18:1/18:0)	C36H71NO2	550.556	266.28
	Cer(m18:1/20:0)	C38H75NO2	578.587	266.28
	Cer(m18:1/22:0)	C40H79NO2	606.618	266.28
	Cer(m18:1/24:0)	C42H83NO2	634.65	266.28
	Cer(m18:1/24:1)	C42H81NO2	632.634	266.28
dihydro- deoxy Ceramide	Cer(m18:0/16:0)	C34H69NO2	524.54	268.3
	Cer(m18:0/18:0)	C36H73NO2	552.571	268.3
	Cer(m18:0/20:0)	C38H77NO2	580.603	268.3
	Cer(m18:0/22:0)	C40H81NO2	608.634	268.3
	Cer(m18:0/24:0)	C42H85NO2	636.665	268.3
	Cer(m18:0/24:1)	C42H83NO2	634.65	268.3
Deoxysphinganine	Deoxysphinganine	C18H39NO	286.31	268.3
