# Supplementary material for: PHGDH supports liver ceramide synthesis and sustains lipid homeostasis
Source: Cancer Metab. 2020 Jun 15;8:6. doi: 10.1186/s40170-020-00212-x (PMC7294658; doi:10.1186/s40170-020-00212-x)
Supplement: Supplementary file 6 — Additional file 6: Supplementary Table 2. Lipidomics data from Figure5A. Lipidomics analysis of shPHGDH (N = 11) serum compared to shREN (N = 12). [file 40170_2020_212_MOESM6_ESM.xlsx]

## Sheet: Sheet1
Supplementary Table 2
Average Rt(min)	Average Mz	Adduct type	Class	ID	shPHGDH											shREN												Pval	(-)Log2Fc	(-)LogPval
					1	2	3	4	5	6	7	8	9	10	11	1	2	3	4	5	6	7	8	9	10	11	12
1.434	316.248	[M]+	ACar	ACar 10:0	7.79334	8.03971	4.87311	6.57081	4.9919	9.90164	9.77761	8.16808	10.1057	5.26725	9.22873	5.80355	3.47016	10.7877	7.73244	10.8738	10.0679	6.27054	5.82679	5.50349	9.34639	9.07777	6.68853	0.931051	0.0152284	0.0310265
1.074	314.234	[M]+	ACar	ACar 10:1	14.4434	26.2493	18.3996	9.79347	16.1674	20.7456	21.8595	18.7796	26.4607	12.9922	24.3101	18.7065	11.3955	30.9273	11.9646	17.6656	15.1525	10.7818	16.8656	13.9599	20.6284	18.4662	14.275	0.308438	0.19162	0.510832
0.716	312.217	[M]+	ACar	ACar 10:2	8.09629	10.3462	9.21664	10.6714	9.52191	12.3129	10.8508	12.346	9.00028	6.71854	13.2644	9.30096	8.02014	11.7357	10.6387	8.51136	8.32334	13.2646	13.8956	9.79458	14.6484	11.9207	8.62712	0.577846	-0.0703296	0.238188
1.57	344.28	[M]+	ACar	ACar 12:0	12.45	16.1101	35.2446	16.951	39.2187	20.6154	49.8395	48.1033	73.0086	12.2709	53.6149	17.4933	25.8063	42.0643	61.7967	29.0003	43.7644	48.0237	37.6728	15.9718	21.8839	65.8178	21.3775	0.840412	-0.0648641	0.0755078
1.485	342.264	[M]+	ACar	ACar 12:1	11.297	11.7569	11.7315	10.7738	10.8444	12.8096	19.1428	22.8452	14.9243	5.8083	20.625	8.00854	9.03305	14.6543	26.1556	18.3884	15.765	22.8752	21.8042	8.81613	14.2358	18.6229	9.37903	0.45757	-0.173826	0.339542
1.453	340.249	[M]+	ACar	ACar 12:2	1.79369	2.31268	1.65194	1.56565	1.30803	2.35821	2.00017	1.87946	1.59705	1.29258	2.77073	1.33995	1.34653	2.39962	1.66314	2.13704	1.60452	1.42631	1.90717	1.56986	2.25665	1.16635	1.64199	0.37416	0.130534	0.426942
1.048	338.233	[M]+	ACar	ACar 12:3	3.25597	3.7877	1.09943	2.10262	4.05344	4.61386	3.07274	5.81913	2.90476	1.97335	7.29819	2.43978	3.45406	5.68914	3.20812	2.52161	2.05498	2.85998	3.94295	2.98467	5.07888	3.86464	2.0206	0.643194	0.120552	0.191658
1.59	356.279	[M]+	ACar	ACar 13:1	1.58309	1.62569	4.03947	0.410212	5.01526	0.409282	3.46449	5.17107	4.59387	0.529049	8.26845	0.370127	3.82346	2.74492	5.55954	0.410283	2.80373	4.71356	5.70639	0.424698	2.94114	5.20181	2.531	0.92514	0.0409194	0.0337925
5.352	372.311	[M]+	ACar	ACar 14:0	2.76281	10.3487	4.16825	4.06834	2.96537	8.10792	8.14775	4.71057	4.24025	7.02467	5.32538	8.37464	2.29231	4.60313	8.70313	7.32409	7.44273	12.7664	8.13977	5.02161	15.6056	4.2057	7.20892	0.139704	-0.441961	0.854792
4.629	370.294	[M]+	ACar	ACar 14:1	19.194	20.8199	5.88563	13.1286	3.89509	17.6994	6.7457	7.55897	6.03258	13.735	8.07848	18.5575	4.28845	4.97351	11.2849	32.1234	10.3102	8.18607	7.51929	20.425	26.6563	5.42672	19.0605	0.382996	-0.33389	0.416806
1.565	368.279	[M]+	ACar	ACar 14:2	14.4694	21.7156	41.6339	14.1906	41.9371	25.7552	40.621	44.0963	62.1356	14.2654	60.556	16.7575	25.8133	41.6651	34.3715	25.49	38.2009	30.8321	38.0037	16.8686	20.8384	39.4171	19.5518	0.339729	0.258446	0.468868
1.486	366.263	[M]+	ACar	ACar 14:3	2.63053	4.00071	3.15643	1.75061	2.59529	3.3325	4.40374	4.1115	2.9403	1.63214	4.97983	1.76195	1.89355	5.06337	3.57165	3.704	3.65673	2.92445	3.24901	2.14889	2.87091	2.70527	2.12293	0.546979	0.119892	0.26203
6.434	400.341	[M]+	ACar	ACar 16:0	110.23	105.684	113.018	66.6281	101.408	95.7134	147.596	103.759	97.8718	91.3638	105.509	163.004	110.158	188.689	107.845	131.378	118.933	105.763	109.816	139.656	163.461	78.0657	148.479	0.0228797	-0.333369	1.64055
5.668	398.326	[M]+	ACar	ACar 16:1	18.0384	16.6375	11.2594	12.7942	11.0586	15.4828	31.3895	15.6626	10.2007	14.3307	12.9187	13.8112	6.3388	17.8747	21.8096	32.6823	17.3971	12.3458	9.94072	16.084	30.5836	6.78504	26.193	0.485066	-0.193875	0.314199
4.921	396.31	[M]+	ACar	ACar 16:2	3.65667	5.51898	4.17092	2.12336	4.96321	4.35675	4.71415	5.95097	1.40998	2.40955	4.97439	2.97928	0.973773	6.4091	4.68249	6.28734	3.76246	3.59078	3.70823	3.195	4.43176	1.07817	3.75567	0.669457	0.105935	0.174277
1.663	392.278	[M]+	ACar	ACar 16:4	3.88847	4.32621	4.84761	4.79584	5.54749	4.68295	4.47711	5.55978	5.05574	3.8838	4.20963	4.3443	5.13751	4.73948	4.21197	4.42854	4.24883	4.49761	4.34507	5.20365	4.84941	4.83496	4.00491	0.658076	0.0283838	0.181724
7.476	428.373	[M]+	ACar	ACar 18:0	34.8228	36.346	40.5901	21.1967	14.2614	30.3543	47.8732	49.5152	15.7314	33.8034	35.4833	74.5184	39.7397	1.93504	34.1585	41.3877	39.9761	45.6786	49.16	49.5131	48.8261	17.2621	40.2418	0.251653	-0.296783	0.599198
6.666	426.357	[M]+	ACar	ACar 18:1	94.4562	67.0465	85.5841	42.5934	84.2685	66.0793	106.731	111.656	86.9468	71.9273	114.127	139.509	84.6011	94.1077	119.211	97.5871	68.5994	81.7013	76.809	92.0403	121.114	71.745	97.0849	0.25223	-0.171196	0.598203
5.997	424.342	[M]+	ACar	ACar 18:2	57.6447	68.2041	61.7043	23.774	49.6832	52.0833	71.0651	63.1152	60.7991	41.4876	60.1057	58.3799	43.2581	89.7399	37.7516	65.7915	58.5082	36.4631	61.5407	46.7878	66.3002	38.8021	51.3876	0.888029	0.0226928	0.0515729
8.305	456.405	[M]+	ACar	ACar 20:0	3.80787	5.05368	5.70123	1.80551	3.6845	2.78463	7.18203	4.28021	4.48814	4.32661	4.23414	6.80817	3.73272	10.6758	2.99937	5.29685	6.04036	3.13954	4.35574	4.79718	3.61289	2.9602	3.81261	0.490197	-0.172946	0.309629
7.562	454.388	[M]+	ACar	ACar 20:1	9.80813	8.67429	8.16743	4.15976	9.56129	7.52186	10.4173	10.6901	5.62021	8.7496	7.4701	22.7474	7.28515	10.1943	6.88337	11.7988	8.60277	5.14277	6.60469	15.2578	12.7815	2.80551	13.5202	0.249163	-0.319032	0.603516
6.957	452.372	[M]+	ACar	ACar 20:2	2.87964	3.99344	4.42247	0.707656	3.06882	2.88275	4.59828	4.27854	2.87837	2.46886	3.87364	3.40618	3.89333	6.98654	3.13703	2.46373	3.52904	2.66085	3.92548	1.56838	2.70866	2.33419	3.11573	0.949566	-0.0145684	0.0224747
5.981	448.34	[M]+	ACar	ACar 20:4	14.1039	14.352	12.1162	9.98807	16.6473	19.311	17.581	20.4029	14.4378	12.6582	18.6737	18.4085	13.3247	13.1741	18.3175	16.8525	11.8562	15.0435	16.3151	19.57	31.2988	13.9738	14.468	0.448106	-0.125279	0.348619
5.396	446.326	[M]+	ACar	ACar 20:5	0.980621	0.902065	0.641537	0.539257	0.740091	1.3023	1.05191	0.471449	1.0578	0.856215	0.892077	1.1703	0.161404	1.03615	0.577938	1.11919	0.728027	0.319274	0.819927	0.986325	2.55966	0.975296	1.22094	0.560892	-0.181678	0.251121
10.007	512.468	[M]+	ACar	ACar 24:0	2.12824	2.39505	1.73147	1.17974	1.52773	1.53562	2.26013	1.59147	1.45059	2.23548	1.35025	3.85433	1.83609	4.50373	1.00069	2.6177	2.47141	1.29628	1.63902	2.53558	2.2235	1.05095	2.42495	0.139834	-0.376498	0.854388
0.488	260.185	[M]+	ACar	ACar 6:0	324.218	414.733	291.9	145.482	286.824	221.5	560.58	407.283	773.631	189.342	417.062	182.578	210.62	456.504	402.729	483.537	360.157	265.127	241.355	216.68	275.364	587.855	186.923	0.509229	0.185104	0.293087
0.594	274.201	[M]+	ACar	ACar 7:0	15.9907	12.5519	15.0149	14.278	15.079	13.1473	14.6697	11.1384	13.3872	11.2096	27.3648	12.5627	14.8261	9.15366	15.8593	12.7976	14.2382	17.5662	19.9254	14.9422	14.3516	18.6322	11.8508	0.915434	0.0163933	0.0383728
0.722	288.217	[M]+	ACar	ACar 8:0	36.7031	39.8951	32.9067	27.6604	32.4518	44.45	58.4854	40.9418	80.423	29.7202	52.7067	30.6191	23.0064	54.2714	37.5058	48.0565	40.8172	30.7772	28.3119	29.2332	48.3085	61.5679	34.2958	0.450383	0.154821	0.346418
0.695	286.201	[M]+	ACar	ACar 8:1	10.4616	79.7015	10.5571	17.7901	89.6138	84.896	10.0887	90.577	82.8222	54.2404	10.3176	7.32929	1.05001	85.2282	9.40554	0.923123	10.6068	15.2194	11.6275	9.91049	96.0549	61.3004	62.2502	0.236434	0.670282	0.626289
24.337	668.635	[M+NH4]+	CE	CE 18:1	0.0628312	0.0223345	2.16279	0.0477717	0.0407117	0.0253615	0.00906152	0.031864	0.0559058	0.0294069	11.2034	0.0419227	7.49531	0.0179839	3.52143	0.831255	1.38865	0.0559347	0.0239464	1.60674	0.0312784	7.38795	2.17282	0.53549	-0.718401	0.271248
23.043	666.615	[M+NH4]+	CE	CE 18:2	102.948	77.7577	158.429	118.97	345.193	95.1262	107.561	343.323	402.681	75.7696	277.299	63.1133	288.335	112.526	190.417	79.6252	156.418	228.067	152.403	70.6685	61.2447	264.026	89.8995	0.311794	0.386487	0.506133
23.089	692.635	[M+NH4]+	CE	CE 20:3	10.6524	2.97055	6.63171	6.909	40.0168	3.12022	4.30439	22.8076	22.3286	4.25095	12.0074	11.0134	31.5776	3.22492	8.62834	4.2727	10.872	10.5227	5.07016	10.1234	8.10049	13.3839	6.9393	0.614131	0.26195	0.211739
22.502	690.616	[M+NH4]+	CE	CE 20:4	200.159	80.9606	84.9169	198.455	332.732	155.657	67.9317	379.999	299.671	92.8977	226.33	232.716	361.351	52.1141	200.466	100.585	136.409	172.361	127.122	185.218	207.836	257.406	95.0648	0.707804	0.119459	0.150087
14.557	540.534	[M+H]+	Cer_NDS	Cer-NDS d34:0	6.64481	7.04169	2.75317	7.79643	2.18526	6.64768	13.1688	3.92008	1.70262	10.316	0.921486	17.7032	6.48797	6.40543	2.84126	12.4148	8.08896	4.40648	8.74569	19.5316	14.4658	2.91342	10.8995	0.0696183	-0.739234	1.15728
19.024	624.628	[M+H]+	Cer_NDS	Cer-NDS d40:0	4.78269	4.2718	3.17777	3.44146	5.51292	2.42706	5.99762	4.11824	4.37589	4.22088	1.1714	9.6799	5.80048	4.09224	2.39513	6.5528	7.45058	4.11477	4.20447	9.6097	5.04328	3.10402	5.58374	0.0501676	-0.511216	1.29958
19.626	638.645	[M+H]+	Cer_NDS	Cer-NDS d41:0	4.46874	3.24925	2.49425	3.64514	5.42839	3.09958	5.41382	4.31363	3.55281	3.80186	1.549	7.78283	4.8733	3.13035	2.63633	5.26785	6.98278	4.53318	4.77935	7.92411	4.88575	3.36547	4.95183	0.038151	-0.449748	1.41849
20.195	652.66	[M+H]+	Cer_NDS	Cer-NDS d42:0	4.97073	3.77098	3.01471	3.94543	5.03786	2.9003	5.32807	4.64218	4.71696	3.83997	1.57464	8.29194	5.15833	4.04502	2.76098	5.85957	7.71143	4.71001	4.52236	8.94903	5.16754	3.5762	4.97587	0.03427	-0.46197	1.46509
11.09	482.456	[M+H]+	Cer_NS	Cer-NS d30:1	33.6653	34.8429	13.3669	37.5764	24.2498	34.9772	21.9426	21.2925	24.4363	40.2897	18.4664	47.8775	14.0348	29.9175	11.7777	44.5414	20.1692	13.5646	16.9356	37.9449	42.2958	17.901	50.1344	0.81969	-0.0604868	0.0863502
13.975	538.518	[M+H]+	Cer_NS	Cer-NS d34:1	19.9599	22.2599	4.93872	13.4183	14.7662	22.4901	16.4945	8.20864	8.6529	19.2181	6.25231	58.6597	16.6606	18.6025	6.88468	24.3979	22.1585	11.4971	15.4196	46.0222	32.6566	11.5294	23.6203	0.0612537	-0.753452	1.21287
14.826	552.535	[M+H]+	Cer_NS	Cer-NS d35:1	0.124704	0.0609767	0.0857603	0.160595	0.0844625	0.215427	0	0.0712763	0.0625453	0.0614021	0.0748379	0.366919	0	0.0647174	0.0351892	0	0.0967542	0.0546988	0.0431482	0.123076	0.472987	0.0329388	0.102667	0.60688	-0.349899	0.216897
15.617	566.552	[M+H]+	Cer_NS	Cer-NS d36:1	1.61489	0.547077	0.48492	0.936258	1.25953	1.27699	0.637843	2.6367	0.432182	0.403051	0.849458	7.07259	1.77146	0.58576	1.78558	0.80478	1.10703	1.86637	1.5012	2.76871	6.60663	1.68359	0.68881	0.0635947	-1.22452	1.19658
17.101	594.582	[M+H]+	Cer_NS	Cer-NS d38:1	5.5025	2.55966	2.70153	0.906436	5.07262	1.03049	2.84714	2.0272	2.0963	2.15271	0.929018	16.4538	5.76196	2.569	1.11031	3.55486	5.73666	1.38789	1.23879	11.7985	3.0455	0.950878	4.57717	0.13788	-0.938712	0.860498
18.485	622.613	[M+H]+	Cer_NS	Cer-NS d40:1	50.1876	61.0468	48.3585	10.7481	45.1956	11.4727	47.5268	18.7986	32.6412	38.2793	10.12	102.431	50.3807	57.139	11.2338	62.9252	83.5526	15.0694	13.2602	107.446	23.1963	11.7908	61.6512	0.194994	-0.555129	0.709978
17.136	620.596	[M+H]+	Cer_NS	Cer-NS d40:2	7.17462	6.0842	4.5418	0.792553	7.80309	0.870627	6.99235	2.09404	4.02985	4.44733	0.816641	16.9365	7.19901	4.36622	0.90979	8.63299	11.5735	1.29622	1.07999	17.9327	2.13518	0.856579	10.5357	0.18271	-0.744934	0.738238
19.116	636.627	[M+H]+	Cer_NS	Cer-NS d41:1	13.4249	14.2287	13.8732	11.2265	13.935	12.5634	15.3514	17.7341	10.6083	13.1944	12.8258	28.8185	16.6812	15.11	11.6542	18.9208	14.529	14.8799	13.8118	19.637	21.2486	11.5513	17.4584	0.0352046	-0.330183	1.4534
19.675	650.644	[M+H]+	Cer_NS	Cer-NS d42:1	29.3293	48.7662	43.7165	25.3755	31.7414	26.6957	46.1271	33.7455	34.1967	39.3924	26.1979	53.398	38.071	70.3512	26.5656	51.0309	44.4546	32.0203	31.1535	46.3219	35.6622	25.6655	41.51	0.179965	-0.239482	0.744812
18.351	648.626	[M+H]+	Cer_NS	Cer-NS d42:2	38.9175	24.6222	24.3747	18.2122	42.6194	20.5343	28.6893	32.3995	27.1333	25.2653	21.5051	98.0406	42.8453	26.9661	21.862	43.258	31.8093	29.7103	23.4785	77.0397	47.069	27.5717	46.1784	0.0479839	-0.635996	1.3189
21.803	369.351	[M-H2O+H]+	Cholesterol	Cholesterol	79.2356	35.3926	35.5089	54.9685	136.214	44.5145	25.5131	117.718	86.2698	39.4059	63.7365	92.1981	165.175	47.3501	2.60007	53.0418	69.9201	63.9156	38.5498	83.4712	84.4169	90.7725	47.4162	0.775009	-0.0979011	0.110693
2.9	612.554	[M+NH4]+	DAG	DAG 34:1	0.0269997	0.467074	0.42771	0.903258	0.0248829	0.213911	0.39716	0.0763469	0.0180773	0.999559	0.0430975	0.170192	0.0277067	0.560007	0.029046	0.294571	0.0936494	0.289829	0.0370639	0.565001	0.801581	0.0211014	0.427431	0.698414	0.2428	0.155887
37.159	610.54	[M+NH4]+	DAG	DAG 34:2	2.27005	3.68135	2.88337	3.13125	2.10992	2.01732	4.54098	2.42783	2.09044	4.6067	1.2353	4.036	2.70143	4.8631	1.29872	4.42881	3.99661	2.86008	1.77829	5.08839	4.03816	1.58535	5.58019	0.203039	-0.321583	0.692421
14.244	608.524	[M+NH4]+	DAG	DAG 34:3	2.3781	3.81264	8.30035	1.66014	4.33975	5.2261	7.46863	4.73644	9.7569	9.69993	4.31143	3.67441	5.02515	6.37742	3.65813	18.9971	8.55749	1.57993	1.51605	7.30298	4.77195	3.64511	8.04831	0.76684	-0.120361	0.115295
16.857	638.572	[M+NH4]+	DAG	DAG 36:2	3.84764	4.504	4.84379	3.30305	6.78625	3.80999	7.05147	4.21567	5.28433	5.3373	3.14845	6.35289	5.50367	5.68161	5.12504	8.32834	8.47587	3.90468	4.14708	12.6613	6.30255	4.27655	4.26928	0.0894986	-0.399748	1.04818
15.677	636.558	[M+NH4]+	DAG	DAG 36:3	15.3896	28.618	31.7708	9.55746	18.0909	24.0134	46.4219	24.4776	33.4916	31.7185	18.8716	17.9449	20.2298	41.6932	17.7995	46.1863	41.7371	14.0496	24.2548	37.4059	19.0921	20.9011	18.5744	0.83199	-0.0540998	0.079882
14.485	634.537	[M+NH4]+	DAG	DAG 36:4	47.6598	123.851	78.6136	26.3085	36.5392	92.3559	147.303	71.2306	86.5893	110.557	42.9336	58.2217	46.8699	152.877	38.2652	150.421	99.4474	40.6642	81.9332	114.624	45.0119	69.2565	56.4545	0.954401	-0.017596	0.0202689
13.478	632.525	[M+NH4]+	DAG	DAG 36:5	11.6427	25.4226	19.5006	6.18663	9.22705	18.9653	39.1455	17.5325	24.4699	24.2371	9.63017	14.7823	10.1976	30.2026	11.47	38.4005	25.3668	11.7317	18.8855	31.6446	11.8123	22.4495	14.9378	0.720249	-0.106403	0.142518
12.765	662.568	[M+NH4]+	DAG	DAG 38:4	20.5983	15.7138	19.7508	16.3909	36.8574	13.0406	21.0762	34.1384	36.2135	19.1784	18.6456	31.7242	31.518	17.1434	14.1933	19.9192	25.9297	22.6014	15.2386	18.8217	25.6027	19.9315	17.3673	0.696496	0.0782239	0.157081
14.102	658.536	[M+NH4]+	DAG	DAG 38:6	18.5381	49.3254	24.8581	5.37378	12.8457	15.772	33.0233	5.40184	0.90794	37.349	17.5877	21.1045	15.7608	35.8377	11.8781	39.6312	19.634	9.25931	15.5555	28.2024	21.984	14.9579	19.6331	0.842464	-0.0721685	0.0744487
13.169	656.522	[M+NH4]+	DAG	DAG 38:7	10.1336	16.6745	16.7005	3.50562	4.073	19.0131	23.1145	13.1352	15.4948	23.7557	8.92196	0.740688	5.79422	22.1545	6.96657	21.0066	16.832	2.73054	9.9458	10.0843	9.40941	6.50209	14.387	0.232955	0.4136	0.632728
14.793	684.554	[M+NH4]+	DAG	DAG 40:7	13.707	15.5039	10.2525	6.57326	9.86489	18.4898	18.9075	12.9275	12.9655	20.4926	9.2197	14.7369	6.81442	23.2358	9.64	15.9303	10.755	4.40498	11.1498	20.7311	11.9409	8.98405	11.537	0.619693	0.116296	0.207824
13.682	682.537	[M+NH4]+	DAG	DAG 40:8	14.1282	55.624	30.2052	10.022	1.36033	58.8717	36.672	20.018	28.598	52.3052	28.5682	12.6508	9.02532	89.2213	15.507	30.7396	17.4857	4.45274	33.5037	21.5641	11.777	16.2607	17.9454	0.414164	0.389479	0.382828
7.264	438.297	[M+H]+	EtherLPE	LPE 16:1e	21.9886	17.003	11.1472	19.5659	2.96822	19.6424	17.527	6.44281	0.622831	19.5502	6.78191	37.4463	5.12647	21.8687	8.95834	24.7873	19.7655	7.40788	15.5478	26.0585	33.8406	1.846	26.3852	0.154064	-0.551624	0.8123
8.17	466.329	[M+H]+	EtherLPE	LPE 18:1e	13.2124	12.92	10.9658	14.358	9.85779	17.2324	14.4602	13.8162	11.7821	14.6561	9.89587	23.5446	10.9018	16.5398	12.1972	15.0892	14.9255	14.4895	15.9788	16.0359	19.9709	12.5585	16.9698	0.0352706	-0.276794	1.45259
7.407	464.313	[M+H]+	EtherLPE	LPE 18:2e	5.40651	3.18739	3.29361	4.63552	4.89116	4.27793	3.97475	3.77165	3.82854	4.52888	2.75328	9.47012	3.1432	4.47682	3.46578	4.53499	4.73254	4.0554	4.16595	5.82134	7.35714	3.69543	5.43254	0.113363	-0.312452	0.945529
0.453	258.11	[M+H]+	EtherLPE	LPE 3:0e	340.2	283.477	212.248	306.604	288.969	365.023	290.188	439.027	198.59	428.643	296.274	692.665	288.905	219.329	422.611	389.193	295.518	326.484	336.264	393.769	525.615	352.314	443.076	0.0920277	-0.316468	1.03608
14.64	702.542	[M+H]+	EtherPC	PC 31:2e	9.53616	7.93731	4.18593	9.05176	3.66709	9.51796	4.07398	5.47329	6.85326	11.6073	4.72399	25.0191	8.38698	12.096	4.74255	13.5458	7.66537	8.69196	2.58057	12.278	7.69199	3.95357	15.3524	0.125361	-0.545458	0.901838
14.452	720.591	[M+H]+	EtherPC	PC 32:0e	53.787	60.5748	43.7736	62.6314	24.3272	63.4931	71.1592	38.9705	34.7521	85.4891	31.7552	104.085	55.6833	90.1563	34.1614	79.8205	84.6735	53.0825	47.3049	76.9177	65.2919	22.3021	98.2871	0.110239	-0.382767	0.957663
13.143	718.575	[M+H]+	EtherPC	PC 32:1e	19.4124	15.3332	16.9407	7.74615	16.9953	16.4001	20.7751	23.4836	23.9866	20.1506	12.7373	33.2035	23.4446	23.4909	16.0471	23.6529	20.8068	19.2305	12.8267	28.5327	20.8214	13.263	23.8847	0.0915179	-0.292795	1.03849
17.932	734.607	[M+H]+	EtherPC	PC 33:0e	0.474539	0.486218	0.613369	0.682795	0.387995	0.753673	0.596845	0.605186	0.488646	0.370835	0.482381	1.23919	0.804176	0.975532	0.518236	0.969277	0.769574	0.753264	0.702261	0.856678	0.491413	0.502602	0.894822	0.0032915	-0.547837	2.48261
16.33	748.621	[M+H]+	EtherPC	PC 34:0e	1.90901	2.39936	2.64449	3.52819	1.81689	3.46683	3.53184	2.89317	2.70128	2.64513	2.93852	4.76211	3.57177	4.20314	3.11609	2.90728	3.12537	4.56848	3.99051	2.34016	3.24744	3.09876	3.60982	0.0105628	-0.355709	1.97622
14.511	746.607	[M+H]+	EtherPC	PC 34:1e	180.2	141.589	99.5496	170.364	83.2625	172.531	158.276	127.532	72.5649	194.136	88.4925	355.243	145.798	172.184	91.4215	225.634	180.646	150.613	127.16	252.335	206.694	63.7832	265.249	0.0764929	-0.462023	1.11638
13.389	744.589	[M+H]+	EtherPC	PC 34:2e	198.61	248.377	183.52	180.069	118.427	188.64	222.849	113.872	218.99	259.641	104.945	285.907	151.158	437.717	110.77	318.776	288.322	145.146	113.456	173.435	157.693	103.414	350.35	0.362538	-0.245787	0.440646
13.104	742.575	[M+H]+	EtherPC	PC 34:3e	85.8133	81.0858	74.398	95.5908	53.3613	93.9625	1.98956	42.3797	46.9988	120.549	43.7686	133.744	46.7774	130.233	51.0465	162.401	154.903	77.4966	44.2272	75.3329	78.0893	45.5813	176.163	0.100549	-0.542955	0.997622
16.828	758.604	[M+H]+	EtherPC	PC 35:2e	13.8014	13.543	15.7878	15.1527	12.574	17.352	16.2018	12.3645	14.0802	16.0296	10.7596	28.1611	18.1543	18.2042	12.2764	24.1785	19.7052	18.7504	15.7815	20.1346	13.6869	11.4265	28.5504	0.0147004	-0.413187	1.83267
16.361	774.635	[M+H]+	EtherPC	PC 36:1e	5.83376	4.8815	6.72102	8.09805	4.91054	9.33442	6.47733	6.68718	7.66841	7.37441	5.95463	14.8472	8.3128	7.15543	7.10172	9.02486	8.02941	10.7242	7.1468	8.49988	7.18454	7.10459	11.8107	0.0148737	-0.406847	1.82758
15.002	772.62	[M+H]+	EtherPC	PC 36:2e	70.9514	63.2273	57.8309	67.7177	38.3886	89.5675	62.129	40.1102	56.2423	78.1921	36.0669	127.408	56.4736	79.1576	43.6098	116.44	91.6029	67.6575	60.8512	74.8493	75.0545	36.7237	131.459	0.0720982	-0.416046	1.14208
13.474	770.606	[M+H]+	EtherPC	PC 36:3e	56.6284	65.9633	45.9492	78.4193	31.1437	67.2463	62.9775	46.6357	49.1474	75.5234	37.9975	91.8875	33.6254	105.192	30.9821	81.1746	67.6127	59.6279	48.5359	71.1967	61.0341	30.1551	100.425	0.33363	-0.213875	0.476735
13.042	768.589	[M+H]+	EtherPC	PC 36:4e	501.383	434.964	287.417	605.224	202.68	531.958	486.921	338.516	253.522	627.392	261.371	964.212	408.119	604.479	237.78	612.393	568.33	401.472	322.723	654.01	563.266	163.225	763.753	0.188984	-0.341559	0.723574
12.818	766.574	[M+H]+	EtherPC	PC 36:5e	208.042	154.316	100.9	291.776	143.042	334.918	153.065	151.517	157.863	218.264	126.589	310.807	122.078	185.76	171.057	235.331	138.205	155.818	168.536	193.735	15.4959	116.227	207.893	0.574876	0.139277	0.240426
14.281	776.562	[M+H]+	EtherPC	PC 37:7e	182.241	172.379	118.212	223.679	88.9255	291.663	86.5705	148.359	126.218	255.512	92.1454	407.597	176.833	224.599	94.9871	287.766	205.105	132.423	202.298	329.191	273.674	121.755	309.549	0.063585	-0.505499	1.19665
16.294	802.68	[M+H]+	EtherPC	PC 38:1e	2.06117	2.22464	0.820318	2.44895	0.705711	2.13322	1.17899	1.81752	1.66903	2.1304	1.27792	4.98102	2.78608	2.87992	1.78773	3.81835	2.86192	2.28499	2.35523	3.51752	2.3452	1.60439	4.38533	0.00156759	-0.82164	2.80477
16.609	800.654	[M+H]+	EtherPC	PC 38:2e	12.4427	12.143	17.4423	14.526	11.6197	17.2311	16.3249	13.5559	15.0122	14.5826	11.6432	28.186	19.2318	19.496	14.2572	18.346	21.478	24.7985	20.013	16.5317	14.6049	13.6001	29.4411	0.00266843	-0.491028	2.57374
14.59	796.62	[M+H]+	EtherPC	PC 38:4e	102.624	87.5457	64.6487	128.699	41.8295	138.249	96.7149	35.6466	32.1845	122.097	62.7729	223.411	56.9479	103.041	41.9095	136.09	111.84	107.488	107.897	146.596	141.4	39.9453	157.079	0.117516	-0.463773	0.929904
13.157	794.602	[M+H]+	EtherPC	PC 38:5e	476.001	392.785	240.907	589.916	187.441	541.156	391.216	329.371	194.874	573.919	231.096	897.778	386.278	461.582	231.68	541.918	472.768	356.487	283.224	693.52	621.588	150.015	687.485	0.198884	-0.353964	0.701399
12.715	792.586	[M+H]+	EtherPC	PC 38:6e	93.7982	106.051	91.5999	65.4077	111.103	76.1178	107.191	140.39	146.073	152.202	97.8719	252.28	129.465	81.7882	89.2777	84.1701	141.914	128.877	86.0875	147.832	126.35	94.3269	166.237	0.259737	-0.238386	0.585466
12.372	790.572	[M+H]+	EtherPC	PC 38:7e	31.9088	32.258	30.6812	37.722	29.6126	58.2592	27.4668	32.5458	30.5778	40.1607	36.2383	51.1893	38.8746	66.536	33.6785	45.0977	50.1049	43.7684	38.3321	40.7057	45.27	41.1805	47.7352	0.0100878	-0.360079	1.9962
12.996	788.553	[M+H]+	EtherPC	PC 38:8e	1.65193	2.49248	3.62415	4.26784	3.85672	5.27373	2.77642	5.03895	5.20181	2.77405	7.20918	2.31988	2.26006	3.55805	8.30358	2.01436	1.25775	5.45307	4.91722	1.64362	2.1958	9.62155	1.45145	0.784363	0.0986993	0.105483
19.588	812.658	[M+H]+	EtherPC	PC 39:3e	2.15019	1.54232	1.41202	7.27094	2.98835	8.51475	1.32028	6.61389	2.93757	1.40256	6.95245	3.06036	4.42982	1.98189	8.35261	1.81265	1.82924	6.39358	5.13905	2.59614	6.07023	8.68914	1.69979	0.71229	-0.146627	0.147343
18.028	808.62	[M+H]+	EtherPC	PC 39:5e	0.314661	0.363792	0.376505	0.45397	0.248829	0.545709	0.328149	0.267185	0.942253	0.365879	0.245255	0.669077	0.452921	0.409408	0.241851	0.517116	0.425459	0.487507	0.466313	0.402972	0.310737	0.249328	0.584733	0.668015	-0.103292	0.175214
16.687	802.574	[M+H]+	EtherPC	PC 39:8e	1.04022	1.11064	1.16767	1.40879	1.85653	1.58477	1.00119	0.949064	1.84333	1.22017	0.98951	1.69257	1.24862	1.36102	1.02508	1.58818	1.2556	1.3333	1.34993	1.44607	1.01086	1.02653	1.80025	0.654274	-0.0619017	0.184241
16.26	822.635	[M+H]+	EtherPC	PC 40:5e	1.55781	1.41428	1.98963	2.20597	1.90123	5.62792	1.71666	3.50642	1.92864	1.56534	3.59461	2.70959	4.80998	1.82053	1.81457	2.86606	2.7462	2.63334	2.70165	2.11106	1.77536	3.8134	3.3056	0.515301	-0.168206	0.287939
14.13	820.619	[M+H]+	EtherPC	PC 40:6e	55.2637	74.0311	48.0307	73.3315	33.7856	104.14	33.8352	38.7052	49.44	84.5253	41.04	118.626	49.8508	99.1336	38.4699	97.5608	48.2712	53.2766	53.716	84.7432	95.8976	39.4908	113.357	0.155653	-0.362829	0.807844
14.588	818.603	[M+H]+	EtherPC	PC 40:7e	7.94716	11.0033	7.28493	16.3792	2.72907	19.1695	10.049	7.59084	8.79535	13.4197	7.69198	13.1733	6.72282	14.6822	8.6853	12.5139	9.9764	10.4033	14.1297	12.1022	11.6117	6.30977	11.958	0.598508	-0.113669	0.22293
17.443	834.635	[M+H]+	EtherPC	PC 41:6e	0.947212	0.945848	1.24748	1.97124	1.03254	2.48863	0.986049	1.50107	1.16928	1.29478	1.39054	2.61742	1.80253	1.26713	1.46053	1.57168	1.53621	2.35887	1.44627	2.02279	1.75444	1.66621	1.99616	0.0286713	-0.396298	1.54255
14.246	840.588	[M+H]+	EtherPC	PC 42:10e	0.276306	0.118113	0.291399	0.191477	0.187856	0.153918	0.57165	0.0912129	0.0397255	0.66573	0.0973729	0.1417	0.0844854	0.620015	0.0534995	0.444871	0.312504	0.0562033	0.107731	0.0600284	0.0133644	0.0603305	0.538676	0.680373	0.232205	0.167253
17.781	852.687	[M+H]+	EtherPC	PC 42:4e	2.50482	1.87031	1.98384	3.62234	2.27219	3.66989	2.27091	3.00409	2.46343	2.54678	2.43121	5.73813	3.6174	2.47198	2.76993	3.1921	3.1103	3.86873	3.37393	3.78416	3.55391	2.97958	3.87368	0.00602598	-0.438259	2.21997
16.257	850.666	[M+H]+	EtherPC	PC 42:5e	2.9025	2.45065	3.22625	5.07946	3.42073	5.69298	3.45531	4.63878	3.97244	3.54006	4.17233	7.21761	5.46828	3.43418	4.97104	4.72492	4.67711	7.24147	5.40971	4.61455	5.12193	5.31561	6.09008	0.00229692	-0.469775	2.63885
15.827	848.651	[M+H]+	EtherPC	PC 42:6e	4.04704	3.6602	6.74105	3.54012	4.08662	9.20324	4.77415	3.5909	3.10266	6.09499	4.00891	2.09815	8.05638	5.47058	4.19873	11.6535	7.23353	9.5681	10.8376	7.65528	10.3416	4.64848	12.8493	0.012721	-0.71458	1.89548
16.242	846.638	[M+H]+	EtherPC	PC 42:7e	1.0329	0.85001	1.28673	1.99666	1.09288	2.45575	1.09633	2.25088	1.62813	1.15039	1.66341	3.08444	2.24925	1.06441	1.72284	1.47192	1.61304	2.5522	1.93944	1.723	1.7533	2.37651	1.64848	0.0696954	-0.365699	1.1568
13.565	726.542	[M+H]+	EtherPE	PE 36:4e	31.8197	27.0189	19.3465	36.8775	17.8389	33.6023	20.0954	19.4946	34.7282	44.1509	24.2819	48.1955	26.3073	39.5801	23.1642	38.7307	28.8311	30.695	17.4868	33.1294	18.6965	21.6173	38.7099	0.550977	-0.114137	0.258867
15.025	754.572	[M+H]+	EtherPE	PE 38:4e	165.095	71.0838	63.1556	159.774	54.7954	175.601	91.0377	60.8726	61.3277	146.107	52.8749	306.914	110.302	82.3965	63.2774	213.94	146.636	114.095	110.185	226.459	166.448	40.785	226.145	0.085543	-0.588767	1.06782
13.993	752.559	[M+H]+	EtherPE	PE 38:5e	10.5345	5.8322	3.31157	13.7037	3.89015	17.0345	5.0844	12.2515	9.37828	11.5028	4.81186	14.3994	6.12812	8.54037	8.92255	20.0897	9.57161	9.70448	9.35864	14.5752	10.3262	10.6684	18.0611	0.132729	-0.402416	0.877036
13.085	750.543	[M+H]+	EtherPE	PE 38:6e	117.886	105.282	75.8469	72.1967	39.6813	74.5349	90.2101	35.8565	52.2045	141.584	34.1225	264.948	93.898	188.146	34.9608	190.704	131.09	61.7618	62.0666	121.959	81.3317	29.0978	178.629	0.0870585	-0.651687	1.06019
12.777	748.526	[M+H]+	EtherPE	PE 38:7e	233.165	236.598	151.424	226.306	87.3427	220.522	199.222	144.716	97.1634	286.302	125.804	527.067	196.97	393.687	124.288	369.1	251.949	180.389	182.081	314.472	260.222	115.832	354.947	0.0422657	-0.578037	1.37401
14.377	778.59	[M+H]+	EtherPE	PE 40:6ea	59.391	69.7707	98.7508	70.0424	0.261682	69.1617	81.8361	55.3568	99.2434	144.611	68.0962	88.8453	1.58628	53.4778	61.091	51.6568	83.3838	75.6995	39.711	46.2073	48.4328	95.7753	56.3513	0.230876	0.343103	0.636621
14.557	778.574	[M+H]+	EtherPE	PE 40:6eb	209.009	145.55	85.6911	175.842	90.3311	227.354	165.621	108.45	98.027	236.592	109.48	506.829	218.24	204.338	110.733	343.705	248.744	179.358	209.372	295.484	228.212	67.1542	332.096	0.0218494	-0.708209	1.66056
16.049	806.605	[M+H]+	EtherPE	PE 42:6e	13.5098	12.3945	15.2996	19.6184	13.7428	23.4593	13.3355	16.7298	14.908	16.6777	15.2523	38.0984	23.0103	18.1431	15.7513	25.1854	23.9432	24.1562	22.0173	24.22	20.1739	16.3054	27.3295	0.00158978	-0.544529	2.79866
12.181	734.57	[M+H]+	HexCer_AP	HexCer-AP t34:0+1O	24.7209	14.6121	21.5073	57.1276	41.8319	28.4545	27.2978	39.083	49.3939	28.5018	28.0427	122.94	72.775	57.8433	39.2801	121.652	91.8003	63.5561	25.5468	91.8405	92.8707	17.2357	145.443	0.00159852	-1.2611	2.79628
12.556	700.568	[M+H]+	HexCer_NS	HexCer-NS d34:1	13.9824	17.0703	5.52136	23.6332	23.8121	16.8717	7.02141	27.8903	16.9881	5.39589	16.3387	41.5676	22.9691	12.4624	21.1379	7.33872	16.6824	11.2611	16.2628	19.548	40.9797	20.2165	18.7385	0.2188	-0.388131	0.659953
14.098	728.6	[M+H]+	HexCer_NS	HexCer-NS d36:1	0.518042	0.318355	1.0276	11.1236	1.39072	8.20324	0.948532	1.45474	0.413379	0.355912	2.52345	20.175	1.34141	0.303646	6.34509	1.56363	1.20034	7.05438	5.44733	5.92014	30.9323	6.16183	1.76165	0.120022	-1.5157	0.92074
16.992	784.669	[M+H]+	HexCer_NS	HexCer-NS d40:1	27.2157	29.6611	21.3884	14.7352	22.7486	11.8502	26.6687	13.3227	16.996	22.5648	9.05096	55.6573	30.8632	26.8996	10.2419	30.4711	45.8089	13.5584	11.1548	46.3017	19.2853	10.0636	42.7914	0.103611	-0.540704	0.984595
17.68	798.682	[M+H]+	HexCer_NS	HexCer-NS d41:1	4.07772	4.21129	3.42626	8.7149	3.80936	6.90963	4.81355	6.97447	2.97813	4.41919	5.62234	8.63129	5.43233	4.0868	5.52948	4.50818	4.50906	6.92504	5.88563	4.93239	10.0957	5.54355	6.86762	0.196765	-0.257005	0.706053
18.338	812.695	[M+H]+	HexCer_NS	HexCer-NS d42:1	6.91234	10.5763	6.99228	11.3515	6.81081	9.19094	9.90845	9.17885	6.69441	8.30316	7.97238	13.5162	8.82898	11.9089	8.69478	8.18741	9.76088	8.86169	9.23919	9.39143	9.9404	8.47527	11.9856	0.0614307	-0.213826	1.21161
16.905	810.684	[M+H]+	HexCer_NS	HexCer-NS d42:2	14.4274	7.81447	3.77356	16.623	10.7752	13.8939	6.87333	14.3549	8.19902	7.76012	11.0814	38.1899	13.2006	6.87772	12.3128	10.4175	9.78623	13.8239	10.0646	26.7463	21.2186	14.5586	18.7345	0.058039	-0.635972	1.23628
5.639	468.308	[M+H]+	LPC	LPC 14:0	120.164	70.4275	39.9689	158.499	34.9872	135.14	93.2769	51.7397	36.5005	122.624	39.7697	130.81	35.5894	76.2914	61.0435	151.326	74.6089	41.0428	47.3653	92.1255	173.566	33.5767	177.14	0.666736	-0.151769	0.176046
6.183	482.322	[M+H]+	LPC	LPC 15:0	130.997	155	102.931	143.059	27.1748	186.171	153.609	95.9161	30.3911	165.228	96.9064	184.529	100.873	166.183	71.9648	185.775	122.493	86.8473	101.415	139.176	132.792	21.3708	187.229	0.71507	-0.0956123	0.145651
37.192	496.339	[M+H]+	LPC	LPC 16:0a	4.37017	5.83775	5.75233	5.19775	6.51842	5.36526	5.48731	5.88401	4.17263	4.62322	6.20509	5.49399	5.06947	6.08539	5.71348	5.44819	5.37341	5.65241	5.24214	5.13693	4.86545	4.83942	17.1418	0.384874	-0.230844	0.414681
6.693	496.338	[M+H]+	LPC	LPC 16:0b	36346.4	31878.2	29173.9	29930.4	37740.3	30820.5	37201.5	34189.3	31849.7	30130.9	23807.4	52940.9	35772.6	38080.1	22976.7	39527.7	41401.5	33986.5	30297.7	38735.2	37848.9	24898.9	37616.9	0.138262	-0.172494	0.859296
5.943	494.324	[M+H]+	LPC	LPC 16:1	953.309	368.016	388.636	886.914	285.974	621.571	838.379	352.914	209.406	775.674	417.191	1710.52	657.962	490.89	489.258	1563.76	884.277	649.637	363.872	1353.45	1389.54	186.727	1697.33	0.0426644	-0.781801	1.36993
5.56	492.309	[M+H]+	LPC	LPC 16:2	7.58759	3.17652	4.33425	4.75409	6.04869	4.57772	6.45578	6.3134	4.3837	4.2596	4.20365	7.04975	4.39535	4.52551	3.21946	7.07211	5.50099	4.68524	3.31979	6.29103	6.25734	3.03751	8.96543	0.700628	-0.0718535	0.154512
7.088	510.354	[M+H]+	LPC	LPC 17:0	243.554	159.636	287.213	180.201	556.799	270.529	261.219	370.041	662.428	277.774	285.114	470.558	317.574	145.827	188.637	305.025	227.722	123.331	122.093	212.933	213.114	472.295	374.206	0.323192	0.289189	0.490539
6.404	508.341	[M+H]+	LPC	LPC 17:1	83.3082	49.8486	61.1504	76.1685	85.0531	77.9963	94.3717	50.027	70.015	79.183	51.6534	138.901	68.4795	65.3084	44.1819	132.36	82.3209	60.2153	52.5105	102.962	94.5384	37.7834	127.697	0.266955	-0.245624	0.573562
7.466	524.369	[M+H]+	LPC	LPC 18:0	8380.62	6784.35	2937.99	7717.9	3937.99	376.427	5005.03	4254.45	2934.44	3960.94	3112.4	9394.33	2906.07	3793.23	329.943	7143.17	4188.66	3468.6	4700.19	9564.12	14194.6	3392.41	7851.8	0.301227	-0.396221	0.521106
6.939	522.354	[M+H]+	LPC	LPC 18:1	11150.8	3909.13	4983.49	7989.61	4134.7	5729.9	8431.26	8208.66	2469.58	6460.93	5845.26	22258	10011	5437.73	6208.11	12249.4	9858.14	9137.03	5620.4	16506.2	15805.3	5488	12738.5	0.0144846	-0.796327	1.83909
37.217	520.339	[M+H]+	LPC	LPC 18:2a	2.73454	3.49168	3.32363	3.36303	4.25807	2.90765	3.10512	3.96099	3.19561	2.82422	3.59837	2.56006	3.33897	2.98587	3.71694	3.02711	3.24335	4.04427	3.8499	3.50018	2.6403	3.34077	9.44817	0.422848	-0.188281	0.373815
6.235	520.338	[M+H]+	LPC	LPC 18:2b	29386.4	25083.4	24612.9	26644.3	30892.6	24795	29877.4	29080.6	28577.7	25549.4	18511.8	35757.8	27038.7	26715.4	20603.2	32132.9	34537.7	30100.8	31164.5	32672.8	31275.7	23069.1	29494.6	0.100258	-0.149555	0.998879
5.741	518.325	[M+H]+	LPC	LPC 18:3	274.84	274.96	200.157	297.243	87.3874	237.887	310.047	136.897	74.303	264.29	91.2474	342.574	119.715	278.184	149.382	349.514	305.464	198.18	206.184	313.659	432.691	56.2596	347.785	0.221763	-0.337098	0.65411
7.954	538.385	[M+H]+	LPC	LPC 19:0	121.909	113.221	74.7878	131.732	68.2288	24.5092	126.468	85.1757	79.9998	119.448	64.8121	149.15	10.4571	86.6641	171.828	27.7394	88.3142	48.8088	52.1057	96.8814	152.878	49.8646	184.333	0.945093	-0.0219393	0.0245257
7.342	536.369	[M+H]+	LPC	LPC 19:1	30.3698	19.2453	21.1067	8.06845	25.4358	10.0995	33.5985	25.7355	21.2524	30.1057	29.0695	11.6703	25.0181	24.3983	19.3054	40.9057	27.8025	25.565	26.8484	30.7888	41.6082	16.0956	43.1236	0.238317	-0.265231	0.622844
8.378	552.401	[M+H]+	LPC	LPC 20:0	54.2768	95.202	67.4107	28.4766	55.7495	43.2765	76.241	25.5795	94.6179	59.6253	28.5299	43.6543	37.7746	79.1125	16.5625	107.345	65.3299	18.6702	21.3032	70.2031	25.3997	27.0924	108.19	0.664239	0.144808	0.177676
8.147	550.386	[M+H]+	LPC	LPC 20:1	12.8028	8.77391	449.078	8.27883	91.1982	10.7356	10.5067	0.942668	74.9822	65.0657	363.049	25.1402	0.0773738	10.6786	52.8339	108.106	10.2645	0.0553973	4.11454	0.309377	57.8169	0.251101	20.4227	0.11615	2.04253	0.934982
7.175	548.369	[M+H]+	LPC	LPC 20:2	368.162	201.429	132.766	211.305	386.844	196.186	248.015	177.94	239.794	230.106	117.472	689.815	210.745	212.989	102.905	359.461	282.102	163.756	166.411	503.163	411.347	148.641	421.936	0.195232	-0.423836	0.70945
6.621	546.355	[M+H]+	LPC	LPC 20:3	3434.28	903.895	1290.3	1290.29	3691.58	939.54	1546.66	2209.94	1543.49	1236.31	945.528	5883.05	2885.64	800.494	1256.1	2423.27	2563.48	1752.77	1254.14	4081.23	3471.81	1166.38	2948.12	0.137288	-0.554227	0.862369
6.212	544.338	[M+H]+	LPC	LPC 20:4	11447.1	4467.51	5339.41	7737.36	8958.27	8404	6479.39	10528.3	6881.05	6516.98	6542.56	19294.6	8198.74	3856.16	7516.31	7922.43	6938.35	8246.35	8596.27	10381.2	16394.7	7520.45	8144.81	0.20863	-0.314503	0.680624
5.645	542.322	[M+H]+	LPC	LPC 20:5	305.08	153.949	95.9609	471.037	280.083	341.735	200.113	301.318	859.965	205.414	121.127	320.731	172.719	125.706	288.926	667.197	262.259	324.689	303.698	410.776	600.853	546.931	352.36	0.447101	-0.266335	0.349594
8.922	566.417	[M+H]+	LPC	LPC 21:0	7.89311	8.95264	12.0192	6.45659	12.5312	8.33693	15.2165	13.2159	16.7152	10.5973	11.7464	8.69953	8.39921	10.6403	8.80196	13.2333	11.0216	8.46064	7.95579	6.28149	6.42448	10.8555	10.2166	0.0834464	0.28172	1.07859
8.244	564.403	[M+H]+	LPC	LPC 21:1	4.34787	5.32565	4.19745	5.9112	2.74915	9.25222	5.86076	3.26442	2.77359	7.3205	4.52847	6.83671	3.26034	6.8858	2.33281	7.7131	4.66288	2.82817	4.60145	4.27025	4.42704	1.9817	6.22086	0.643778	0.112861	0.191264
9.333	580.433	[M+H]+	LPC	LPC 22:0	39.1544	46.1159	42.3131	35.0991	40.0154	44.001	52.0163	37.6128	39.2222	48.3463	37.4426	47.5185	34.9547	56.6787	31.412	54.1948	48.384	39.4568	39.1642	36.4969	37.0647	28.0571	51.9988	0.95678	-0.00601325	0.0191877
8.712	578.418	[M+H]+	LPC	LPC 22:1	12.8884	12.7243	9.9399	11.3654	10.1067	11.3524	15.0388	10.2927	14.9492	16.9142	8.79411	20.1404	10.4544	15.812	8.70498	28.1073	15.5176	8.48638	8.87703	18.3241	11.2572	9.1349	22.3212	0.232274	-0.273168	0.634
7.783	576.409	[M+H]+	LPC	LPC 22:2	16.958	19.8291	23.5578	15.6622	41.8405	18.3705	19.3043	32.5573	49.7812	17.7856	32.788	15.2195	27.3697	22.7466	27.8487	19.1188	21.1839	23.9009	21.1335	17.5818	19.549	36.2509	15.4478	0.306062	0.235039	0.514191
7.626	574.384	[M+H]+	LPC	LPC 22:3	6.40061	13.0999	4.23605	3.00382	4.01994	3.66937	12.7824	4.92982	6.33504	5.69679	2.48818	9.67234	4.6888	6.90207	2.2666	8.25615	5.13294	2.87239	3.13274	4.78191	4.60754	2.83371	7.29505	0.50579	0.219871	0.29603
6.987	572.368	[M+H]+	LPC	LPC 22:4	133.097	61.8896	44.6641	96.0623	85.2402	68.2211	90.8664	73.8889	41.9597	66.0944	41.5034	265.118	85.8989	72.4285	49.6967	140.469	97.9311	87.8489	68.4028	163.77	222.4	33.1605	143.025	0.0548776	-0.706288	1.26061
6.494	570.353	[M+H]+	LPC	LPC 22:5	296.567	204.919	220.906	287.792	309.478	241.88	365.169	328.302	240.03	280.985	159.74	3.20059	355.528	290.177	268.291	540.521	485.196	354.82	253.857	453.882	542.764	197.86	666.725	0.0936921	-0.462433	1.0283
6.135	568.337	[M+H]+	LPC	LPC 22:6	3963.4	2854.44	2703.76	3090.43	4471.09	3228.29	3507.77	4705.96	3168.22	3893.78	2487.07	7898.22	4696.61	3634.44	3256.24	4720.07	4966.28	3906.28	3915.59	5937.85	6777.75	3174.53	4717.41	0.0112819	-0.471755	1.94762
9.799	594.449	[M+H]+	LPC	LPC 23:0	8.43941	7.69417	6.72408	7.82748	6.20482	10.2062	9.29386	7.35661	6.68677	9.80753	7.10201	9.97162	6.31632	8.19287	6.27454	11.7081	8.38222	7.22105	7.97974	6.70755	7.76985	5.43547	10.7156	0.868548	-0.0209208	0.0612061
10.093	608.464	[M+H]+	LPC	LPC 24:0	4.38446	4.08786	2.87524	4.96123	2.51007	5.3901	4.64376	3.57056	2.67723	4.92968	3.80627	5.37665	2.99909	4.9688	3.1257	5.93598	4.71527	4.13986	4.50745	3.98952	5.37227	2.55098	6.02952	0.28643	-0.167559	0.542982
9.345	606.451	[M+H]+	LPC	LPC 24:1	14.465	14.4831	12.4833	12.5532	13.4171	15.3598	16.3558	12.5278	13.6527	16.9763	12.0845	19.8399	13.237	16.8518	10.4731	20.4044	15.3027	13.1101	12.3922	15.6173	14.1159	10.6937	19.942	0.338815	-0.111964	0.470037
8.752	604.431	[M+H]+	LPC	LPC 24:2	8.85208	11.3233	10.234	10.3391	7.82861	10.214	16.2078	14.9995	11.7486	11.0952	11.9353	12.2502	9.38078	19.4574	10.3298	14.6538	14.5568	11.4167	13.3819	7.97756	10.3007	10.2738	10.8227	0.542088	-0.0891928	0.26593
7.735	600.399	[M+H]+	LPC	LPC 24:4	11.4681	11.1286	8.90329	1.46899	1.102	10.1154	11.6764	1.77338	6.26748	9.57955	8.9402	16.6717	7.99471	14.9912	1.96308	12.2338	9.52487	9.4665	12.6439	9.53694	1.40423	1.65746	1.17759	0.708518	-0.142713	0.149649
7.234	598.386	[M+H]+	LPC	LPC 24:5	6.26162	6.33803	5.07078	5.53326	3.72661	8.23507	7.64047	7.21919	2.05139	8.77091	4.16641	8.62335	3.85003	8.47718	3.18695	8.67065	5.18752	3.89517	6.21155	6.14806	7.90605	3.72362	8.14133	0.771828	-0.0616684	0.112479
3.201	398.242	[M+H]+	LPE	LPE 12:0	14.3778	15.2651	18.3658	9.39976	0.10428	10.7232	27.4816	23.0165	28.7088	25.3893	11.3991	16.7211	9.89583	15.9414	15.7241	14.0388	20.005	21.2227	16.4171	11.4823	11.9489	21.3295	16.797	0.779402	0.0695252	0.108239
6.848	454.293	[M+H]+	LPE	LPE 16:0	213.928	186.856	176.941	241.382	202.11	194.187	268.768	224.959	68.3854	202.447	162.923	377.825	230.622	353.965	192.903	302.294	302.803	263.134	222.754	324.097	385.159	83.8121	354.793	0.00906936	-0.537969	2.04242
7.381	468.308	[M+H]+	LPE	LPE 17:0	8.3193	11.6615	8.50932	8.06371	2.16595	10.2277	13.5792	5.04477	2.19054	10.3632	1.95786	12.0032	1.94077	11.8182	2.05594	9.48086	8.69365	2.31465	8.12738	7.80547	10.0978	1.26751	10.9505	0.885817	0.0489843	0.0526558
7.676	482.322	[M+H]+	LPE	LPE 18:0	101.302	112.622	75.8194	112.427	66.7119	132.956	108.736	718.76	494.989	91.8878	412.68	155.784	116.06	101.049	499.319	114.824	95.1341	76.526	91.3832	134.542	180.327	473.342	161.481	0.63039	0.268475	0.200391
6.511	480.31	[M+H]+	LPE	LPE 18:1	8.90255	9.81376	7.32631	9.05861	6.83975	8.21898	12.5158	8.44016	6.62506	9.79679	13.9097	10.6063	6.97747	10.1025	5.77437	12.6738	12.0213	7.30949	29.3417	12.3317	9.64246	5.22777	11.1422	0.361672	-0.266799	0.441685
6.378	478.29	[M+H]+	LPE	LPE 18:2	692.659	700.751	555.438	636.889	635.364	705.225	1018.36	683.713	155.243	661.135	325.459	795.837	531.263	724.016	429.66	1006.6	934.346	552.777	733.614	1030.64	737.855	432.839	875.599	0.208734	-0.250312	0.680406
5.716	476.275	[M+H]+	LPE	LPE 18:3	16.7519	16.3254	11.57	18.3494	13.2232	18.4097	24.2764	13.9917	13.7136	15.4194	5.82193	21.2223	10.9876	19.0955	9.4752	25.0562	21.585	12.4831	14.6551	28.0003	17.3963	13.1872	22.4429	0.237102	-0.235542	0.625066
8.673	510.354	[M+H]+	LPE	LPE 20:0	4.17416	9.16222	8.16513	1.61604	4.96796	1.70219	8.5911	1.83636	2.30452	6.22738	1.44254	4.38198	3.87853	11.7395	1.41783	7.91279	7.6818	1.82935	1.96924	5.33779	1.8046	1.0251	7.64781	0.908991	-0.0485524	0.0414405
7.927	508.339	[M+H]+	LPE	LPE 20:1	20.4706	14.0642	12.2768	9.4919	22.3751	8.2075	19.7283	9.97159	17.8599	18.4181	5.73639	36.6817	16.8907	18.995	7.02096	27.3958	20.5079	9.3924	9.20167	32.7923	16.4397	7.39561	29.2756	0.174869	-0.423131	0.757287
7.293	506.323	[M+H]+	LPE	LPE 20:2	5.75725	6.9865	5.07596	4.94696	3.71597	6.13054	7.45299	4.66402	1.23886	7.72697	4.52883	7.959	4.3595	9.36543	3.11693	7.69025	5.53232	3.84095	5.26592	7.75805	7.42163	2.42432	9.03959	0.348568	-0.215945	0.457712
6.721	504.305	[M+H]+	LPE	LPE 20:3	39.8987	47.3416	42.7322	30.9332	44.6627	33.09	60.2231	42.734	33.2011	48.5871	24.3946	48.7538	42.1994	41.8558	28.1802	51.773	53.7171	29.676	32.9072	86.4275	40.8026	19.1416	67.9285	0.47375	-0.153536	0.324451
6.328	502.293	[M+H]+	LPE	LPE 20:4	720.289	706.272	592.218	619.695	747.396	722.565	966.972	848.342	599.477	764.061	484.195	1075.2	654.66	631.378	592.437	815.263	819.579	600.597	761.855	1114.18	1042.31	451.125	822.679	0.320901	-0.146063	0.493629
5.738	500.274	[M+H]+	LPE	LPE 20:5	15.1357	11.3484	11.5827	15.6613	15.1452	17.6816	21.5753	18.8456	12.5955	14.1201	8.75334	15.7591	9.32628	15.0339	18.449	23.92	19.2223	15.9812	21.5181	19.1616	27.9687	14.7293	26.6298	0.0414993	-0.361648	1.38196
7.061	530.321	[M+H]+	LPE	LPE 22:4	9.61353	7.40879	5.85414	7.14267	8.2261	6.19211	10.6828	6.69444	4.37047	7.92285	3.62509	20.6708	7.88912	11.2427	4.68875	15.2275	10.6822	6.51582	5.53296	16.183	17.4094	3.19786	17.3473	0.0313222	-0.687695	1.50415
6.539	528.308	[M+H]+	LPE	LPE 22:5	23.7202	22.7435	30.8869	15.9745	28.59	12.2211	33.9946	32.5027	24.6076	20.5805	20.6271	34.3254	35.1796	40.5721	25.7261	57.825	50.979	28.8446	20.1102	34.2973	35.2261	13.6659	59.9371	0.017378	-0.587215	1.76
6.263	526.29	[M+H]+	LPE	LPE 22:6	612.059	427.516	522.903	278.178	589.608	361.637	533.524	665.782	462.216	503.776	372.301	1083.16	651.637	678.55	464.559	775.787	725.085	470.958	518.757	779.102	876.114	373.221	730.173	0.0108913	-0.48321	1.96292
1.521	538.348	[M+H]+	PC	PC 18:0	1.86137	3.47591	3.19175	2.82661	8.08149	2.16121	4.10553	3.74388	2.7304	1.13068	4.5317	2.58866	3.14217	17.4982	4.08797	1.83775	2.98098	5.17157	2.62378	2.91067	1.4727	2.38497	2.0758	0.663521	-0.240687	0.178145
12.045	706.538	[M+H]+	PC	PC 30:0	85.6392	76.0091	63.3996	131.454	59.1666	103.981	84.2991	86.4745	82.5535	110.257	79.5221	79.5554	65.1315	101.748	91.5948	115.945	87.5137	101.97	67.5961	74.1362	120.842	77.4064	125.436	0.579701	-0.0783223	0.236796
12.738	720.555	[M+H]+	PC	PC 31:0	17.4675	19.3708	18.2148	21.8094	16.8073	27.1638	22.5308	20.5767	23.2289	24.1546	18.6743	36.1706	23.2293	26.7723	13.53	24.7712	24.5192	18.3991	17.5402	27.0144	19.1998	15.011	26.2951	0.405866	-0.118846	0.391617
13.445	734.57	[M+H]+	PC	PC 32:0	1999.78	1102.66	788.261	1714.36	726.643	1514.52	1315.99	943.138	623.971	1629.21	835.845	5202.98	1620.82	1670.4	791.991	64.9208	1973.06	1418.7	1185.34	2519.07	2620.06	623.411	2735.96	0.129912	-0.639761	0.886351
12.18	732.55	[M+H]+	PC	PC 32:1	865.051	427.506	606.696	853.234	787.863	446.29	965.048	601.317	810.232	894.55	448.139	1955.89	1117.38	856.191	611.687	1971.4	1359.06	967.068	382.819	1540.87	1395.5	466.175	2358.8	0.0120381	-0.83374	1.91944
11.167	730.536	[M+H]+	PC	PC 32:2	207.357	104.643	110.505	139.367	115.199	119.855	238.656	124.643	232.104	298.309	71.5822	433.163	147.143	184.757	46.2963	406.7	215.23	101.044	77.8462	176.21	206.909	50.6118	404.255	0.358528	-0.349955	0.445477
14.056	748.582	[M+H]+	PC	PC 33:0	5.90553	1.87822	2.68062	27.4885	2.80594	32.6632	1.96514	17.6419	13.3542	28.6988	5.20966	22.35	10.2677	26.3785	2.63997	35.9449	25.9586	3.58476	2.19933	26.5577	9.68449	3.46406	35.21	0.423837	-0.416304	0.372801
12.827	746.568	[M+H]+	PC	PC 33:1a	195.542	179.014	145.112	222.118	92.2105	158.073	231.057	90.8355	87.1057	246.542	99.7303	455.398	200.4	271.521	77.4121	438.07	241.944	146.929	104.214	324.61	241.333	58.1276	437.717	0.0619517	-0.653153	1.20795
13.605	746.568	[M+H]+	PC	PC 33:1b	4.2755	0.0402375	110.625	0.493046	1.97803	2.6134	54.3356	93.354	2.41611	0.682527	78.8122	0.460008	165.408	0.56435	61.2381	6.275	0.934406	110.382	0.765448	2.53363	5.88598	0.228513	1.13182	0.91906	0.100247	0.036656
11.818	744.552	[M+H]+	PC	PC 33:2	234.627	378.278	380.691	275.922	207.608	340.125	402.982	214.08	411.477	559.746	238.7	542.615	269.544	447.657	138.353	520.642	367.132	209.426	208.069	315.897	207.862	149.969	535.166	0.925623	0.023119	0.0335657
15.059	762.602	[M+H]+	PC	PC 34:0	714.676	313.619	186.693	596.913	316.161	481.23	360.255	397.619	238.62	466.86	190.747	1608	372.401	335.341	233.767	669.326	493.429	413.829	316.234	757.141	1149.85	207.578	748.305	0.115257	-0.65139	0.938333
13.556	760.587	[M+H]+	PC	PC 34:1a	24614.2	16040	10018.7	20631	13934.3	14246.7	21363.8	11360.5	8385.68	21768.1	9500.75	48864.2	23327.7	24418.1	10373.4	34161.3	26458.5	16763.1	11951	40988.6	29292.4	7115.55	37188.3	0.0243113	-0.729665	1.61419
14.46	760.582	[M+H]+	PC	PC 34:1b	32.2411	17.7724	85.3706	22.8685	38.7301	15.4781	34.5502	24.6529	13265.6	25.881	15.6406	78.1932	43.6429	30.3843	8917.33	47.5605	45.0187	30.5944	16.1903	56.7801	39.6507	8419.58	56.4231	0.873378	-0.263482	0.0587978
12.493	758.57	[M+H]+	PC	PC 34:2a	41901.8	48947.3	47170.2	41803.3	45684.3	42305.9	55903	44898.4	49313	48170.3	36603.6	49263.6	49706.1	60599	33024.3	55558.3	56026.8	42962.2	42871.7	54455.5	41037.5	32078.2	51099.8	0.593218	-0.0523932	0.226785
37.094	758.571	[M+H]+	PC	PC 34:2b	9.9567	14.9099	14.3082	10.0433	10.8984	10.4552	14.2696	11.5576	13.4017	10.2751	11.2447	9.0615	13.0201	16.1189	9.88173	13.6551	15.2363	10.7486	12.4857	10.8962	7.48385	10.1538	32.3696	0.472287	-0.169436	0.325794
11.54	756.555	[M+H]+	PC	PC 34:3	999.414	861.655	1157.81	905.016	1058.42	829.057	1497.23	1069.56	2031.25	1401.33	815.981	1625.08	1423.41	1214.07	467.718	1677.09	1509.83	840.031	742.634	1301.87	877.288	525.679	710.594	0.674643	0.0929314	0.170926
10.858	754.537	[M+H]+	PC	PC 34:4	45.3894	19.1366	12.648	5.69364	21.0569	6.89576	34.8769	9.46903	32.2963	52.6428	20.8935	20.7475	28.6398	9.19874	10.3831	58.8604	35.4774	17.2928	5.43338	10.9705	55.4657	10.5045	23.6519	0.982294	-0.00959431	0.00775841
15.873	776.62	[M+H]+	PC	PC 35:0	3.7406	3.26533	3.55193	3.24206	2.97391	3.45015	4.48048	3.30107	2.8421	3.82554	2.29074	5.95394	3.7821	3.4458	2.33865	5.66794	4.62444	3.33142	2.6887	3.00912	3.85441	2.19809	5.96173	0.231388	-0.216596	0.635659
14.336	774.601	[M+H]+	PC	PC 35:1	211.764	189.989	155.704	165.703	140.475	171.353	256.062	103.133	101.609	253.95	104.62	380.031	140.937	227.862	94.8773	368.491	233.516	140.914	122.139	272.806	230.636	75.7397	375.931	0.163278	-0.397075	0.787071
13.493	772.585	[M+H]+	PC	PC 35:2	1979.05	2528.33	1199.67	37.9811	1033.35	56.4929	2336.92	1100.48	1491.45	14.5278	715.345	36.4528	1027.05	2267.41	598.777	2960.08	1352.06	865.57	890.866	36.8328	32.2029	717.987	2766.72	0.987397	0.00821066	0.00550806
12.004	770.567	[M+H]+	PC	PC 35:3	150.416	220.874	248.395	202.789	142.951	249.867	294.439	126.767	239.821	314.492	189.088	147.097	154.142	192.138	99.5579	252.955	169.396	126.641	160.768	180.112	103.831	90.3736	251.041	0.0295669	0.429288	1.52919
11.165	768.555	[M+H]+	PC	PC 35:4	3.98476	5.35437	3.95409	3.39073	33.0915	2.61987	6.53032	3.94002	8.03147	9.44501	35.8778	6.96786	4.20988	5.38616	1.2188	8.35026	4.61118	1.7329	2.62785	3.61218	2.97947	1.33402	8.36038	0.0909859	1.3028	1.04103
12.898	766.534	[M+H]+	PC	PC 35:5	22.6359	17.0833	77.9369	8.76652	79.27	12.9509	34.8182	65.422	111.245	32.1908	69.1709	120.927	96.2937	34.2263	36.0629	40.0635	90.9081	44.7092	50.6857	122.402	28.6715	39.8912	40.2346	0.349572	-0.361814	0.456463
16.664	790.631	[M+H]+	PC	PC 36:0	52.6889	31.5855	28.2636	43.7409	41.8322	42.2821	41.0892	66.4303	29.6236	33.227	29.6082	84.1082	39.7819	30.1702	42.9762	38.0738	38.3996	62.2057	48.957	38.8583	97.5921	44.6159	42.4001	0.145044	-0.340149	0.838501
15.169	788.618	[M+H]+	PC	PC 36:1	3549.11	1316.4	1175.25	2214.18	3137.55	1627.48	2322.87	1954.02	1643.43	2153.76	1188.96	7655.79	2726.05	1814.28	1707.25	3356.91	3194.27	2273.83	1477.37	6086.69	6095.33	1315.89	4341.93	0.0392566	-0.790479	1.40609
13.878	786.601	[M+H]+	PC	PC 36:2	46667.5	50280.8	33317.3	46640.7	26999.4	50464.1	44019.9	33931.4	23878.2	50977.1	27346.7	53676.8	35974	50075.5	28480.1	52889.9	35914.5	35617.4	30379.1	52822.2	51403.1	22322.7	51910.1	0.624308	-0.0811865	0.204601
12.785	784.586	[M+H]+	PC	PC 36:3a	17318.5	8770.85	8712.62	8711.07	14067.7	7344.17	11272.5	11423.7	11804.2	11983	8431.67	27248.7	9652.73	8820.4	6282.08	17337.4	16102.1	9261.68	7464.11	22937.5	13743.3	6678.16	19246.6	0.220533	-0.333855	0.656526
13.711	784.586	[M+H]+	PC	PC 36:3b	76.0333	19.3852	23.3283	19.2614	52.2058	43.672	21.6318	27.7076	40.5612	68.9768	27.6788	116.223	40.1459	19.0907	16.3208	30.4062	27.9704	21.8132	20.6906	43.4928	77.548	35.1169	105.832	0.509242	-0.274141	0.293076
15.03	784.586	[M+H]+	PC	PC 36:3c	64.917	41.7299	27.9209	64.2223	34.7107	56.7824	43.3227	44.3023	31.3003	52.2728	27.5272	97.4256	46.8174	44.3952	31.5008	60.8319	54.79	47.7664	42.1304	66.27	87.749	29.048	59.9928	0.140761	-0.326007	0.851517
11.548	782.566	[M+H]+	PC	PC 36:4	7125.74	8322.33	5276.51	7073.72	3575.91	6938.38	8797.9	4166.87	4255.51	10437.8	2000.55	7764.86	4958.35	8272.07	1369.58	11608.2	9297.21	2787.79	5409.86	6917.86	5217.08	1693.95	10356.3	0.920729	-0.0289457	0.0358682
11.371	780.554	[M+H]+	PC	PC 36:5	2172.97	887.02	601.139	1927.31	1163.48	1513.17	1593.61	1613.08	868.757	1836.2	483.304	3844.53	2003.56	1374.87	889.519	3153.55	2653.59	1880.11	676.931	2716.35	3473.7	612.658	3497.48	0.0299468	-0.743567	1.52365
10.675	778.539	[M+H]+	PC	PC 36:6	31.9122	11.8799	13.3325	18.322	14.0791	19.0994	19.9618	18.0146	6.34938	35.7342	12.8599	64.6203	25.3144	20.4751	9.95592	43.3339	24.7293	16.7881	14.6172	27.2554	39.5494	7.96832	45.4301	0.0916264	-0.629062	1.03798
15.957	802.629	[M+H]+	PC	PC 37:1	16.4298	11.9321	13.4311	10.1424	15.415	10.089	21.769	8.60098	13.5414	17.6026	8.14346	27.839	16.0081	15.0014	8.59667	32.9236	24.2031	11.4961	8.40904	17.957	13.0896	7.0219	32.2881	0.1517	-0.420924	0.819015
14.672	800.613	[M+H]+	PC	PC 37:2	1004.08	972.367	768.023	455.102	437.002	588.467	1224.39	305.043	412.122	1345.8	213.103	1298.74	639.585	981.794	206.404	2141	1359.77	384.74	444.179	785.651	578.693	176.273	1953.49	0.363347	-0.377742	0.439678
13.495	798.598	[M+H]+	PC	PC 37:3	215.232	174.719	149.071	137.108	168.966	151.696	180.362	131.216	129.905	209.253	97.008	262.468	199.333	115.945	76.6573	215.937	195.041	105.789	115.588	219.808	173.17	72.5722	238.021	0.747591	-0.064633	0.126336
12.891	796.584	[M+H]+	PC	PC 37:4a	681.834	645.788	480.04	488.596	325.537	802.13	651.958	496.993	367.79	859.026	413.32	1131.76	537.309	417.171	172.839	687.155	487.546	363.084	501.226	557.09	775.777	266.371	633.561	0.823792	0.0535438	0.0841823
13.514	796.584	[M+H]+	PC	PC 37:4b	12.8288	14.0243	12.661	10.8019	8.67355	16.9661	15.2988	8.61562	10.6946	17.7759	11.2349	4.06927	9.96979	10.0088	9.11431	10.119	9.71668	7.63882	8.94005	8.57483	17.3593	8.66398	8.19026	0.016046	0.438383	1.79463
11.802	794.567	[M+H]+	PC	PC 37:5	46.4987	24.6726	36.0403	33.069	43.2075	46.5987	47.8394	41.2021	55.7162	67.4077	39.8407	94.0972	45.794	23.9473	39.078	71.1063	36.0087	40.6505	26.9089	41.2624	48.5997	28.7773	64.422	0.683922	-0.0922641	0.164993
11.25	792.556	[M+H]+	PC	PC 37:6	45.3659	44.3736	40.5964	24.0863	15.7755	37.9551	52.7512	29.4005	35.0989	85.5534	25.3719	134.603	56.3943	75.7808	10.6172	110.769	60.7006	24.4223	23.0214	46.4541	40.9442	10.4476	96.6507	0.191795	-0.537333	0.717164
12.354	790.536	[M+H]+	PC	PC 37:7	29.3432	18.9658	27.3169	10.8699	18.7324	17.6824	27.7514	13.2573	20.3395	38.6956	25.5023	32.1881	45.5874	63.5314	13.8826	50.871	34.7973	14.5645	24.9102	45.3576	40.9719	13.8473	49.4679	0.0242661	-0.665736	1.615
15.425	814.634	[M+H]+	PC	PC 38:2	438.483	476.12	359.757	147.409	428.754	130.895	489.114	210.98	293.224	400.1	122.186	655.914	400.337	577.669	128.056	660.456	696.199	198.249	154.871	608.711	332.301	101.272	647.023	0.187998	-0.436009	0.725846
14.26	812.617	[M+H]+	PC	PC 38:3a	11546.8	5141.6	3060.58	4783.12	5108.93	4473.44	4496.94	4298.58	2013.72	5619.32	2319.44	16486.9	6738.75	3586.85	2775.97	6854.37	6881.41	3675.11	3782.82	15108.2	12218.5	1966.86	8678.76	0.12908	-0.622047	0.889139
16.66	812.615	[M+H]+	PC	PC 38:3b	11.7355	6.63068	6.09853	8.12793	10.7591	7.48403	8.47125	13.1275	6.88585	7.1119	6.30611	17.4814	9.98054	6.27251	8.41714	8.4298	9.78182	11.4961	9.50366	10.6532	19.2737	9.08566	9.43	0.0875056	-0.359582	1.05796
13.507	810.599	[M+H]+	PC	PC 38:4	34742.9	23409.5	11278.5	523.294	18734.4	32473.8	21535.2	24939.1	11862.3	27787.8	15945.8	45774.6	23327	17462.3	15964.1	970.16	21963.4	15006.3	438.28	1199.47	46374.1	15620.6	1130.45	0.576126	0.246832	0.239482
12.295	808.583	[M+H]+	PC	PC 38:5a	5567.75	2604.76	2340.59	4598.47	3877.74	4642.69	3715.64	4560.45	3236.43	4932.57	3964.6	8051.51	4614.9	3165.06	3010.97	6187.09	4425.52	3716.27	3402.37	6588.49	8358.9	2524.78	6911.51	0.129478	-0.343399	0.887803
13.076	808.582	[M+H]+	PC	PC 38:5b	1704.51	855.755	13.1823	18.3345	1279.66	17.6149	125.62	1503.71	707.129	242.059	22.7651	2684.57	29.821	1108.04	23.1207	1654.13	1322.25	21.6182	19.7897	303.038	3208.38	904.929	210.529	0.345157	-0.698508	0.461984
11.329	806.568	[M+H]+	PC	PC 38:6a	3008.55	1588.51	1340.31	2300.61	1136.75	2473.39	2310.69	1911.18	1336.95	3321.09	1270.48	5393.09	2202.6	1576.08	766.247	3253.44	2187.42	1595.1	1715.04	2856.47	3459.9	581.476	3341.74	0.379694	-0.269559	0.420567
11.862	806.569	[M+H]+	PC	PC 38:6b	21280.8	16707.6	884.99	15046.1	20814.4	15882.6	18006.7	1725.08	18404.3	20233.1	15514.8	36577.8	26383.6	22895.6	13056.3	26021.8	26056.1	17353.2	16338	27417.8	24777.9	12993.6	26769.6	0.0113651	-0.624394	1.94443
10.816	804.555	[M+H]+	PC	PC 38:7	182.567	42.5139	76.4789	95.897	103.101	94.0582	134.195	105.037	102.63	225.954	88.1402	491.963	156.899	85.2756	56.088	366.698	139.375	92.7569	75.8413	186.508	251.175	51.9232	385.379	0.0970274	-0.778319	1.01311
13.418	828.654	[M+H]+	PC	PC 39:2	4.51057	7.16984	4.0101	8.32838	1.63834	7.3736	5.82557	2.55258	5.13519	7.21036	3.89384	3.80007	2.86647	10.0858	3.04667	6.63508	3.74722	4.2275	4.17466	4.7616	3.94768	2.90816	8.75665	0.731343	0.0931336	0.135879
15.018	826.629	[M+H]+	PC	PC 39:3	65.0889	35.2465	25.1497	20.6899	34.5779	23.3136	40.7744	14.7413	21.8477	50.5384	9.97191	113.172	40.6931	22.0626	9.18033	79.2204	52.5814	13.0484	11.7505	76.1552	38.8168	9.40756	99.1469	0.199802	-0.599575	0.699399
14.122	824.617	[M+H]+	PC	PC 39:4	81.027	41.3323	30.0137	34.8467	28.8731	51.641	50.6073	22.8872	158.9	76.0014	30.9902	140.051	53.578	29.8212	18.4071	93.139	42.3757	18.9491	21.714	62.2015	62.6894	14.371	91.8897	0.946946	0.0288778	0.0236747
13.389	822.598	[M+H]+	PC	PC 39:5	15.4561	12.2755	10.5541	11.3475	28.8651	13.1516	15.7461	36.2071	31.607	21.8859	11.5567	28.5024	35.9821	13.383	9.54135	23.1925	15.4961	24.1138	8.22339	14.7559	20.5512	18.8434	22.599	0.862156	-0.0471561	0.0644142
12.544	820.583	[M+H]+	PC	PC 39:6	128.654	173.603	130.588	90.5991	106.805	172.819	129.99	123.693	124.869	170.457	119.06	194.83	153.427	154.48	96.856	154.343	129.898	91.5163	122.601	126.763	153.897	103.219	146.993	0.869191	-0.0213666	0.0608847
11.378	818.568	[M+H]+	PC	PC 39:7	29.7154	14.2409	15.5722	18.7153	11.92	27.9299	23.837	15.9946	25.0786	44.2595	15.9452	59.6896	27.5938	19.9406	6.49665	52.4749	24.5845	13.0426	16.3788	29.0594	34.3383	5.53514	46.6996	0.33567	-0.340023	0.474088
17.034	842.667	[M+H]+	PC	PC 40:2	7.27343	11.7483	8.93332	5.15717	6.57326	5.10302	11.2335	4.74705	7.9644	10.273	3.7731	8.14007	6.44752	15.9465	3.17896	14.6692	12.8534	5.14072	5.29835	8.39131	4.47469	3.0151	13.7361	0.577698	-0.165641	0.2383
15.228	840.648	[M+H]+	PC	PC 40:3a	30.5707	25.6016	23.0747	5.59174	26.1592	6.2412	31.385	8.92175	27.3709	36.6347	5.74859	40.4247	28.0386	24.5624	5.1647	39.3224	40.3287	7.262	6.74507	38.4343	11.0353	4.34351	39.7595	0.598156	-0.202963	0.223185
15.816	840.648	[M+H]+	PC	PC 40:3b	21.7556	19.7994	16.9042	3.83272	18.581	4.62628	19.9704	8.92175	27.3709	17.7191	5.74859	22.4182	18.2618	16.6141	5.1647	28.443	32.0844	4.39369	6.74507	35.2898	6.05334	4.34351	31.9502	0.55004	-0.232434	0.259606
15.085	838.63	[M+H]+	PC	PC 40:4	244.689	212.126	159.219	44.5785	138.079	51.3288	234.594	109.711	165.449	232.555	51.4054	323.596	167.762	179.673	53.6409	302.934	275.088	77.4452	47.7558	302.838	94.5315	53.2549	311.979	0.430114	-0.288752	0.366416
13.699	836.613	[M+H]+	PC	PC 40:5a	1391.96	955.178	665.122	880.28	680.228	947.729	1113.72	687.641	552.187	1169.72	596.878	237.72	1126.54	1202.12	793.232	1919.87	1433.05	917.132	853.974	1826.21	283.06	395.238	246.863	0.761047	-0.0952687	0.118588
14.21	836.619	[M+H]+	PC	PC 40:5b	400.267	117.475	118.942	264.543	229.436	185.658	220.392	207.845	126.526	213.351	185.505	1036.17	308.452	386.365	196.105	217.027	243.02	166.722	110.004	239.636	1096.43	106.011	456.422	0.110491	-0.881599	0.956675
13.186	834.598	[M+H]+	PC	PC 40:6	15718.4	10612.3	5983.79	8893	6237.67	11294	8399.61	9597.42	3729.68	11635.3	5295.32	25862.4	11674.8	12255.4	7436.05	13751.8	13221.6	8564.05	10912.2	19248.8	25442.7	5640.61	14997.6	0.0266345	-0.669619	1.57456
11.631	832.587	[M+H]+	PC	PC 40:7a	215.829	77.3611	69.9064	92.6815	100.046	82.1316	116.669	104.5	73.2766	154.26	56.2745	441.437	163.117	59.4569	32.0895	176.541	134.097	69.4018	65.0195	220.591	209.492	25.5346	225.294	0.218917	-0.547305	0.65972
12.009	832.586	[M+H]+	PC	PC 40:7b	3288.36	1417.44	1418.18	2798.39	2613.63	2821.69	2063.1	2632.25	2141.15	3119.07	2688.13	5231.74	2953.82	2172.61	1987.87	3666.69	2391.5	2342.78	2546.54	4300.59	5079.89	1693.71	3870.62	0.0876187	-0.376456	1.0574
11.126	830.572	[M+H]+	PC	PC 40:8	527.859	232.341	174.944	291.023	284.502	316.497	325.639	357.118	371.56	593.164	181.006	1419.12	367.126	273.672	96.7393	655.638	315.437	205.614	198.203	446.057	734.038	119.776	749.613	0.280726	-0.484873	0.551717
10.427	828.553	[M+H]+	PC	PC 40:9	13.1815	6.63966	7.38647	9.36905	8.13765	10.6753	9.85944	11.6103	9.49629	13.4923	6.99656	19.786	10.5413	8.30046	5.37626	13.0435	9.34598	7.90361	8.94943	11.2804	18.6592	4.86722	14.8019	0.401751	-0.188813	0.396043
13.946	848.614	[M+H]+	PC	PC 41:6a	78.5968	111.886	57.3153	40.2721	41.4918	63.0563	87.124	27.024	44.5263	107.121	36.452	109.892	79.4698	109.699	31.7873	142.516	89.1142	29.8699	44.547	72.8273	50.492	25.4289	131.815	0.383147	-0.275378	0.416635
14.637	848.615	[M+H]+	PC	PC 41:6b	3.73318	3.92254	2.68297	1.07227	2.38008	1.34247	1.61163	2.265	3.13703	2.20089	1.74787	3.08477	52.0721	0.738255	19.4277	2.2027	3.2945	1.75117	23.1677	4.14995	2.31466	1.37851	4.195	0.120543	-2.04863	0.91886
10.823	854.57	[M+H]+	PC	PC 42:10	150.415	61.533	47.2713	80.8295	56.1185	80.3183	79.2403	77.7227	62.5479	147.458	41.9013	435.782	126.335	65.1475	31.1962	163.889	95.0409	59.0915	56.3632	143.039	224.714	28.3512	218.774	0.13412	-0.770614	0.872506
18.56	870.697	[M+H]+	PC	PC 42:2	3.49563	4.954	3.75085	3.71588	3.09149	3.23467	5.11683	2.72181	3.87909	4.77256	2.85824	3.35642	2.55817	6.57585	2.1933	6.821	5.74846	3.54194	3.74145	3.04742	2.60367	2.14079	5.80753	0.694241	-0.0853121	0.15849
15.082	864.644	[M+H]+	PC	PC 42:5	23.9081	17.3602	16.2055	8.314	16.2966	10.9437	24.6743	18.2305	20.213	24.5951	9.13572	34.8333	19.4969	25.0833	7.18349	41.6355	32.6767	9.66117	11.431	36.3344	15.8563	7.82604	46.0965	0.152537	-0.476049	0.816624
14.674	862.634	[M+H]+	PC	PC 42:6	127.66	179.519	98.037	13.2034	49.8537	3.4779	122.882	14.1437	15.755	156.459	6.34801	181.967	55.7427	227.385	5.46011	34.8839	203.488	13.3346	17.2904	206.574	27.3991	9.73283	258.542	0.387326	-0.531845	0.411924
13.219	860.619	[M+H]+	PC	PC 42:7	226.852	104.476	71.5982	62.4328	94.9713	66.9227	121.94	64.2288	70.3367	193.051	47.4329	403.92	165.472	154.05	35.9576	315.306	172.418	50.1426	59.2425	375.505	145.631	28.7552	339.237	0.0719245	-0.87264	1.14312
11.532	856.586	[M+H]+	PC	PC 42:9	16.5277	8.85923	21.7289	9.81164	24.9644	7.75641	11.8839	37.6126	27.823	14.2171	9.39287	42.2509	12.7287	11.5466	5.63964	19.6883	41.1544	10.5825	20.6536	16.8906	29.2096	7.3327	26.4625	0.521024	-0.231799	0.283142
10.699	882.593	[M+H]+	PC	PC 44:10	2.59869	1.3468	1.50684	0.0162769	1.82031	0.437442	2.33412	0.403227	1.64543	2.04213	0.198751	4.83264	2.98322	3.10148	0.182268	1.87108	1.96624	0.0104239	0.355233	2.3179	0.95058	0.0719392	2.15956	0.417545	-0.410178	0.379296
18.151	894.692	[M+H]+	PC	PC 44:4	2.06369	1.32057	1.22172	1.41448	1.42592	1.55236	1.74501	1.72538	1.88875	1.65384	1.6502	2.92855	1.38493	1.7278	1.02747	1.98909	1.90539	1.39412	1.43545	1.34324	2.16543	1.10825	2.51113	0.474248	-0.118771	0.323995
13.968	718.538	[M+H]+	PE	PE 34:1	26.0529	27.2082	15.3425	18.4133	9.79783	15.3937	34.4229	10.2342	13.3812	38.3984	10.203	38.078	23.5971	41.4963	11.4487	59.4505	31.6742	15.2991	14.9154	48.4448	30.2207	9.55859	59.261	0.0613424	-0.683557	1.21224
12.812	716.522	[M+H]+	PE	PE 34:2	204.929	324.158	221.384	125.491	69.3755	136.491	399.939	108.602	120.889	341.924	85.7204	195.94	170.362	668.585	65.3967	502.377	348.5	110.132	162.629	265.804	181.75	70.4649	414.01	0.304486	-0.435673	0.516433
15.494	746.569	[M+H]+	PE	PE 36:1	15.9042	15.7588	13.8575	6.77655	10.848	8.06174	21.0088	11.167	12.7419	18.4202	5.5374	25.9943	14.3658	23.2461	5.92223	30.4262	29.3651	10.2032	8.02344	31.6503	15.2703	7.96718	19.8761	0.0836541	-0.54077	1.07751
14.285	744.551	[M+H]+	PE	PE 36:2	544.016	667.164	402.028	243.667	196.473	375.203	830.416	277.502	210.185	764.118	159.834	517.801	397.578	863.546	173.549	972.029	745.827	275.707	450.695	707.774	476.673	182.928	803.766	0.263267	-0.366286	0.579603
12.911	742.538	[M+H]+	PE	PE 36:3	112.295	116.59	84.4778	54.5217	41.0541	74.8059	186.979	53.037	60.178	176.198	52.4354	117.287	93.1792	202.981	30.7023	244.97	154.503	54.0319	81.7678	159.054	82.9713	33.506	202.895	0.269006	-0.400285	0.570238
11.99	740.523	[M+H]+	PE	PE 36:4a	16.2802	32.7265	27.9157	12.4345	16.7264	14.9614	45.4529	18.3628	23.9436	30.4631	11.6678	12.2831	21.4727	36.8789	9.11926	35.6319	28.8909	14.3418	24.4457	23.7836	10.1568	15.1917	28.624	0.798986	0.0697875	0.0974606
12.636	740.522	[M+H]+	PE	PE 36:4b	120.069	143.286	140.833	75.9058	118.421	75.5996	176.013	121.746	170.801	177.111	86.6208	171.87	146.889	228.78	67.662	244.843	157.594	86.0719	85.5169	174.727	168.413	80.0852	234.748	0.247478	-0.267798	0.606463
14.687	770.572	[M+H]+	PE	PE 38:3	33.5038	32.4194	28.4099	9.07378	11.5264	13.1771	39.1085	10.0167	15.1339	46.5142	3.95433	41.5455	27.2899	46.1199	6.56315	48.7738	37.1519	9.27726	14.5408	57.9562	29.5057	5.34677	58.7802	0.186524	-0.531259	0.729264
14.02	768.555	[M+H]+	PE	PE 38:4	671.536	764.192	515.627	300.626	208.66	480.311	739.91	299.539	245.341	928.555	261.813	817.152	440.515	873.778	242.564	817.716	528.907	242.902	411.428	808.745	749.941	197.766	823.708	0.425905	-0.235288	0.370688
12.239	764.522	[M+H]+	PE	PE 38:6	216.073	289.46	343.342	84.6827	151.804	123.682	324.469	157.618	210.556	362.836	177.478	251.379	317.312	682.382	133.701	457.633	395.823	149.214	179.744	298.994	293.492	121.726	494.533	0.124529	-0.503238	0.90473
16.913	782.561	[M+H]+	PE	PE 39:4	1.58022	1.11282	1.31495	1.08141	3.09865	1.0769	2.59137	3.00311	2.87045	1.45751	1.51612	3.1945	2.31957	2.19379	1.20783	2.82819	2.67858	2.29337	1.22037	1.8153	1.74699	1.97112	2.51627	0.356717	-0.202319	0.447676
13.628	792.551	[M+H]+	PE	PE 40:6a	180.392	233.886	198.678	58.3496	72.2428	106.513	236.737	76.4726	85.2445	274.458	78.2142	227.956	107.423	452.311	56.5438	286.545	227.966	78.2984	140.209	266.416	210.28	66.5392	295.334	0.201881	-0.467841	0.694904
14.673	792.557	[M+H]+	PE	PE 40:6b	0.797022	3.00617	1.98379	1.19072	1.5459	1.14243	3.05307	1.08061	99.6862	3.95181	0.899608	2.04448	1.74233	3.93485	0.987564	3.11684	1.66176	0.939337	0.849512	4.28599	0.737773	0.554069	3.63962	0.317403	2.39793	0.498389
11.373	788.523	[M+H]+	PE	PE 40:8	4.5032	4.60528	3.60548	2.82979	2.35621	3.33804	5.07302	3.23094	2.91157	7.44606	2.24747	7.61416	3.97554	9.54618	1.68741	7.05939	4.41897	2.77159	3.09132	5.60946	6.15975	1.3064	8.50498	0.169825	-0.425363	0.769998
11.251	852.56	[M+NH4]+	PI	PI 34:2	56.3912	55.6331	106.622	55.766	2.02754	47.3092	103.228	86.9378	127.838	86.0125	74.1643	90.8605	104.977	117.727	55.7645	100.994	140.969	94.4017	72.0845	53.2879	53.4351	56.8044	112.923	0.275317	-0.269112	0.560167
12.631	880.588	[M+NH4]+	PI	PI 36:2	77.1821	107.883	126.69	103.12	128.27	85.9757	127.983	112.929	204.592	95.3744	125.597	71.0079	127.151	170.284	99.3582	115.134	163.718	147.474	116.099	64.7026	55.3231	114.694	105.586	0.726526	0.0656194	0.138749
13.282	906.609	[M+NH4]+	PI	PI 38:3	39.509	4.34341	9.70554	27.432	197.988	9.29524	16.4919	23.8768	112.002	6.80555	18.2991	91.1767	42.3917	9.79845	26.3995	34.5178	29.939	37.6829	12.1268	68.5324	61.2008	33.8115	55.7127	0.98309	0.0136918	0.00740692
12.369	904.589	[M+NH4]+	PI	PI 38:4	955.034	853.955	840.452	876.43	1250.01	883.906	830.48	1121.22	1051.79	990.89	1054.39	1166.81	996.611	714.407	846.958	877.725	853.313	918.759	818.793	924.962	1166.25	863.631	1028.34	0.465134	0.0638177	0.332422
12.085	928.588	[M+NH4]+	PI	PI 40:6	33.6647	32.8379	35.3852	27.2484	27.362	22.8659	27.663	17.6592	28.9257	38.7487	31.7625	32.1872	34.1171	48.3437	29.5142	34.4608	42.099	35.7859	36.6016	29.6016	21.887	23.4272	35.7676	0.148129	-0.191543	0.82936
13.093	836.541	[M+H]+	PS	PS 40:6	0.328186	0.231676	0.153506	1.53594	0.324807	0.730819	0.174048	0.40726	0.400379	0.157112	0.420634	1.21891	0.568356	0.584598	0.494737	0.612711	0.324922	0.335501	0.341278	1.21904	1.80278	0.342197	2.55431	0.0941357	-0.970637	1.02625
9.53	647.513	[M+H]+	SM	SM d30:1	13.9202	16.2199	15.2166	14.1625	16.4547	15.1388	15.3818	15.4463	12.3567	14.9764	15.8224	16.0905	15.6816	17.6424	15.4607	14.5471	15.0966	14.6678	15.4505	15.4238	16.2262	14.3835	14.5817	0.335896	-0.0406533	0.473795
10.533	675.543	[M+H]+	SM	SM d32:1	29.6407	19.2911	19.1764	45.8176	19.5336	43.4283	26.422	46.1417	19.3889	32.985	28.3988	49.5502	28.4045	25.5359	36.4432	34.5935	34.4375	45.3426	36.5495	25.3481	77.47	33.6668	43.0887	0.0975168	-0.385006	1.01092
9.676	673.527	[M+H]+	SM	SM d32:2	5.40929	3.54906	4.13102	6.66067	4.2594	5.43202	5.51366	11.6071	4.73978	5.7882	4.26893	6.56484	4.51926	3.44293	7.76364	7.03456	8.40835	7.57471	4.82997	3.35626	11.2639	6.03871	6.98829	0.340976	-0.216692	0.467276
11.166	689.557	[M+H]+	SM	SM d33:1	181.706	106.163	98.5127	206.924	98.5906	229.352	189.074	153.289	115.527	201.418	128.54	420.694	166.191	170.708	116.248	290.764	234.577	196.542	182.365	155.045	351.879	99.78	347.009	0.0448385	-0.551089	1.34835
12.464	705.591	[M+H]+	SM	SM d34:0	55.2925	58.1828	37.9751	79.9482	40.6426	81.239	57.3393	61.8785	36.8849	45.0621	61.4327	70.9673	49.6679	69.8575	69.2584	54.8653	42.6706	65.0396	91.7752	51.3307	84.8729	66.1399	53.8696	0.20112	-0.197274	0.696544
11.875	703.573	[M+H]+	SM	SM d34:1	1773.61	2081.36	2178.19	2131.34	2400.67	3248.3	2244.98	3554.26	2323.85	2297.41	2900.92	3716.78	2220.92	2049.41	3288.11	2107.06	1776.56	3006.6	2993.4	2198.93	3822.7	3260.23	2564.11	0.287526	-0.156996	0.541324
10.736	701.557	[M+H]+	SM	SM d34:2	364.949	276.688	247.814	289.865	176.622	361.795	313.791	287.824	187.159	436.517	181.083	625.34	275.146	374.319	180.783	409.914	388.934	257.048	240.813	309.454	450.338	147.137	498.653	0.209564	-0.286873	0.678684
12.688	717.59	[M+H]+	SM	SM d35:1	2.3619	15.0365	10.9542	23.7822	12.1804	30.9799	4.71393	22.5286	12.5191	10.558	18.7809	2.25077	12.7232	1.97107	22.1863	1.63812	9.79633	22.7518	24.4434	8.45098	28.2644	26.8727	15.9982	0.966335	0.0161267	0.0148721
14.08	733.624	[M+H]+	SM	SM d36:0	0	0	0	0.399231	0.986071	0.360366	0.481974	1.47842	0	0	1.49963	1.16247	0.609945	0.327624	4.66651	0.290186	0	4.96287	1.30661	0	15.8904	2.33808	0.557979	0.122504	-2.49945	0.911849
13.278	731.604	[M+H]+	SM	SM d36:1	195.478	114.443	83.6583	349.348	76.137	354.667	134.263	316.504	53.085	144.57	169.764	466.037	157.265	153.628	275.876	171.276	148.129	361.625	328.172	198.364	824.569	221.268	189.03	0.114384	-0.685703	0.941635
12.064	729.59	[M+H]+	SM	SM d36:2	97.0169	93.0969	72.0861	194.365	65.6744	183.607	92.4844	159.015	59.2148	88.0291	122.815	100.415	61.1884	84.8778	157.084	88.8558	86.2036	162.285	161.072	85.6639	238.918	132.928	103.769	0.616592	-0.128045	0.210002
14.064	745.622	[M+H]+	SM	SM d37:1	15.6018	11.3367	9.38472	16.8029	4.21008	19.304	12.3991	6.02645	0.701166	14.8086	7.81888	25.2642	12.2389	12.1199	10.8034	17.9605	11.2659	13.8695	12.2634	14.4747	22.0284	7.51478	20.2425	0.0783628	-0.479233	1.10589
14.928	759.637	[M+H]+	SM	SM d38:1	118.838	64.6737	64.7504	55.0379	80.4435	56.2539	93.3971	49.6878	53.9435	81.0172	34.1118	289.404	104.734	83.0582	43.5791	96.2055	104.405	55.6652	52.0721	138.812	95.5469	40.1601	127.432	0.124213	-0.585284	0.905832
13.695	757.624	[M+H]+	SM	SM d38:2	23.0233	19.4897	36.4683	13.9388	48.5375	18.7874	47.3603	43.237	46.1987	21.4928	27.0533	31.5008	37.8831	22.9136	28.6221	19.2284	9.05763	31.0952	26.1709	19.975	19.2049	30.3594	23.5251	0.160045	0.331849	0.795759
15.773	773.653	[M+H]+	SM	SM d39:1	16.163	18.1556	24.383	12.0685	12.5665	13.9193	31.7133	10.9505	15.5269	25.638	10.7602	25.5744	20.0654	29.9903	10.362	39.0933	34.2647	13.3474	12.8463	16.2213	14.033	9.39012	42.6801	0.241356	-0.356054	0.617342
14.157	771.636	[M+H]+	SM	SM d39:2	5.13157	9.82404	12.9332	7.31453	14.1068	9.65468	16.3047	7.9709	11.9704	14.1062	5.38904	24.7161	5.61302	1.34536	5.51755	17.2794	12.9789	7.1073	6.77834	18.5021	8.73027	4.54898	41.4189	0.500998	-0.30447	0.300164
12.606	763.578	[M+H]+	SM	SM d39:6	1.58254	20.0865	16.119	2.32833	20.1147	1.56361	25.4081	21.5438	26.3804	2.27413	14.8391	16.8891	25.5658	27.8407	11.9032	24.4196	25.8466	17.528	20.2248	2.1863	21.1422	14.625	21.2017	0.158641	-0.465817	0.799586
12.326	761.563	[M+H]+	SM	SM d39:7	433.315	489.772	453.281	437.103	464.491	435.1	568.82	441.819	491.973	518.846	350.4	503.952	454.171	599.838	312.927	549.311	551.525	397.635	441.083	636.303	1.93909	319.857	516.344	0.690908	0.0698837	0.16058
16.498	787.668	[M+H]+	SM	SM d40:1	363.23	485.153	549.292	228.563	336.558	223.562	642.452	130.796	210.183	516.527	181.542	712.062	474.575	832.923	206.186	606.156	580.395	300.155	136.084	460.807	293.036	206.221	727.471	0.217029	-0.391796	0.663482
15.089	785.655	[M+H]+	SM	SM d40:2a	303.446	264.612	238.48	133.958	248.005	127.065	421.695	143.187	229.367	356.734	75.0025	462.549	305.784	268.869	96.1018	360.686	407.299	134.522	105.284	333.453	206.987	76.5256	555.845	0.430179	-0.257293	0.36635
17.107	785.66	[M+H]+	SM	SM d40:2b	10.2501	10.9331	4.4104	5.4108	11.5538	4.27554	10.1096	5.22674	6.75841	8.46858	3.79569	20.8694	11.223	10.041	4.12137	11.272	17.5116	5.0201	4.17929	17.3512	6.85908	4.04123	9.30363	0.170122	-0.459477	0.769241
13.427	783.637	[M+H]+	SM	SM d40:3	114.966	59.4184	52.1897	63.403	55.8132	58.2179	104.172	46.3653	47.4248	107.409	34.1237	149.284	78.978	58.2462	32.4567	141.584	100.254	45.6889	50.8971	125.225	71.9994	25.4463	216.601	0.224861	-0.435175	0.648087
14.861	781.621	[M+H]+	SM	SM d40:4	23.8691	13.4847	13.1201	11.1462	10.2127	11.682	18.0003	9.55995	6.29621	17.0095	6.41735	47.5184	19.6937	17.458	7.34793	19.2311	19.4501	10.6673	10.4104	28.8624	18.9315	5.61171	22.8754	0.109272	-0.570242	0.961492
10.659	775.574	[M+H]+	SM	SM d40:7	1.52677	0.847942	0.631056	3.04312	1.60358	5.72027	1.00489	4.45555	3.45746	1.56897	2.33306	3.54249	1.4552	1.34286	2.70778	0.867926	5.45758	2.34136	3.84845	1.24065	5.73459	2.27895	0.799887	0.71814	-0.146039	0.143791
17.357	801.684	[M+H]+	SM	SM d41:1	52.7959	62.5329	71.5993	113.536	50.6017	112.667	89.497	107.274	58.4649	83.3798	96.0647	85.5943	67.7019	87.6575	88.7597	80.862	52.3577	116.112	111.608	43.4847	123.779	89.0021	88.1088	0.651359	-0.0786883	0.18618
15.725	799.672	[M+H]+	SM	SM d41:2a	33.7134	25.7631	33.2062	40.2225	30.3259	43.2154	47.5376	48.7248	36.907	44.1207	42.6138	64.1161	40.9069	32.6171	39.4898	65.5138	42.2389	50.7184	41.9012	37.2628	46.591	38.2819	74.4948	0.0572837	-0.303814	1.24197
17.038	799.671	[M+H]+	SM	SM d41:2b	1.00384	2.23788	0.825504	1.89821	0.460111	1.6015	1.20275	0.704696	0.450092	1.10937	0.564691	2.02072	1.29499	0.984708	1.45481	1.14331	1.04245	1.60518	1.33927	1.23538	2.41492	0.648253	1.68748	0.182048	-0.358986	0.739815
14.205	797.66	[M+H]+	SM	SM d41:3	12.2519	7.05338	5.40323	16.3984	0.706218	20.2783	8.08294	6.02466	1.22669	16.3002	9.0818	16.8916	6.84696	8.7916	6.37062	18.1365	6.89184	9.43501	15.2501	7.30405	18.9397	3.59032	21.4001	0.380918	-0.318383	0.419169
13.488	793.625	[M+H]+	SM	SM d41:5	81.2841	65.3337	40.1346	96.5584	24.8166	85.491	62.8875	36.2733	22.8478	81.2269	43.393	1.60606	47.9478	84.5683	38.0883	0.915833	67.5632	54.2205	58.4976	91.9602	86.67	23.8753	106.611	0.818022	0.0761866	0.0872349
18.08	815.702	[M+H]+	SM	SM d42:1	86.9028	155.438	155.757	148.686	88.9733	137.45	191.461	141.531	134.087	173.375	124.281	130.727	117.5	258.698	130.543	158.304	115.819	167.602	161.107	84.1944	147.207	127.164	170.263	0.637245	-0.0765066	0.195694
15.051	813.674	[M+H]+	SM	SM d42:2a	92.6128	65.7846	37.9466	111.265	43.5332	115.973	75.0227	71.8589	48.081	90.8932	44.749	162.163	58.47	63.9829	47.8155	104.005	66.1104	79.5729	72.134	86.7994	145.95	42.8364	132.607	0.274841	-0.287904	0.560919
16.424	813.685	[M+H]+	SM	SM d42:2b	681.979	538.903	546.759	1051.78	635.783	1023.8	674.628	901.366	704.203	787.379	769.379	1704.58	788.539	712.533	826.569	815.339	527.029	1213.61	905.26	851.62	1343.8	951.959	1045.17	0.0565369	-0.365297	1.24767
15.033	811.67	[M+H]+	SM	SM d42:3	613.617	434.488	253.188	756.885	294.206	762.517	500.048	473.02	316.218	610.064	304.929	1070.44	377.131	418.046	321.632	695.97	455.481	539.711	487.827	581.453	987.114	290.972	880.621	0.265883	-0.292384	0.575309
13.696	809.657	[M+H]+	SM	SM d42:4	49.3665	61.924	32.1292	90.4223	21.0755	91.7859	54.212	69.4909	25.6671	58.027	46.5792	52.0607	35.5747	51.6335	41.2702	59.0068	32.4585	63.3046	68.7552	37.7726	71.3945	35.3389	66.1276	0.678122	0.0922485	0.168692
19.48	829.717	[M+H]+	SM	SM d43:1	0.0702498	0.186712	2.52706	0.882912	2.55996	6.26551	3.1112	6.52619	2.61245	3.27138	5.45503	0.447501	2.94561	0.140812	5.13166	0.338257	0.119334	6.63317	6.47178	1.75379	6.27798	5.25653	0.415465	0.964003	0.0230763	0.0159214
14.979	833.652	[M+H]+	SM	SM d44:6	86.2013	92.2826	54.6315	130.468	41.7037	142.836	91.2556	89.7997	54.7936	108.043	70.5564	90.9781	65.7696	87.8965	70.6734	92.1544	70.9007	94.6925	100.3	74.979	119.747	59.7063	103.086	0.880754	0.0266131	0.0551454
14.012	847.668	[M+H]+	SM	SM d45:6	21.9931	28.9222	16.9828	24.6424	14.9989	24.3374	25.5633	19.5094	18.8602	25.2317	20.7288	24.4458	23.6531	19.55	26.56	21.9289	21.3023	19.0858	19.7686	24.0637	23.7998	24.2062	26.989	0.510415	-0.0621157	0.292077
10.694	705.555	[M+H]+	SM	SM t33:1	4.11163	2.59429	2.64711	5.45812	2.62327	8.81518	3.91043	6.87358	2.14724	3.98238	5.42712	8.97651	4.96359	4.59909	4.83118	7.85458	6.52001	8.1656	9.18498	0.188314	9.06261	4.9618	8.74209	0.0517161	-0.558205	1.28637
11.239	721.588	[M+H]+	SM	SM t34:0	11.1549	8.0878	6.85476	11.1968	6.03273	11.0293	12.6623	10.6613	7.23445	12.6656	7.37894	22.7482	12.088	11.9988	7.52459	17.7286	11.7235	12.4947	9.89863	10.7956	13.3312	6.88197	17.7927	0.0398352	-0.436974	1.39973
11.522	719.57	[M+H]+	SM	SM t34:1	5.94989	8.30305	10.2394	7.53137	11.2809	9.29344	35.9593	20.2277	12.0618	7.10089	15.125	8.57006	12.8804	40.0348	14.4977	10.5598	15.4986	23.1918	15.7822	6.3687	8.80204	16.901	10.341	0.543735	-0.232935	0.264613
10.354	717.553	[M+H]+	SM	SM t34:2	4.40207	4.46016	3.60171	5.7064	3.57902	5.09194	4.55331	7.3849	2.73793	4.12033	4.57139	5.70562	3.83137	5.21495	5.0456	4.79667	6.76071	7.00639	5.62517	4.20643	6.44103	4.83942	6.27216	0.0626949	-0.263411	1.20277
13.374	745.594	[M+H]+	SM	SM t36:2	93.0923	115.492	95.852	85.3538	40.3076	87.5148	101.197	49.2746	99.5785	118.201	49.4681	134.245	70.6282	205.936	52.8456	146.249	131.607	75.2767	71.4861	82.1031	73.8064	35.3512	163.509	0.29736	-0.284795	0.526718
11.744	761.625	[M+H]+	SM	SM t37:1	12.5061	17.9788	13.2414	31.6713	15.2655	31.2362	16.4741	21.6291	12.0111	19.1213	21.4911	30.7951	12.9374	16.8647	21.9893	14.8641	11.5433	23.7338	23.1117	16.8173	43.0215	21.3929	0.42173	0.903227	-0.0340341	0.0442031
12.387	759.588	[M+H]+	SM	SM t37:2	5434.26	6664.18	6738.38	5611.78	6051.82	5678.68	7198.82	6119.39	6699.87	6380.06	5165.06	6720.29	7546.02	7417.48	4685.51	6724.26	7834.7	6183.62	6255.37	6730.42	6633.45	4326.82	7096.35	0.348756	-0.0807373	0.457478
11.807	755.557	[M+H]+	SM	SM t37:4	0.94378	0.082484	0.24205	0.0512277	0.264341	0.051889	0.122938	0.0575627	0.46856	0.0992345	0.0576228	0.598826	3.38812	0.0593956	0.0164018	0.237071	0.0859723	0.107625	0.0453251	2.83229	0.353674	0.0427174	0.301566	0.22251	-1.59898	0.652651
13.56	771.606	[M+H]+	SM	SM t38:3	11.6668	14.6762	15.8871	15.5203	13.357	14.2042	13.2066	20.9416	22.5893	15.3588	17.0077	17.0761	16.5749	18.8451	16.8136	16.434	18.3051	19.6797	15.664	16.0862	9.8212	11.7855	20.5099	0.649277	-0.0544888	0.18757
13.31	789.66	[M+H]+	SM	SM t39:1	1.27767	0.496322	1.19371	4.2994	0.404711	4.99691	1.22629	3.26471	0.464431	1.40635	2.41651	3.10141	0.776014	1.43718	4.37485	2.14685	0.563872	4.20031	2.79989	1.93068	7.03765	3.16984	1.98871	0.247573	-0.519027	0.606296
13.529	795.607	[M+H]+	SM	SM t40:5	6.00585	9.90972	92.4699	8.87505	131.023	282.093	202.244	182.728	6.77627	300.165	104.641	11.956	145.571	10.5328	101.642	7.43684	10.9201	9.78588	8.59481	8.15291	4.71025	101.387	14.5812	0.0252379	1.73364	1.59795
12.763	793.593	[M+H]+	SM	SM t40:6	33.5012	53.2783	40.9564	33.7236	28.702	38.8977	48.453	70.1708	73.3757	44.5995	40.0678	68.4501	46.8262	112.189	37.1449	43.4713	71.0255	53.2572	46.298	43.0228	41.9561	46.1348	52.8293	0.23261	-0.264263	0.633372
14.598	823.638	[M+H]+	SM	SM t42:5	7.10063	4.04154	4.07451	8.61523	5.78049	6.42304	8.07769	7.89018	9.59002	9.02528	5.71081	22.5468	9.32656	5.01603	5.59765	14.0182	1.70488	9.09457	7.81959	11.8129	10.4529	6.4083	16.603	0.0995862	-0.53201	1.0018
14.231	821.627	[M+H]+	SM	SM t42:6	9.0211	13.3779	22.7484	45.4303	13.3338	54.1357	17.5937	24.6755	13.7739	11.3805	20.4172	16.2047	18.9863	52.4908	20.1279	16.7747	24.9206	28.3118	27.0548	13.4409	54.7378	22.2245	15.7698	0.55145	-0.213589	0.258494
12.756	819.604	[M+H]+	SM	SM t42:7	30.7316	38.1112	14.8389	41.3963	13.5886	45.7253	29.0508	29.812	16.0217	39.8009	25.1895	25.6963	35.4634	50.7907	21.9506	36.3038	42.4236	35.2056	22.2893	54.3622	38.4237	14.5696	41.9536	0.271567	-0.245726	0.566122
13.232	841.681	[M+H]+	SM	SM t43:3	16.5775	7.98629	6.35538	3.98116	4.61688	14.6174	7.28038	11.972	3.61708	17.9005	1.61075	12.7688	8.89708	13.4132	6.56869	13.6168	12.8739	14.188	6.8278	18.0985	22.3293	4.35632	14.7167	0.120209	-0.49761	0.920062
23.861	824.769	[M+NH4]+	TAG	TAG 48:0	12.8955	42.7788	40.5859	30.4709	50.9809	27.4127	28.023	62.2447	118.282	36.3386	42.6299	23.7263	154.398	41.7841	61.8161	66.0033	66.9833	32.8572	42.4506	92.538	30.4604	129.127	21.085	0.22584	-0.506043	0.646199
23.009	822.752	[M+NH4]+	TAG	TAG 48:1	77.1719	84.9531	224.425	109.641	387.144	64.9659	148.029	268.256	472.218	98.0944	196.954	114.393	645.186	128.182	399.899	263.206	436.276	216.184	89.618	216.811	197.074	328.002	138.532	0.273322	-0.448374	0.563325
22.292	820.74	[M+NH4]+	TAG	TAG 48:2	80.7183	87.8581	174.931	110.985	203.179	79.04	140.499	155.052	301.954	143	131.308	81.4908	354.158	130.281	253.216	317.133	240.242	118.74	82.626	190.96	186.134	172.561	200.588	0.151085	-0.407902	0.82078
21.575	818.725	[M+NH4]+	TAG	TAG 48:3	12.675	17.5041	53.0372	17.7685	29.3827	18.7833	38.4199	43.2929	124.364	40.2606	40.8599	8.78016	61.9718	31.3658	45.1173	51.3478	31.3972	16.9413	20.9276	23.3257	22.3872	46.2083	30.704	0.488376	0.285784	0.311245
23.307	836.769	[M+NH4]+	TAG	TAG 49:1	8.03507	18.0298	19.0757	12.242	6.38717	4.27565	9.89054	15.3364	53.4562	4.72328	14.8874	3.84008	39.6548	15.7277	15.6627	24.897	16.3416	9.00596	7.95534	6.73709	9.16288	32.2912	4.14675	0.950411	-0.0311621	0.0220885
23.077	834.756	[M+NH4]+	TAG	TAG 49:2	0.169669	0.250406	0.708573	0.325929	0.345068	0.358092	0.437937	0.491271	0.583887	0.257393	0.313578	0.459192	0.448427	0.295021	0.186682	0.382164	0.392774	0.287035	0.36796	0.365676	0.263023	0.577572	1.27557	0.567162	-0.196083	0.246293
21.961	832.737	[M+NH4]+	TAG	TAG 49:3	4.24158	8.64173	19.4158	5.16107	10.3199	7.34527	10.9722	12.6329	36.8993	11.3507	12.862	3.95933	21.7953	12.9745	10.4356	12.538	11.6948	5.96051	7.05241	7.78138	4.28788	17.2643	8.59636	0.450003	0.295039	0.346785
24.944	852.804	[M+NH4]+	TAG	TAG 50:0	2.04032	3.49907	7.42179	2.67655	8.86868	3.80031	3.87905	11.3576	17.9102	2.69751	9.23494	2.25768	16.7481	4.04245	11.6963	2.89495	7.43054	6.01934	7.52291	3.97377	2.53407	23.6659	2.0968	0.718189	-0.182971	0.143761
23.821	850.788	[M+NH4]+	TAG	TAG 50:1	94.2321	463.276	492.104	127.83	1178.96	107.726	279.028	728.488	1650.27	125.392	511.321	140.338	2115.29	427.691	901.506	205.168	961.746	386.196	295.424	341.877	153.797	1408.47	360.515	0.616354	-0.293233	0.21017
9.227	848.771	[M+NH4]+	TAG	TAG 50:2a	0	0.0301929	0.0262576	0.0298225	0.049829	0.022563	0.0272398	0.0514549	0.0492105	0.028691	0.0252249	0.0226198	0.0216761	0.024162	0.0395431	0.0378765	0.021733	0.0369137	0.022216	0.0396045	0.0486806	0.0574713	0.016368	0.803785	-0.0661406	0.0948601
23.617	848.767	[M+NH4]+	TAG	TAG 50:2b	6.16614	8.37059	9.71204	6.31874	13.9454	6.34941	7.85695	10.8249	17.0524	7.6926	9.26495	5.36752	18.6193	9.02104	13.9791	14.1478	11.4081	7.7639	6.69802	10.9089	9.04896	4145.78	10.487	0.348457	-5.23796	0.457851
23.469	846.751	[M+NH4]+	TAG	TAG 50:3a	2.05208	2.34943	10.7849	2.77661	4.41611	2.40986	3.68163	1.89692	18.038	3.71061	1.67686	1.6097	6.89936	1.30707	1.71395	5.54263	6.79831	2.7617	2.38984	1.64658	3.10714	4.61326	5.22664	0.437025	0.428086	0.359493
24.059	846.757	[M+NH4]+	TAG	TAG 50:3b	1.5516	2.04739	3.63327	1.96923	3.06876	1.91132	3.09738	3.07583	6.08073	2.76887	3.20799	1.29743	6.0966	2.93063	3.40429	3.50333	3.26576	1.82242	1.69138	2.62544	2.17641	2.92743	3.7056	0.988913	-0.0035768	0.00484199
21.611	844.74	[M+NH4]+	TAG	TAG 50:4a	61.5315	133.329	322.005	80.3201	143.694	148.244	203.573	236.77	704.094	242.305	282.532	32.2795	311.364	230.522	189.523	203.188	145.304	72.7788	127.828	96.7277	69.2225	264.18	120.049	0.189115	0.583171	0.723275
22.568	844.737	[M+NH4]+	TAG	TAG 50:4b	0.998032	1.60005	2.61348	0.50648	1.31423	1.40829	1.8596	2.12071	3.92306	1.84432	2.07257	0.541732	2.24908	2.11488	0.662989	1.56445	1.50217	0.781849	1.19648	1.18245	0.598044	2.0915	1.53413	0.125851	0.464372	0.900143
21.802	842.724	[M+NH4]+	TAG	TAG 50:5	0.0896291	0.212946	0.639354	0.0915299	0.310434	0.191056	0.26516	0.44794	1.1444	0.292527	0.503303	0	0.6591	0.276303	0.273462	0.354099	0.139712	0.0571168	0.232375	0.155991	0.173112	0.446732	0.241851	0.220051	0.602194	0.657476
24.077	864.804	[M+NH4]+	TAG	TAG 51:1	3.7192	9.06839	12.6836	6.68447	6.15708	9.46018	5.66296	4.76209	7.87351	7.4237	13.8508	4.28161	9.9282	8.74547	5.52679	8.63963	9.35185	7.04589	6.76333	10.4244	4.04823	8.5993	5.07617	0.618161	0.107723	0.208898
23.276	862.784	[M+NH4]+	TAG	TAG 51:2	39.8098	59.253	68.5669	65.6035	89.6602	53.6987	48.1471	55.5806	208.756	78.6579	64.7196	33.168	174.822	57.7159	69.4291	107.14	64.7798	37.3364	37.5575	92.9048	47.8356	100.262	65.6943	0.929076	0.0312931	0.0319489
22.619	860.771	[M+NH4]+	TAG	TAG 51:3	41.2447	98.3803	158.305	52.8668	98.0584	90.3969	90.7217	107.443	302.84	113.919	138.405	30.6782	181.528	111.891	95.1649	97.0963	86.3572	46.2769	76.2885	71.5387	38.7181	155.003	63.8715	0.236013	0.419348	0.627064
21.963	858.754	[M+NH4]+	TAG	TAG 51:4	18.2889	52.3102	84.1228	21.0756	43.385	48.0996	45.7009	63.0556	172.834	54.1921	72.1005	14.2776	91.0796	65.0006	41.7404	40.5469	44.2955	25.8633	38.5105	31.9498	13.7417	93.5152	26.2761	0.239839	0.483524	0.62008
21.356	856.738	[M+NH4]+	TAG	TAG 51:5	1.91113	6.2029	10.1038	2.49394	3.89635	5.12109	7.57825	6.74094	24.4827	6.54766	5.97226	1.67794	8.0561	7.21385	4.76701	5.12051	5.42218	3.02203	5.7237	3.57406	1.3659	11.2657	2.5932	0.23853	0.564164	0.622458
25.234	878.816	[M+NH4]+	TAG	TAG 52:1	0.900984	1.04553	1.28247	1.08013	4.06477	0.909981	1.04108	1.55448	2.871	0.973897	1.47847	0.888696	2.88815	1.18773	2.13199	1.23337	1.80226	1.09263	1.08842	1.87201	1.0865	2.88969	1.09711	0.910396	-0.0373252	0.0407695
24.574	876.799	[M+NH4]+	TAG	TAG 52:2	4.63361	5.68336	8.55496	9.0187	19.4455	4.87558	5.21927	9.19078	19.5748	5.65587	9.19143	4.46702	24.0352	6.22761	15.8503	7.58429	9.68987	6.76304	6.76428	16.8988	8.41106	15.2251	6.733	0.524584	-0.222933	0.280185
22.942	874.786	[M+NH4]+	TAG	TAG 52:3	2593.29	4745.86	10046.3	3043.2	10598.7	3851.33	5645.88	10123.5	21116.6	4918.61	11478.7	1812.03	14919.6	6903.77	9183.12	4380.17	6037.82	4027.4	4473.46	4249.9	2708.72	13590.5	3017.75	0.399321	0.352956	0.398677
22.328	872.771	[M+NH4]+	TAG	TAG 52:4a	1442	4089.82	5175.81	1780.12	3069.88	3351.42	3711.79	4462.49	9081.17	3741.37	5301.04	815.051	5262.17	5749.23	3462.71	2997.37	2771.49	1853.12	3522.35	2182.9	1147.03	5901.04	1713.81	0.221702	0.399875	0.654231
24.491	872.77	[M+NH4]+	TAG	TAG 52:4b	3.78814	9.35059	10.8765	4.09755	7.75725	6.2581	8.18968	11.0738	19.1089	7.29302	11.8168	2.32304	9.46959	11.2245	8.03262	6.89605	6.00711	4.87556	7.08512	4.62284	3.01046	13.8949	6.21707	0.203625	0.377307	0.69117
21.696	870.757	[M+NH4]+	TAG	TAG 52:5	226.442	748.155	1163.48	306.491	518.464	667.546	842.603	1127.24	2747.29	877.177	1112.99	127.757	1210.82	1109.14	653.897	609.73	514.046	337.349	691.876	399.246	194.506	1557.15	322.602	0.223812	0.545281	0.650117
21.241	868.736	[M+NH4]+	TAG	TAG 52:6	17.6366	52.7844	83.0177	20.8999	25.8449	43.6636	60.0062	58.9373	227.477	59.236	65.6827	6.8912	61.5791	65.0922	31.0376	42.2178	29.5857	15.1222	40.6101	23.0025	15.9446	81.1674	20.6373	0.122111	0.849857	0.913246
20.516	866.723	[M+NH4]+	TAG	TAG 52:7	3.41918	6.41236	9.7371	3.47373	3.68773	6.84562	6.60983	7.15955	18.2101	8.25491	7.41463	1.21032	6.76236	6.32885	5.40817	5.281	3.92492	2.06163	4.40167	2.3829	2.77042	6.95345	3.96884	0.0289979	0.784152	1.53763
23.958	890.819	[M+NH4]+	TAG	TAG 53:2	9.87595	17.1989	15.3052	16.3413	37.6152	17.6171	14.8376	23.8326	33.2947	20.6289	20.43	8.48632	35.32	15.0289	27.5683	22.0439	17.0058	13.9574	14.6853	23.2859	9.03298	29.2006	13.3638	0.659294	0.112863	0.180921
23.254	888.8	[M+NH4]+	TAG	TAG 53:3	33.5226	89.0451	75.2482	44.7656	71.9832	68.2852	49.6775	53.8332	233.83	84.4207	26.45	19.6267	125.972	74.1647	49.0739	68.9882	41.2093	25.6395	41.9505	55.7425	22.9952	100.437	42.2216	0.304483	0.440592	0.516437
22.636	886.79	[M+NH4]+	TAG	TAG 53:4	27.7869	77.9956	108.539	38.4025	65.8108	76.7927	69.9663	79.6867	229.286	84.755	114.915	17.7244	120.786	78.9056	59.6832	59.0079	48.3812	31.0851	59.4659	42.9506	19.191	125.319	34.7114	0.117663	0.607763	0.929362
23.014	884.769	[M+NH4]+	TAG	TAG 53:5	0.056321	0.179089	0.692251	4.38268	0.592693	1.1127	0.706523	1.91115	3.00865	0.599152	2.22864	0.204937	0.440519	0.227428	1.28029	0.371968	0.217725	0.574821	0.28384	0.309436	0.119199	4.41414	0.0710032	0.204811	0.986859	0.688647
21.575	882.752	[M+NH4]+	TAG	TAG 53:6	1.96679	6.91831	8.13227	2.66747	3.47955	6.5372	5.70915	6.94169	18.7999	6.33559	7.33429	1.09586	8.15714	5.58729	5.07351	4.14158	3.59215	2.20859	3.9098	2.28049	1.70848	7.85864	1.6933	0.0651199	0.786948	1.18629
24.535	904.831	[M+NH4]+	TAG	TAG 54:2	25.2423	33.4239	45.3808	23.755	137.362	26.3255	26.3426	46.2845	237.29	37.9159	47.3609	22.8494	157.457	33.5994	53.0568	44.9025	47.4799	22.5543	28.261	85.4473	16.1471	2.9562	26.6871	0.455962	0.468487	0.341072
23.654	902.818	[M+NH4]+	TAG	TAG 54:3	427.617	635.275	900.079	570.563	2533.83	599.459	513.66	1145.02	3146.59	747.447	1532.42	261.928	1862.89	623.616	1229.28	654.572	600.418	491.801	577.894	1061.07	312.048	2094.86	353.675	0.330591	0.458463	0.48071
23.023	900.799	[M+NH4]+	TAG	TAG 54:4	789.454	1486.12	2233.11	1097.35	2369.76	1820.21	1693.36	31.0858	7123.1	1640.99	3733.48	517.138	3140.3	1679.68	2176.67	1223.48	1314.72	1191.45	1659.74	1301.59	582.749	5403.99	696.793	0.523752	0.326953	0.280874
22.307	898.786	[M+NH4]+	TAG	TAG 54:5a	820.538	2122.72	2151.45	1073.43	2031.01	2059.41	2294.5	2974.72	5374.72	2039.27	2921.63	605.789	3189.19	2234.03	2158.93	1794.46	1649.49	1385.78	2241.4	1589.13	592.046	4875.81	905.603	0.412297	0.280971	0.38479
22.943	898.785	[M+NH4]+	TAG	TAG 54:5b	4.8328	11.4957	13.7891	5.04958	10.7193	8.25385	10.1221	14.5892	24.2549	10.3369	16.9477	3.36181	726.153	8.45412	12.4251	7.83989	8.25069	7.27795	10.3522	8.29937	3.93011	483.465	6.72234	0.199355	-3.17704	0.700373
21.64	896.771	[M+NH4]+	TAG	TAG 54:6a	438.144	1473.96	1413.86	563.395	1207.54	1314.42	1796.59	2526.27	4761.48	1437.37	1580.35	287.501	2611.51	1490.88	1513.91	1354.39	1129.69	958.865	1756.13	945.176	285.437	4726.33	478.258	0.66154	0.203609	0.179444
22.316	896.771	[M+NH4]+	TAG	TAG 54:6b	11.2352	23.039	343.552	29.2829	396.049	295.519	254.592	531.554	1434.74	375.563	439.308	114.464	746.137	315.438	238.003	29.193	258.758	122.016	188.647	239.24	158.983	612.931	215.013	0.422772	0.477753	0.373893
21.222	894.754	[M+NH4]+	TAG	TAG 54:7	45.9551	94.827	197.498	48.3833	191.844	94.599	298.448	392.225	1067.13	130.388	181.626	19.8699	388.07	121.432	212.715	76.5131	174.313	156.618	78.2287	43.9996	35.8314	1028.11	54.2806	0.67785	0.324246	0.168867
20.444	892.739	[M+NH4]+	TAG	TAG 54:8	11.1258	29.1132	24.399	9.58393	19.2314	19.0084	30.7767	36.5973	69.1385	22.6722	24.6882	7.35066	33.1483	23.2775	20.5064	21.2581	18.7017	18.043	29.8389	16.1167	6.31915	67.0747	10.0485	0.530574	0.250832	0.275254
23.975	916.835	[M+NH4]+	TAG	TAG 55:3	3.22907	7.79172	5.58659	3.99972	13.9731	7.98426	7.92524	7.01043	15.1886	9.85891	14.0522	1.99685	26.6237	7.67892	7.22602	7.57722	5.3781	4.13487	6.76137	5.65433	2.02371	10.839	3.31689	0.565172	0.240331	0.24782
22.611	912.803	[M+NH4]+	TAG	TAG 55:5	5.15761	12.9223	15.895	6.98704	11.5279	12.3382	11.5867	13.7559	40.4857	13.0721	19.1084	3.65782	24.0905	12.7389	12.1226	9.64837	8.35879	5.70808	11.1625	8.66079	4.19666	27.1676	6.00706	0.30481	0.411907	0.515971
22.282	910.786	[M+NH4]+	TAG	TAG 55:6	4.69215	11.624	11.2354	6.57995	9.05451	9.54833	7.64953	9.5796	25.9118	9.72218	12.4933	2.72748	16.2128	8.45082	8.66615	6.55845	6.72814	3.92005	5.70634	5.33815	3.10168	13.4046	4.44781	0.0859215	0.595445	1.0659
24.695	930.847	[M+NH4]+	TAG	TAG 56:3	0.29836	0.415315	22.0836	4.398	44.8736	5.96403	10.6693	10.4612	84.1294	14.1827	12.3223	3.9981	39.8862	14.308	7.08717	0.398114	9.87242	4.62468	9.40848	0.350225	0.288956	34.6873	0.338705	0.30633	0.869738	0.51381
23.625	928.83	[M+NH4]+	TAG	TAG 56:4	37.2862	93.4702	165.024	34.3298	207.054	41.5359	76.0389	104.039	635.617	82.5709	139.583	20.1612	275.45	89.311	60.8815	65.2819	56.4431	33.6116	80.7347	74.9713	17.7351	279.336	36.4914	0.330285	0.693579	0.481111
23.112	926.814	[M+NH4]+	TAG	TAG 56:5a	87.4877	63.8733	240.152	46.2081	230.768	46.6708	134.787	117.951	374.521	155.256	213.882	80.4376	352.45	44.2564	72.5586	36.0146	97.628	42.9501	135.57	49.4374	95.4034	399.552	87.2341	0.513679	0.322151	0.289308
23.495	926.829	[M+NH4]+	TAG	TAG 56:5b	1.65329	4.21826	23.3454	2.29076	55.7302	1.9621	19.9865	39.9432	169.362	4.35718	51.7311	0.983144	51.3313	2.83539	44.0761	2.13358	44.5806	17.1576	2.02601	2.63409	1.82359	74.2989	23.9376	0.47457	0.609553	0.323699
22.575	924.801	[M+NH4]+	TAG	TAG 56:6	191.95	291.213	286.197	193.155	398.051	224.611	195.69	362.092	927.269	273.603	404.789	107.35	637.776	252.226	251.409	226.361	215.101	115.083	160.212	243.954	155.15	391.678	151.819	0.20322	0.491804	0.692034
22.247	922.789	[M+NH4]+	TAG	TAG 56:7	194.299	336.928	357.581	222.838	413.348	317.074	237.106	448.228	1165.11	359.565	530.377	113.673	588.551	419.56	451.345	170.24	185.166	153.045	296.13	224.764	149.612	557.638	143.537	0.180189	0.533692	0.744271
21.618	920.768	[M+NH4]+	TAG	TAG 56:8	124.439	475.301	578.204	149.856	255.687	487.257	311.005	600.109	1383.84	458.581	790.456	51.2539	568.565	671.716	345.513	153.912	149.925	100.743	357.997	113.916	67.5088	680.9	94.5568	0.0784122	0.867789	1.10562
20.845	918.756	[M+NH4]+	TAG	TAG 56:9	20.4769	46.9228	56.1161	20.052	26.2126	52.3707	33.5968	58.4961	181.164	51.9102	79.7581	6.48029	45.5306	43.5267	30.7761	17.5506	13.5091	11.5043	37.8254	11.6043	9.47896	59.8989	13.4084	0.0335381	1.18396	1.47446
21.241	944.77	[M+NH4]+	TAG	TAG 58:10	21.1589	0.417147	59.9694	18.7551	30.4789	78.009	30.7771	83.6896	265.875	54.5569	124.085	12.2967	78.5646	66.1654	38.9656	15.2463	18.936	17.8506	50.9573	18.0235	11.1619	118.143	12.3867	0.196739	0.868668	0.70611
20.345	942.754	[M+NH4]+	TAG	TAG 58:11	8.19929	18.6365	17.6227	7.29613	8.22566	20.4425	9.60754	20.2757	44.3884	14.3329	27.3546	3.3251	18.7578	17.6619	9.54761	5.71831	6.67948	4.87497	13.3461	4.66333	4.14024	22.1028	5.32801	0.0390565	0.883257	1.40831
23.981	954.85	[M+NH4]+	TAG	TAG 58:5	1.1948	3.85808	2.89238	1.01335	12.4134	1.16943	1.15689	1.45745	20.6935	2.43901	2.04603	0.75575	13.805	2.49584	2.63961	1.82416	1.39413	1.76197	0.0480045	2.18808	0.582461	10.0628	1.08966	0.546264	0.506699	0.262598
23.099	952.832	[M+NH4]+	TAG	TAG 58:6	16.7368	27.4692	23.6617	16.0813	54.4619	16.7132	14.6129	31.8929	97.7321	27.2461	39.0523	9.44141	50.97	22.3603	18.1394	16.4313	12.5808	8.29955	11.7565	22.4581	9.57251	28.2182	10.8664	0.0757466	0.851373	1.12064
22.538	950.815	[M+NH4]+	TAG	TAG 58:7a	31.9008	59.2285	54.3749	30.4545	66.8418	47.9522	33.5849	63.9184	196.885	54.5131	89.2162	14.5328	91.4515	52.269	34.4699	33.3705	23.3571	15.8783	27.2639	32.4183	16.8044	57.59	21.836	0.0508719	0.916545	1.29352
23.291	950.823	[M+NH4]+	TAG	TAG 58:7b	0.189705	0.39753	0.403745	0.174754	0.514562	0.3901	0.228251	0.406972	0.750823	0.230464	0.619803	0.033114	0.554361	0.398948	23.9687	0.174802	0.292803	0.107786	0.247725	0.190504	0.0914468	48.3691	0.104642	0.211012	-3.98771	0.675694
22.258	948.803	[M+NH4]+	TAG	TAG 58:8	54.7751	88.1077	103.209	84.8049	131.437	147.492	65.8072	156.162	319.134	110.495	260.188	25.1608	142.525	102.019	133.391	38.5581	30.589	46.1862	100.274	47.8712	29.9876	188.501	26.5894	0.0435218	0.864575	1.36129
21.603	946.79	[M+NH4]+	TAG	TAG 58:9	49.3378	143.506	187.897	70.6228	111.351	253.036	99.344	244.309	582.145	183.712	473.11	23.8694	208.348	171.037	129.47	48.2811	41.7705	43.1979	141.073	51.0658	26.7037	279.34	27.208	0.0420256	1.13497	1.37649
22.226	972.8	[M+NH4]+	TAG	TAG 60:10	0	0	9.9037	4.44215	10.7785	4.17771	5.47023	14.7859	42.6202	10.6488	10.1562	2.67685	18.1282	5.42115	5.72946	0.0246663	3.14005	2.85321	3.52046	2.75444	2.66731	12.5588	2.86203	0.185529	0.983488	0.731588
22.582	976.835	[M+NH4]+	TAG	TAG 60:8	4.40767	9.02106	8.45189	4.42103	10.937	6.4147	4.24759	8.47099	35.8126	8.04494	13.1012	1.83378	12.7364	8.03291	4.25891	3.9009	2.24516	1.87239	3.84276	4.11804	1.76354	6.52216	2.72595	0.0463043	1.19897	1.33438
22.188	974.814	[M+NH4]+	TAG	TAG 60:9	4.64567	10.552	8.9105	3.73037	11.2188	7.66377	5.71036	12.4233	53.9404	10.6841	20.3472	1.88483	12.9064	10.9284	5.01595	4.1025	2.9917	2.14486	4.89858	3.36301	2.01558	11.4758	2.72386	0.0655171	1.34254	1.18365
