# Supplementary material for: PHGDH supports liver ceramide synthesis and sustains lipid homeostasis
Source: Cancer Metab. 2020 Jun 15;8:6. doi: 10.1186/s40170-020-00212-x (PMC7294658; doi:10.1186/s40170-020-00212-x)
Supplement: Supplementary file 7 — Additional file 7: Supplementary Table 3. Lipidomics data from Figure5B. Lipidomics analysis of shPHGDH (N = 11) liver compared to shREN (N = 11). [file 40170_2020_212_MOESM7_ESM.xlsx]

## Sheet: Sheet1
Supplementary Table 3
Average Rt(min)	Average Mz	Adduct type	Class	ID	shPHGDH											shREN											Pval	(-)Log2Fc	(-)LogPval
					1	2	3	4	5	6	7	8	9	10	11	1	2	3	4	5	6	7	8	9	10	11
1.408	316.247	[M]+	ACar	ACar 10:0	165.435	378.093	254.78	286.761	473.077	278.981	184.965	217.307	370.701	220.209	91.5402	305.885	596.979	95.9913	647.375	269.72	236.136	289.739	210.451	551.111	490.681	226.713	0.172016	-0.42426	0.764432
0.818	314.231	[M]+	ACar	ACar 10:1	26.8413	77.7253	47.3351	42.0202	46.056	77.6395	59.7762	44.7587	39.8498	43.2431	32.6841	36.2106	54.6791	127.186	43.781	26.2573	41.1626	40.8615	40.4162	47.9796	44.1168	60.9206	0.808219	-0.0671811	0.0924708
0.702	312.217	[M]+	ACar	ACar 10:2	16.6292	30.7004	25.5971	30.2656	36.7502	57.463	81.2788	24.6531	62.68	29.5078	18.4189	19.9938	28.8797	20.2246	71.1509	22.2255	22.2568	56.6463	61.7507	39.5124	66.9131	68.4677	0.524329	-0.20764	0.280396
1.421	330.262	[M]+	ACar	ACar 11:0	9.6544	28.707	23.6926	36.6304	39.4487	40.6443	23.3236	16.2923	28.0735	16.6206	13.9292	26.1448	36.5455	15.673	83.3456	17.2887	22.4603	36.5826	25.5953	26.2244	46.8058	34.5943	0.203562	-0.422458	0.691302
1.407	328.246	[M]+	ACar	ACar 11:1	12.458	23.089	19.2951	26.5415	24.038	61.6668	34.1851	14.0682	53.4663	14.7452	12.3446	14.4454	22.2093	13.0264	56.9502	13.0032	17.1484	47.5247	36.4778	25.5171	36.096	51.9702	0.624369	-0.176341	0.204559
1.521	344.278	[M]+	ACar	ACar 12:0	75.7569	170.5	154.458	80.3534	134.048	148.338	94.1497	152.778	150.131	201.096	117.45	136.072	223.134	60.9449	164.466	183.99	255.157	217.01	191.911	492.431	234.813	137.454	0.0455367	-0.635312	1.34164
1.438	342.264	[M]+	ACar	ACar 12:1	52.1237	66.5195	79.9145	49.7198	60.8368	96.0155	86.5414	96.9759	133.564	113.512	71.4162	58.5812	96.7927	39.5839	112.036	90.1237	169.431	141.594	119.533	205.83	147.83	127.047	0.0380061	-0.528388	1.42015
1.366	340.247	[M]+	ACar	ACar 12:2	25.9765	31.1252	31.3469	17.9721	29.7722	38.3634	33.5566	28.8855	36.7339	28.9862	34.2118	29.8745	31.6469	30.068	43.2571	30.3535	32.3316	37.4126	32.0259	34.9003	45.4079	43.4621	0.0592379	-0.21376	1.2274
1.042	338.231	[M]+	ACar	ACar 12:3	42.9642	116.362	80.1047	92.2651	119.98	91.9524	156.777	42.4936	134.154	65.197	27.4664	61.682	89.4554	27.0345	190.904	43.952	53.2188	116.963	231.624	111.361	201.825	85.8502	0.370972	-0.32398	0.430659
1.615	358.296	[M]+	ACar	ACar 13:0	1.93776	5.6796	6.07863	7.07375	4.94605	9.45763	4.48606	4.69697	5.91418	6.09632	4.13785	4.72316	5.37028	3.57818	11.4933	4.58977	6.78116	8.38072	7.60824	7.72994	8.39933	7.77485	0.118206	-0.33707	0.927361
1.504	356.277	[M]+	ACar	ACar 13:1	13.6326	17.6167	17.6784	17.3526	17.4579	35.4121	33.866	17.4196	29.3923	17.0246	15.5039	11.9864	18.6188	12.0564	30.6258	16.0965	23.483	33.4366	29.9215	27.9298	39.4222	33.4627	0.281092	-0.253752	0.551151
4.621	372.311	[M]+	ACar	ACar 14:0	14.7897	33.2852	31.6305	16.9272	24.1877	81.7411	15.9937	34.1794	42.2969	136.363	27.5807	24.3817	43.0863	20.6871	23.69	42.4911	51.1242	38.2589	26.8009	113.166	45.0559	22.0408	0.956705	0.0259833	0.0192219
1.632	370.294	[M]+	ACar	ACar 14:1	113.455	100.906	195.334	66.2743	111.763	96.9087	71.3456	252.473	209.405	251.465	150.36	133.719	226.75	66.3627	139.132	213.373	399.901	195.567	207.061	704.87	228.048	120.046	0.122028	-0.701991	0.91354
1.515	368.279	[M]+	ACar	ACar 14:2	30.2355	42.2803	80.7104	19.6761	22.441	55.3478	62.595	81.6734	67.4246	74.6859	60.5483	24.2493	31.7485	28.6245	50.9526	55.7284	132.036	87.5166	130.242	96.6887	78.0031	52.3091	0.261509	-0.362067	0.582513
1.437	366.263	[M]+	ACar	ACar 14:3	6.73634	11.6711	13.2469	9.81651	10.7865	18.9802	21.353	14.3202	18.9046	14.5397	12.3011	7.46514	10.7269	8.44906	20.4313	12.6795	18.3149	23.0848	23.6121	19.4465	23.9487	19.1265	0.181081	-0.294952	0.742126
5.849	386.325	[M]+	ACar	ACar 15:0	2.77856	7.24875	8.89139	5.12559	4.38707	7.97411	7.82341	7.43514	8.66041	8.2794	6.17961	4.54786	5.35131	5.25056	8.32078	6.11301	9.47883	11.4889	9.36806	10.9569	8.78491	9.39546	0.17975	-0.252003	0.745331
1.522	382.295	[M]+	ACar	ACar 15:2	16.0949	20.9678	19.9231	3.55595	11.8726	5.53484	11.151	34.6673	3.54504	19.751	15.5889	16.7897	21.4593	77.6485	5.95084	15.8753	51.7448	4.73905	3.87452	18.3644	4.98963	6.71629	0.440467	-0.488204	0.356087
6.469	400.34	[M]+	ACar	ACar 16:0	624.433	409.523	555.655	374.514	387.182	322.817	542.053	869.678	763.701	583.726	376.126	692.146	925.13	405.561	625.612	662.235	885.428	682.367	813.935	1801.74	932.588	550.281	0.028749	-0.627846	1.54138
5.215	398.327	[M]+	ACar	ACar 16:1	62.7216	43.8601	70.2115	25.6789	43.1732	25.2718	33.632	97.6961	88.0529	95.9998	52.8881	71.3809	87.8773	26.653	52.7237	83.7653	118.928	45.26	46.9079	222.591	86.5519	43.0589	0.233151	-0.470578	0.632363
5.201	396.31	[M]+	ACar	ACar 16:2	11.7763	15.0069	36.9987	8.94359	43.1932	19.8519	34.67	17.9303	45.9458	47.0485	28.437	53.9606	56.8614	48.5728	21.2685	50.1093	37.4439	24.6849	52.2893	23.1875	55.0709	23.4038	0.0569326	-0.528453	1.24464
1.631	394.295	[M]+	ACar	ACar 16:3	3.77642	6.05677	11.8449	3.82713	3.9595	8.70885	8.35484	8.59132	9.19532	15.9976	9.83785	3.65935	4.45939	5.98722	7.48162	8.09656	13.2806	10.9421	14.6533	12.1713	10.661	6.71707	0.650867	-0.122059	0.186508
6.87	414.356	[M]+	ACar	ACar 17:0	8.21866	13.271	20.1617	15.0218	8.39136	21.7385	13.9337	15.3887	17.1294	12.2006	7.25141	8.00692	10.5725	10.0233	25.1767	8.74055	20.5809	28.0256	20.98	16.0862	16.9693	23.1247	0.220365	-0.302167	0.656856
6.175	412.343	[M]+	ACar	ACar 17:1	8.03986	8.65439	10.8365	6.38474	7.22228	7.79567	9.55983	13.6996	13.2138	10.1349	5.9897	7.27951	10.8306	5.85967	10.284	11.1175	15.0202	11.1218	10.3308	21.6263	14.167	9.73176	0.130532	-0.327089	0.884284
7.696	428.373	[M]+	ACar	ACar 18:0	56.8877	52.689	69.188	63.2113	43.8266	33.1391	29.483	87.2341	81.8495	44.9475	26.6303	61.3559	128.038	46.9105	74.772	69.3776	103.211	146.929	86.2157	187.74	86.6636	52.4118	0.00986612	-0.825054	2.00585
6.784	426.355	[M]+	ACar	ACar 18:1	1449.7	915.027	1272.82	525.254	1154.26	396.076	632.704	1959.06	1944.61	1003.15	474.399	1519.6	40.3157	533.58	996.061	1597.69	2706.71	1634.91	1111.48	4923.37	1754.85	571.781	0.248103	-0.568447	0.605369
6.039	424.34	[M]+	ACar	ACar 18:2	216.543	209.298	418.627	134.585	144.538	194.113	460.715	358.101	356.467	405.745	237.317	179.44	185.538	324.501	259.307	387.232	483.411	403.601	651.11	427.808	486.369	245.047	0.16214	-0.363036	0.790109
5.472	422.325	[M]+	ACar	ACar 18:3	12.7238	19.5393	33.5029	10.8292	11.8925	19.4748	34.1065	28.682	29.5235	39.4767	24.3811	10.0151	11.4042	24.2239	21.8228	29.1508	34.8277	30.9112	41.1266	29.7748	34.2617	20.4591	0.609073	-0.124697	0.21533
8.304	456.403	[M]+	ACar	ACar 20:0	229.811	129.198	113.286	66.2893	61.6963	27.4774	29.5088	75.7447	41.1496	127.88	67.0964	209.347	271.653	207.81	82.8756	216.66	143.52	68.6413	62.553	172.765	52.6835	42.1056	0.106519	-0.659336	0.972573
7.641	454.388	[M]+	ACar	ACar 20:1	91.906	70.8368	37.5337	69.0503	90.4521	26.5641	27.6815	113.425	26.3511	55.6932	25.7405	118.231	152.846	12.7331	104.098	83.5931	636.159	322.225	83.8938	226.045	119.654	40.8203	0.0454544	-1.58087	1.34242
6.935	452.372	[M]+	ACar	ACar 20:2	68.0741	46.8285	104.885	53.9272	37.8705	33.4258	74.1339	92.258	77.9442	80.0545	39.3621	57.6959	61.9253	27.8449	137.501	50.6365	134.867	92.5609	192.947	83.3181	106.538	61.8844	0.108923	-0.507717	0.962879
6.392	450.357	[M]+	ACar	ACar 20:3	17.0983	18.642	32.6127	14.8937	17.0423	21.0059	37.4647	41.0614	37.4528	25.0482	15.921	20.6688	20.068	14.6952	31.8127	30.2183	40.4467	30.7327	43.7336	40.0485	44.9891	28.713	0.165046	-0.314953	0.782394
6.046	448.343	[M]+	ACar	ACar 20:4	39.2096	40.8939	41.693	38.7262	28.5843	60.1259	123.416	45.7315	75.3611	37.7414	22.7997	49.6057	43.1996	52.8942	50.6332	53.4796	74.5574	102.368	65.1525	56.3741	91.4142	67.809	0.185656	-0.352081	0.731292
5.233	446.326	[M]+	ACar	ACar 20:5	3.64084	0.667108	0.536171	4.31837	3.29674	1.09058	3.97575	11.191	11.476	4.8258	5.31312	5.57184	4.83697	3.21554	7.10924	11.087	1.7738	1.34709	7.7919	7.24938	10.775	8.96533	0.255708	-0.470174	0.592256
9.083	484.433	[M]+	ACar	ACar 22:0	25.8245	20.583	18.2249	2.73961	4.03468	2.74755	3.74766	4.8642	1.97379	28.5972	11.6563	13.1704	14.6475	104.16	4.05228	19.9583	13.6709	3.50259	4.54619	6.50869	2.48731	2.40427	0.541896	-0.597362	0.266084
8.362	482.419	[M]+	ACar	ACar 22:1	145.915	42.4924	41.6741	23.2014	23.0814	8.59115	7.66629	14.0304	16.1138	63.5686	18.6757	89.5418	81.1285	99.1008	32.9145	85.1696	71.1734	19.3813	19.016	38.5912	21.6958	9.58682	0.360413	-0.486151	0.443199
7.763	480.402	[M]+	ACar	ACar 22:2	40.2168	14.712	28.2925	23.3655	11.1635	8.30301	25.1876	11.7331	14.8008	24.3389	8.00011	26.7831	19.9834	21.2562	57.7578	16.6789	23.0484	19.445	43.4781	11.3387	26.7808	21.0356	0.175047	-0.452823	0.756847
6.76	476.371	[M]+	ACar	ACar 22:4	8.56973	14.7453	11.6382	12.8445	13.9358	15.0428	32.5742	13.8084	22.9916	6.56734	4.83785	25.3098	16.9987	8.55011	19.9631	12.3707	18.3129	20.9128	19.88	15.5236	42.1538	22.4256	0.107775	-0.4973	0.967483
6.234	474.358	[M]+	ACar	ACar 22:5	2.64316	2.80846	4.00521	2.92982	2.8883	3.15094	9.03132	6.53342	7.85772	3.27541	2.53156	5.53062	4.98675	2.52084	5.43178	6.52689	6.83603	6.00123	8.69067	4.31703	10.3183	5.54412	0.0814402	-0.485141	1.08916
10.021	512.465	[M]+	ACar	ACar 24:0	3.75686	3.81177	5.67604	2.22323	2.90001	2.67684	3.96587	3.36287	2.4185	4.84814	4.06161	3.31262	2.81512	15.9976	3.26607	3.79861	4.99382	3.35212	4.89157	2.63949	3.22255	2.71119	0.403359	-0.361317	0.394309
9.097	510.45	[M]+	ACar	ACar 24:1	9.55112	4.14665	4.70287	1.39577	1.6949	1.45669	2.15265	1.84715	1.58679	8.00366	2.82126	4.82811	4.92873	22.4871	1.80142	6.2193	6.25609	2.04971	2.06804	2.73849	1.84678	1.31368	0.446128	-0.522496	0.350541
7.518	504.402	[M]+	ACar	ACar 24:4	34.6615	10.1356	3.36868	8.82605	3.85456	21.7504	18.0888	2.79847	11.1179	12.1138	2.16627	7.70786	26.7529	17.5376	6.2136	16.0657	12.6436	12.282	11.8191	7.42449	16.6287	5.40838	0.768772	-0.124355	0.114203
7.011	502.388	[M]+	ACar	ACar 24:5	17.0812	6.90716	6.48142	5.1606	3.86162	24.6058	20.777	6.81479	15.7657	13.8744	4.48048	17.3062	22.9791	10.8285	6.76729	23.4	14.2337	16.8429	17.4361	9.98676	18.4631	5.99197	0.231552	-0.384519	0.635352
0.485	260.184	[M]+	ACar	ACar 6:0	2259.88	6017.56	3090.78	3433.85	12372.8	2544.78	5742.06	5433.17	5101.93	1378.09	1205.04	3592.12	8551.52	1111.49	12805.6	4283.31	2694.34	1908.82	1258.46	8931.4	6891.52	3693.3	0.665152	-0.197881	0.177079
0.546	274.2	[M]+	ACar	ACar 7:0	146.049	372.364	286.479	399.016	667.839	208.748	353.958	302.525	294.41	96.0258	59.9151	350.825	317.864	71.1184	1167.55	158.686	183.634	194.313	188.695	233.504	538.517	382.023	0.606873	-0.248603	0.216902
0.703	288.216	[M]+	ACar	ACar 8:0	340.777	852.61	507.006	585.983	1372.81	337.153	518.963	447.973	714.3	200.893	103.629	556.393	1255.64	127.638	1863.26	397.75	286.408	267.166	236.196	770.516	996.09	423.815	0.575884	-0.26351	0.239665
0.551	286.199	[M]+	ACar	ACar 8:1	49.8108	57.0566	62.3004	68.8996	80.3473	105.298	187.292	72.7071	172.467	37.1966	34.6073	48.1374	65.6298	29.567	242.887	36.5326	56.5802	164.351	149.223	105.382	312.006	209.461	0.183279	-0.613475	0.736886
0.942	302.23	[M]+	ACar	ACar 9:0	15.1334	57.4564	40.3062	55.7117	74.4749	36.6818	10.8969	16.5283	43.4173	16.6993	8.82364	37.7964	40.6604	18.1049	28.9494	16.2594	9.61746	32.0764	27.0159	28.9279	21.0532	15.81	0.228644	0.445146	0.64084
14.719	540.536	[M+H]+	Cer_NDS	Cer-NDS d34:0	32.9234	13.3913	20.8645	47.5944	16.1926	34.7678	21.8431	12.1683	44.5726	19.0645	16.0786	34.2169	62.8253	16.9537	56.2431	15.6335	19.7203	42.3527	41.815	21.2099	72.8224	43.5157	0.068514	-0.612631	1.16422
16.234	554.552	[M+H]+	Cer_NDS	Cer-NDS d35:0	1.63429	0.107977	2.2876	1.79253	0.0790238	0.232768	1.63975	0.0993823	0.427928	1.64174	1.83818	1.93609	2.06053	2.22527	0.556423	2.21356	0	0.138798	1.6643	2.37963	0.293604	1.06317	0.521568	-0.302689	0.282689
19.084	624.628	[M+H]+	Cer_NDS	Cer-NDS d40:0	20.1173	35.7185	35.3548	34.1827	21.6748	24.0575	21.9993	24.2684	22.948	20.9621	17.1702	21.5047	42.9685	57.2453	30.7095	20.4157	25.5412	28.163	26.0372	26.1594	27.4397	28.1348	0.193841	-0.263789	0.712554
20.301	652.66	[M+H]+	Cer_NDS	Cer-NDS d42:0	21.1829	27.4149	26.5532	51.1369	14.7579	29.9235	54.5781	24.8628	35.9583	17.3932	15.0179	19.3367	25.1035	33.4591	43.4842	12.165	15.9235	27.678	49.0971	16.0164	50.6282	39.7084	0.831713	-0.0612281	0.0800263
18.957	650.647	[M+H]+	Cer_NDS	Cer-NDS d42:1	27.8044	16.6987	18.8325	68.368	22.3687	57.6857	33.1946	20.2673	57.1278	14.4662	11.3986	31.1327	71.5903	26.3157	89.4401	13.9668	23.2297	74.6733	55.3239	30.5524	78.162	70.0317	0.0650029	-0.696799	1.18707
11.093	482.456	[M+H]+	Cer_NS	Cer-NS d30:1	120.112	112.102	122.14	100.414	125.268	115.982	114.814	122.067	106.12	105.08	125.056	124.555	129.852	120.267	120.316	124.604	101.529	105.863	112.159	130.316	119.884	116.337	0.390517	-0.0409343	0.40836
14.065	538.518	[M+H]+	Cer_NS	Cer-NS d34:1	265.018	99.3378	148.873	201.031	99.327	212.713	177.99	72.8144	303.117	134.354	139.389	162.664	333.824	155.439	299.408	86.441	92.0461	286.799	141.309	310.175	358.17	227.162	0.156115	-0.40419	0.806555
14.809	552.535	[M+H]+	Cer_NS	Cer-NS d35:1	6.44215	3.65426	4.58767	12.229	5.72583	11.0965	12.677	5.2539	13.2207	3.87391	3.00662	9.90299	14.0299	4.62607	17.2153	6.30009	4.73256	22.5463	22.2649	9.53654	18.5819	14.4902	0.0240184	-0.818738	1.61946
15.622	566.552	[M+H]+	Cer_NS	Cer-NS d36:1	101.546	32.8994	27.5887	157.631	72.2256	80.375	101.229	46.6464	179.255	29.7375	22.4511	154.24	189.778	31.8233	156.086	60.0336	49.274	296.359	228.185	156.851	232.595	118.596	0.0209685	-0.974921	1.67843
17.142	594.582	[M+H]+	Cer_NS	Cer-NS d38:1	192.371	133.014	95.6555	66.5817	179.211	63.7782	57.4706	119.414	78.001	94.6648	76.3719	215.264	248.537	90.0263	68.1438	201.03	139.838	93.9116	81.1559	276.719	65.4796	61.5285	0.225328	-0.414653	0.647185
17.89	608.597	[M+H]+	Cer_NS	Cer-NS d39:1	20.5882	37.8429	42.0162	16.8285	23.5831	28.8689	21.5492	28.6314	17.3878	37.8849	41.827	15.0794	24.4301	48.6395	21.661	38.9961	38.8655	27.9822	22.5567	20.5933	14.0418	28.2316	0.74311	0.0743878	0.128947
18.54	622.613	[M+H]+	Cer_NS	Cer-NS d40:1	1012.17	1704.98	1610.96	390.75	1027.62	551.066	480.426	1136.97	571.511	1251.79	1348.78	819.418	994.744	1621.58	515.972	1380.72	1144.43	575.166	615.635	1132.19	488.42	550.814	0.538037	0.172275	0.269188
17.207	620.596	[M+H]+	Cer_NS	Cer-NS d40:2a	288.17	189.978	188.478	57.2862	262.925	73.296	64.9371	167.405	90.3857	181.959	174.802	217.157	283.842	182.617	69.7417	264.23	258.233	82.3085	72.7494	340.63	55.8486	70.902	0.719545	-0.125904	0.142942
17.805	620.596	[M+H]+	Cer_NS	Cer-NS d40:2b	1.4138	186.283	1.37773	1.0443	1.93626	1.76205	58.5535	1.69946	1.39349	1.54955	164.853	1.70269	1.76124	151.714	1.89242	2.05694	1.59012	2.73744	4.35137	1.74014	2.90874	70.902	0.53268	0.793709	0.273534
19.104	636.624	[M+H]+	Cer_NS	Cer-NS d41:1	156.952	171.067	257.821	270.377	170.69	391.395	6.07752	161.435	335.101	203.179	226.2	106.089	213.056	258.328	318.553	137.578	189.831	428.139	369.706	165.581	267.107	419.57	0.309003	-0.289987	0.510038
17.95	634.614	[M+H]+	Cer_NS	Cer-NS d41:2a	30.8683	30.4999	53.0748	43.8397	32.8095	67.1388	57.714	34.3785	67.8643	46.5947	51.8833	22.6232	36.6457	50.774	57.8439	35.5929	42.1566	69.078	54.747	29.3417	37.7531	73.481	0.926268	0.018629	0.0332631
18.385	634.614	[M+H]+	Cer_NS	Cer-NS d41:2b	4.88312	3.01391	7.44958	1.57727	2.89554	6.69878	13.0557	2.50539	9.15944	5.04718	5.92137	0.658521	2.96909	7.43637	6.63913	2.51959	2.97111	3.9649	5.25844	0.329994	5.72941	17.827	0.7644	0.143858	0.116679
19.772	650.64	[M+H]+	Cer_NS	Cer-NS d42:1	487.875	897.061	1638.36	1105.83	628.816	1555.57	1311.04	677.445	1146.24	1108.41	1141.48	383.75	516.212	2000.19	1328.15	570.463	849.756	1563.65	1515.61	488.738	931.562	1688.59	0.951165	-0.0169854	0.0217441
18.438	648.629	[M+H]+	Cer_NS	Cer-NS d42:2a	1200.29	853.832	1038	916.406	1140.32	1285.42	1148.02	843.707	1234.17	967.41	911.99	1114.8	1501.4	1244.73	1540.94	986.64	1222.69	1719.85	1242.02	1527.1	1197.74	1682.94	0.00188159	-0.376531	2.72547
19.585	648.629	[M+H]+	Cer_NS	Cer-NS d42:2b	2.72733	2.30919	3.47926	2.81634	3.04412	3.85094	3.29324	1.7474	3.58613	2.36511	1.89566	2.51309	2.52671	4.4585	3.26753	2.60155	3.02825	5.70571	3.98359	3.20002	3.16677	4.83616	0.0639537	-0.336487	1.19413
17.223	646.612	[M+H]+	Cer_NS	Cer-NS d42:3	187.729	116.415	145.181	157.857	177.392	193.821	187.282	125.624	237.051	148.619	127.2	169.077	212.239	157.924	218.849	151.578	167.973	268.544	205.538	177.744	182.532	222.201	0.0625927	-0.242359	1.20348
20.69	664.661	[M+H]+	Cer_NS	Cer-NS d43:1	23.4535	16.7301	25.5042	53.6278	20.9783	65.59	110.461	16.5677	52.2231	21.0811	21.2967	8.58336	16.8114	20.5541	62.5397	10.956	18.8928	54.8713	84.7028	15.0823	60.1648	76.0123	0.990401	-0.00558069	0.00418892
24.103	868.847	[M+H]+	Cer_NS	Cer-NS d58:4	92.1366	17.3014	5.83025	15.3956	80.2851	6.46026	16.1152	39.0803	21.5404	13.3557	11.2205	105.123	97.614	3.31753	19.1435	50.8583	27.3419	6.68061	14.3572	113.506	22.8027	14.9755	0.36844	-0.577816	0.433633
15.394	584.524	[M+NH4]+	DAG	DAG 32:1	26.4908	5.77804	2.84175	5.02066	18.9101	3.01789	2.81353	8.86098	9.53801	2.9286	2.22787	35.4576	43.4495	2.93183	4.00185	9.04005	5.8929	3.15156	1.85506	20.5678	8.05623	2.95906	0.379568	-0.635418	0.420711
14.42	582.506	[M+NH4]+	DAG	DAG 32:2	4.24305	0.276785	0.265579	0.824803	1.91445	0.347175	0	1.63584	0.203133	0	0.284816	1.32617	1.53484	0	0	0.720786	0	0.466961	0	0.604835	0.802839	0	0.338602	0.87334	0.470311
16.821	612.554	[M+NH4]+	DAG	DAG 34:1	350.008	63.0257	26.714	46.8533	269.825	28.5665	28.5384	93.0559	71.2055	26.8192	23.9059	495.746	725.637	22.6402	33.7965	121.646	53.5164	25.8079	24.305	328.525	57.2852	28.0335	0.321213	-0.898238	0.493207
15.621	610.541	[M+NH4]+	DAG	DAG 34:2	474.7	164.509	102.6	112.639	345.043	84.5999	132.51	184.678	162.59	101.775	70.3946	511.243	539.646	85.0827	117.18	227.579	139.142	89.6534	128.031	347.093	168.557	87.617	0.475805	-0.334261	0.322571
14.441	608.525	[M+NH4]+	DAG	DAG 34:3	91.1854	26.0508	14.8942	18.9297	59.5246	11.4684	24.1059	38.3173	39.5638	16.8394	11.3928	49.7167	84.4598	16.2394	23.3198	29.6006	20.9899	16.0749	14.4075	63.659	27.355	8.21526	0.987719	-0.00721222	0.00536665
13.267	606.507	[M+NH4]+	DAG	DAG 34:4	12.7237	2.3483	3.65314	5.09905	9.32722	2.75405	3.38793	7.69125	5.73246	3.02014	2.0821	11.1376	6.73423	3.05752	3.40193	5.51691	4.5486	5.86547	5.7104	4.26593	7.28496	1.41161	0.93764	-0.0275766	0.0279639
16.528	624.556	[M+NH4]+	DAG	DAG 35:2	1.62855	0.63965	0.284942	0.245707	0.283735	0	0.33923	0.216373	0	0.0962306	0.16128	0.144596	1.72433	0.124954	0.220326	0.78026	0.275709	0.145249	0.317997	0.195698	0.0156492	0.25306	0.89295	-0.107759	0.049173
16.915	638.572	[M+NH4]+	DAG	DAG 36:2a	325.326	48.2606	32.8236	57.5916	307.332	29.1371	37.6153	93.4229	98.1055	31.6397	23.8898	381.688	557.934	22.3237	28.8507	146.453	50.0548	33.4265	27.8076	402.202	53.8977	28.4734	0.392049	-0.675477	0.40666
17.412	638.572	[M+NH4]+	DAG	DAG 36:2b	325.326	41.9629	28.0535	5.75297	272.949	24.7124	37.1483	78.8152	82.6161	4.77088	20.3235	322.897	469.754	19.4441	24.3325	130.489	43.6667	28.4988	23.6067	357.327	45.5039	28.4734	0.396107	-0.695661	0.402188
15.698	636.558	[M+NH4]+	DAG	DAG 36:3a	508	140.042	151.945	154.539	397.044	109.269	181.245	213.62	283.933	139.876	74.1689	399.275	420.328	96.3415	80.9758	286.558	135.417	150.561	140.288	365.683	182.205	88.9906	0.990954	0.00433381	0.00394667
16.302	636.558	[M+NH4]+	DAG	DAG 36:3b	11.4497	108.837	6.51347	7.92103	14.3913	6.27326	165.323	7.27639	7.40895	7.46496	6.88015	312.158	11.0516	76.1733	4.0356	224.238	103.328	120.506	107.896	11.3701	6.5237	5.44442	0.111849	-1.49051	0.951369
14.52	634.541	[M+NH4]+	DAG	DAG 36:4a	245.245	148.828	248.716	157.016	174	193.868	300.165	140.68	230.112	230.704	140.272	158.839	146.096	194.874	107.601	163.467	136.591	273.582	392.905	118.555	207.856	111.607	0.559876	0.135178	0.251909
15.264	634.541	[M+NH4]+	DAG	DAG 36:4b	186.779	107.2	70.6712	75.79	124.586	69.5576	75.3164	96.587	87.4605	69.149	47.4579	287.885	206.362	47.1692	89.5486	88.2541	103.917	78.0949	55.3098	106.498	110.078	86.1416	0.36159	-0.317426	0.441783
15.616	634.541	[M+NH4]+	DAG	DAG 36:4c	180.683	89.4633	60.6632	62.2202	106.997	56.412	75.3164	78.8952	72.5728	56.1633	39.2293	237.934	165.701	40.359	72.2752	75.3809	88.6322	66.699	55.3098	90.5562	90.4777	82.9098	0.416021	-0.279222	0.380885
13.465	632.525	[M+NH4]+	DAG	DAG 36:5a	67.3264	43.8149	41.884	46.1399	57.4762	46.1397	85.179	50.733	79.211	69.7104	38.9312	28.8358	43.5453	42.4556	46.7722	51.7258	37.3021	75.8311	84.6882	25.9789	69.2305	28.4194	0.29229	0.228462	0.534187
14.443	632.525	[M+NH4]+	DAG	DAG 36:5b	9.18659	1.06167	2.75319	3.8847	3.88289	1.94689	2.19729	3.79091	2.08937	0.966906	2.94935	19.1355	20.2352	7.82003	2.62245	1.14849	1.48147	1.78587	1.52204	0.869106	4.94013	3.22574	0.238659	-0.900341	0.622222
18.151	666.602	[M+NH4]+	DAG	DAG 38:2a	11.7735	1.30128	0.521034	0.328909	9.9663	0.268644	0.319979	1.78012	0.95581	0.729944	0.425488	9.81925	15.0547	0.360133	0.386033	3.39067	0.983921	0	0.0945971	15.8163	0.320899	0	0.481603	-0.704301	0.317311
18.703	666.602	[M+NH4]+	DAG	DAG 38:2b	0.227581	0	0.498034	0.154459	0.260493	0	0.353798	0	0	0.76515	0.926681	0.195961	0.40305	0	0	0.0521731	0	0	0	0.602353	0	0	0.143109	1.34583	0.844332
17.072	664.588	[M+NH4]+	DAG	DAG 38:3a	52.5134	9.20602	5.8216	5.45848	29.3673	3.74322	6.33215	10.2929	8.70067	7.19467	3.24957	33.4792	31.3394	4.91423	3.24627	20.1694	9.41497	4.1222	3.40909	38.6229	5.07361	6.9193	0.782457	-0.179794	0.106539
17.698	664.588	[M+NH4]+	DAG	DAG 38:3b	2.75982	1.27091	5.46275	6.17901	1.95477	3.88296	5.97825	7.07154	6.10839	1.04201	3.24957	1.60199	1.55883	3.70823	3.47557	1.87414	5.21294	4.15616	3.40909	2.49527	4.09735	4.26099	0.282459	0.326646	0.549044
16.015	662.573	[M+NH4]+	DAG	DAG 38:4a	57.701	17.5354	17.5828	15.2537	37.4238	14.972	21.9378	20.3601	20.3146	16.911	13.1902	24.3035	26.2509	14.6665	18.9823	31.0146	14.9091	15.5729	14.9778	35.3023	16.9268	15.4713	0.625891	0.148753	0.203501
16.716	662.567	[M+NH4]+	DAG	DAG 38:4b	164.518	133.949	79.1915	161.93	144.229	98.947	148.824	109.85	124.685	89.2297	66.8903	209.707	197.64	65.1831	117.467	120.716	102.48	112.786	117.546	138.806	151.158	121.508	0.461934	-0.138027	0.33542
15.341	660.555	[M+NH4]+	DAG	DAG 38:5a	452.81	129.064	70.8523	105.426	245.45	68.3072	83.1804	166.018	148.323	76.3584	46.6696	402.383	519.901	55.308	85.6053	147.557	116.929	79.3231	63.6035	271.529	149.652	72.8126	0.569085	-0.302982	0.244822
16.084	660.555	[M+NH4]+	DAG	DAG 38:5b	3.99645	2.69368	1.33399	2.61709	2.4509	1.52674	3.09334	2.86181	2.85949	2.65052	0.553905	3.59913	3.81833	0.496758	0.929679	2.38653	1.57277	1.19074	0.818735	2.86423	2.92394	2.8909	0.536939	0.181328	0.270075
14.484	658.54	[M+NH4]+	DAG	DAG 38:6	31.7356	24.8232	26.558	16.0533	20.6152	20.4927	36.0762	21.0347	19.7948	30.1044	14.6398	24.7601	17.6618	17.6818	25.4984	16.2727	15.1179	12.939	17.5407	15.4824	30.2245	17.294	0.0848509	0.315531	1.07134
13.476	656.527	[M+NH4]+	DAG	DAG 38:7	305.04	44.5748	26.2411	22.3847	138.208	13.3144	30.1988	65.3523	56.9336	31.4315	21.829	361.311	256.888	14.483	25.6324	102.861	56.462	26.8228	19.8727	234.535	57.7328	16.2529	0.405575	-0.634505	0.391928
17.271	690.602	[M+NH4]+	DAG	DAG 40:4a	3.74694	1.12647	0.660409	3.1523	1.76195	0.163936	0.765349	0.973633	0.669753	0.577853	1.93915	2.00433	1.80345	0.51269	0.496343	1.38298	0.586119	0.70898	0.579661	2.64353	0.690656	0.60141	0.443746	0.371523	0.352865
18.018	690.601	[M+NH4]+	DAG	DAG 40:4b	0.441876	0.507129	0.331138	0	0.33013	0.333804	0.765349	0.0872131	0.00644868	0.329907	0.351735	0.114994	1.45851	0.185254	0.44231	0.175305	0.561864	0.00332053	0.645215	0.253424	0.716768	0.53981	0.306538	-0.548538	0.513516
16.672	688.589	[M+NH4]+	DAG	DAG 40:5	36.6382	12.5778	6.67633	9.52932	19.4209	5.98324	7.77118	14.4355	12.0799	7.94555	4.82267	23.7538	21.7989	7.09976	8.28723	12.3635	11.1795	8.98733	6.19731	16.6549	11.4422	6.3604	0.918373	0.0398452	0.036981
15.367	686.571	[M+NH4]+	DAG	DAG 40:6a	121.395	12.5978	37.0292	19.9517	51.4562	15.4946	34.4134	20.6364	57.8219	37.183	20.1531	36.6052	38.6732	9.60115	11.6129	52.718	34.2174	23.3421	5.96791	16.2876	45.4495	12.1178	0.236642	0.579056	0.625909
16.146	686.571	[M+NH4]+	DAG	DAG 40:6b	53.6785	35.9667	10.2556	14.7253	41.6229	29.3202	36.9789	34.0745	30.3121	8.81942	15.6474	18.5206	66.4657	8.06465	54.2445	34.1625	34.9174	18.6596	18.0816	45.0055	17.8686	38.5667	0.577403	-0.187244	0.238521
14.251	684.557	[M+NH4]+	DAG	DAG 40:7a	46.9823	26.3599	36.6082	3.62837	21.6792	7.24962	23.3669	37.8926	34.5244	31.8705	11.4613	9.10633	11.36	24.8524	3.98508	24.0492	18.1156	23.3309	16.0322	2.64942	30.0493	6.35325	0.0564568	0.729221	1.24828
14.834	684.551	[M+NH4]+	DAG	DAG 40:7b	822.887	216.084	234.176	174.08	402.62	143.856	207.253	324.786	347.876	234.385	147.523	852.345	597.282	130.426	183.32	407.089	296.803	200.027	173.93	475.782	325.729	155.05	0.587147	-0.222267	0.231253
13.912	682.538	[M+NH4]+	DAG	DAG 40:8	129.178	9.98349	83.0893	3.87043	22.6895	1.89096	103.679	13.1988	25.0205	127.283	19.1412	17.6409	17.2356	2.64005	14.6043	26.1661	7.25927	31.0166	14.2555	2.57588	31.227	34.1161	0.0632385	1.43949	1.19902
13.389	706.538	[M+NH4]+	DAG	DAG 42:10	33.9956	11.0339	14.6061	8.51298	11.5535	4.17232	7.07815	14.9258	10.5647	13.5538	9.7462	31.4078	15.3377	7.20952	4.58061	11.3004	8.251	8.12855	6.28407	9.43901	16.192	5.62374	0.663116	0.175295	0.17841
16.084	712.585	[M+NH4]+	DAG	DAG 42:7	4.79803	0.670816	0.42068	0.183243	2.24539	0.302166	0.689178	1.17166	0.406101	0.955546	0.217137	3.97086	3.36851	0.338737	0.0595923	1.69952	0.659066	0.164129	0.140144	2.7281	0.292694	0.146998	0.82238	-0.170021	0.0849272
14.66	710.573	[M+NH4]+	DAG	DAG 42:8	30.5907	12.1348	14.9328	4.71638	12.3224	4.42655	15.3132	13.0251	12.2118	17.5109	6.64338	11.4524	4.63949	22.3904	1.70789	8.78746	7.05996	5.34994	8.33828	1.67782	7.08179	1.49476	0.0533506	0.846629	1.27286
7.271	438.297	[M+H]+	EtherLPE	LPE 16:1e	30.2461	26.3387	23.3535	22.8838	24.8049	24.4553	33.2122	18.0994	29.9415	16.3777	17.7653	25.2494	33.7066	25.6536	23.0643	22.122	31.6715	34.5875	20.5479	27.8299	31.5802	24.2877	0.191576	-0.166985	0.717658
8.173	466.328	[M+H]+	EtherLPE	LPE 18:1e	20.1525	19.0643	21.1838	18.5337	22.2665	22.5393	27.9489	15.8208	22.8712	15.9782	16.488	20.3506	22.7211	18.5509	23.8037	16.0036	18.1046	29.1682	21.9292	26.1916	21.8706	23.7607	0.272324	-0.121661	0.564914
8.986	494.358	[M+H]+	EtherLPE	LPE 20:1e	6.68402	9.34375	9.57421	7.40224	11.338	10.5859	10.0164	6.31907	8.45736	7.29719	6.21898	13.9293	13.2012	6.52816	10.712	8.20509	7.74446	13.041	12.9838	12.755	11.0747	12.4542	0.0101465	-0.395322	1.99369
0.416	258.109	[M+H]+	EtherLPE	LPE 3:0e	14429.6	20560.2	48623.6	7612.52	25979.1	8301.28	10397.6	56716.9	20726.6	16993.8	42236.9	8741.66	12496	9030.15	9575.01	12736.3	12247.2	7481.41	7526.34	20535.4	9175.06	6484.22	0.0133579	1.23219	1.87426
14.539	720.591	[M+H]+	EtherPC	PC 32:0e	701.856	385.08	487.586	480.777	387.428	621.961	709.263	338.668	487.042	462.15	493.278	583.831	595.619	557.47	655.407	418.8	455.982	705.107	574.354	611.835	467.842	552.439	0.226842	-0.15349	0.644277
13.508	718.581	[M+H]+	EtherPC	PC 32:1e	60.5001	31.2466	37.6813	56.9362	24.8423	56.329	54.0834	30.3704	50.1634	40.7052	41.1754	66.7042	68.2416	33.7739	70.087	12.0903	46.113	79.9171	8.76941	59.5968	43.8767	39.9192	0.613826	-0.128405	0.211954
16.448	748.617	[M+H]+	EtherPC	PC 34:0e	41.5784	36.7713	55.7039	61.0841	34.9994	81.3915	90.0243	28.9583	46.7041	48.2762	46.6299	34.6086	31.0181	61.2699	79.0568	30.4061	36.2581	89.743	67.7377	36.2659	36.8407	85.7552	0.86857	-0.0418482	0.061195
14.615	746.607	[M+H]+	EtherPC	PC 34:1e	1367.68	642.791	761.146	888.649	988.363	863.94	1127.03	661.451	902.891	773.873	773.644	1058.46	1143.2	691.895	1017.93	708.734	750.332	1144.69	849.479	1336.21	732.566	875.822	0.585005	-0.0802592	0.232841
15.001	772.615	[M+H]+	EtherPC	PC 36:2e	77.7035	59.334	103.544	64.9634	65.9811	114.494	112.243	52.1272	61.986	103.515	76.2674	68.088	74.7293	83.9192	94.0502	71.4926	61.4083	93.2458	101.063	85.6083	50.9251	115.678	0.935696	-0.0129594	0.0288652
13.508	770.603	[M+H]+	EtherPC	PC 36:3e	163.55	91.836	146.89	131.23	130.233	182.827	181.095	86.5682	115.797	129.3	126.515	129.893	154.783	123.431	145.021	110.049	104.79	185.377	122.056	180.657	92.3116	135.54	0.989436	0.00187756	0.00461232
13.158	768.589	[M+H]+	EtherPC	PC 36:4e	1474.94	688.149	885.701	1075.72	781.343	1109.11	1583.51	693.952	950.195	902.444	902.439	1087.53	1038.88	915.835	1364.78	743.643	812.886	1422.7	1144.01	924.614	897.674	1071.34	0.757213	-0.0483343	0.120782
16.632	788.659	[M+H]+	EtherPC	PC 37:1e	1659.54	2742.38	4334.45	1551.75	1073.1	2162.87	723.825	2296.03	933.587	3731.12	3761.84	1070.4	1055.94	3151.79	1706.14	2297.32	2853.91	2135.49	1753.72	1433.87	1360.59	615.804	0.268114	0.361569	0.57168
16.638	782.608	[M+H]+	EtherPC	PC 37:4e	18.0267	19.4026	24.6082	21.7844	16.3272	31.8145	29.0674	13.8488	13.3193	19.9998	14.9195	16.7947	16.2275	18.8562	26.8132	17.9625	19.2008	29.7433	29.106	16.6811	16.4945	31.1854	0.582814	-0.0995951	0.23447
16.507	802.682	[M+H]+	EtherPC	PC 38:1e	5.7342	3.80797	8.71761	5.00406	3.66477	7.98051	966.961	6.15442	4.85751	5.50918	7.25835	8.40594	8.37088	9.29826	6.00273	9.5649	6.03279	4.11157	5.86649	7.58388	3.39742	6.34345	0.334422	3.77392	0.475706
14.602	796.615	[M+H]+	EtherPC	PC 38:4e	147.838	167.507	226.854	265.173	179.968	330.088	387.481	152.402	217.102	218.1	205.25	148.571	191.15	209.647	342.043	168.468	171.423	123.143	353.178	208.463	180.511	306.56	0.795803	0.0557059	0.0991942
13.218	794.602	[M+H]+	EtherPC	PC 38:5e	2001.4	832.178	1013.01	1287.59	1275.49	1383.6	1956.26	885.834	1197.3	1103.04	1151.53	1518.52	1463.92	844.767	1555.99	912.954	929.612	1623.19	1199.12	1313.92	1037.65	1233.26	0.77584	0.0472936	0.110228
12.261	792.586	[M+H]+	EtherPC	PC 38:6e	123.731	93.8664	53.347	49.5906	50.6266	80.6	104.674	39.2595	45.3859	41.2541	52.357	160.744	124.207	44.147	70.4056	34.8847	33.342	68.9507	49.5794	103.799	31.1011	49.4874	0.834807	-0.0689314	0.0784141
8.837	790.559	[M+H]+	EtherPC	PC 38:7e	5.56085	6.17084	8.55406	2.38026	2.16922	2.94586	3.03101	2.08482	3.67244	5.0836	3.69013	1.14847	2.27456	5.98712	1.7905	3.73524	3.50581	4.05133	3.07284	1.01223	2.89792	2.47674	0.118265	0.504942	0.927144
16.481	816.685	[M+H]+	EtherPC	PC 39:1e	106.842	95.0676	145.315	167.039	123.04	250.864	250.358	102.559	144.991	150.862	137.989	96.0376	89.6227	132.726	201.342	96.5548	134.387	212.809	155.916	100.2	158.465	247.322	0.845245	0.0433182	0.0730171
15.104	814.677	[M+H]+	EtherPC	PC 39:2e	13.4868	11.8042	18.3438	26.9947	7.67693	31.8438	36.818	9.44667	28.8501	19.6923	17.7842	12.0028	6.43801	14.3423	34.9982	10.5273	17.5487	29.195	29.2424	8.6815	26.1453	28.9817	0.921164	0.0303594	0.0356633
16.509	806.604	[M+H]+	EtherPC	PC 39:6e	0.967651	10.5817	15.0726	9.59419	7.08479	17.727	17.6723	6.27224	7.497	11.6167	9.70781	7.9407	7.21473	12.2241	18.3696	8.09938	9.69141	18.5161	18.6176	7.06885	9.09153	19.4957	0.361999	-0.260675	0.441292
15.782	804.591	[M+H]+	EtherPC	PC 39:7e	18.7986	32.5279	40.9628	27.0553	28.8008	54.6775	45.397	17.3334	26.0823	31.5109	25.2407	28.8393	30.9561	40.9611	44.1236	30.1782	27.4019	49.7725	73.3966	37.5501	30.1282	54.1685	0.113989	-0.361119	0.943136
16.574	824.661	[M+H]+	EtherPC	PC 40:4e	18.2575	25.1102	31.9874	12.2663	10.6721	25.1129	48.455	7.99143	10.1738	13.4103	24.3375	11.4832	9.46018	14.8883	48.6603	10.7028	11.8556	24.5137	63.3796	11.9399	11.943	51.5191	0.58792	-0.247198	0.230682
14.575	822.636	[M+H]+	EtherPC	PC 40:5e	59.1237	45.8179	49.4819	47.9987	55.3097	62.2631	80.488	38.0935	50.7961	60.172	58.1692	55.1306	57.8332	49.8649	72.5623	44.4071	49.2207	73.9174	60.2754	61.7211	46.2274	60.4392	0.631368	-0.0556175	0.199718
13.256	820.617	[M+H]+	EtherPC	PC 40:6e	119.142	64.8255	63.068	48.1006	102.733	70.8625	79.6892	66.4762	63.3803	61.3221	59.1272	91.8233	96.4328	58.0504	74.6904	82.2493	81.3433	101.816	49.1414	92.9947	53.5094	49.148	0.737072	-0.0574929	0.13249
18.404	870.744	[M+H]+	EtherPC	PC 43:2e	6.5983	10.4502	14.6289	10.7116	6.66831	11.3415	12.285	9.46409	8.33955	14.8612	10.5044	8.56391	11.2481	14.5437	7.27719	10.1784	9.43623	12.9811	10.1696	8.65502	10.1081	11.7869	0.937854	0.0113108	0.0278645
13.703	726.532	[M+H]+	EtherPE	PE 36:4ea	98.0547	32.9031	83.0131	31.701	50.7081	32.3375	35.4489	62.5672	80.3997	32.6802	84.1604	49.941	33.4247	54.4077	34.1515	55.0848	46.5554	48.3941	91.3314	60.2753	27.8657	33.2571	0.398838	0.222786	0.399204
14.394	726.542	[M+H]+	EtherPE	PE 36:4eb	6.48756	7.37854	3.45164	16.7328	13.5783	3.55254	6.16764	7.07477	9.27783	8.62836	4.31302	21.0911	17.5335	8.65663	8.11743	10.466	16.8263	14.2015	6.21169	9.86111	11.0964	8.32328	0.0396389	-0.611584	1.40188
13.213	742.571	[M+H]+	EtherPE	PE 37:3e	23.703	25.8127	47.9688	30.9754	23.8664	46.2509	30.8821	25.1797	25.3865	43.4072	32.2852	15.1467	18.6073	40.8106	39.6475	20.5917	80.5698	15.7903	44.6413	19.1419	21.7437	37.9832	0.988521	0.00424097	0.00501419
14.037	738.542	[M+H]+	EtherPE	PE 37:5e	32.2067	34.0512	34.9492	26.4132	20.2971	40.4465	27.1012	25.6582	10.6047	35.5015	29.2744	25.6487	18.178	27.5017	39.4048	21.6935	29.7094	26.3142	37.6093	18.9067	25.7213	20.8056	0.492742	0.118761	0.30738
15.078	754.572	[M+H]+	EtherPE	PE 38:4e	60.787	49.5865	61.4259	62.8123	48.075	81.2642	86.4665	47.591	59.7196	58.1053	51.5744	59.5046	55.5395	53.2961	77.8127	50.7785	56.0779	78.1331	77.4995	42.1862	51.3039	79.705	0.818301	-0.0308588	0.087087
15.206	752.562	[M+H]+	EtherPE	PE 38:5e	1188.74	552.918	692.807	764.574	677.792	922.64	1487.67	574.224	793.37	611.457	555.805	848.595	758.934	568.206	1246.53	631.303	641.821	850.163	1050.22	1.10966	694.095	1255.91	0.858215	0.0457082	0.0664038
13.398	750.543	[M+H]+	EtherPE	PE 38:6e	977.204	521.44	547.557	83.4685	634.049	664.044	783.064	565.588	657.422	592.035	530.701	721.887	689.909	489.604	773.478	606.685	915.513	671.223	594.954	679.047	754.604	615.664	0.249477	-0.196364	0.602969
12.927	748.522	[M+H]+	EtherPE	PE 38:7e	405.971	306.665	309.846	279.482	280.96	337.754	437.11	253.689	294.331	306.123	349.2	462.722	398.894	370.446	426.747	309.764	418.026	472.93	373.486	349.242	402.84	366.043	0.0041886	-0.289058	2.37793
15.099	768.589	[M+H]+	EtherPE	PE 39:4e	27.2296	12.4429	11.8937	1.98897	17.3018	15.9108	32.4239	1.37798	1.63491	13.0561	12.1141	11.1258	17.65	11.2167	20.9126	1.95931	11.7981	23.8274	13.3791	23.1665	12.5224	24.0925	0.553698	-0.219983	0.256727
16.666	780.59	[M+H]+	EtherPE	PE 40:5e	33.6809	33.1476	42.9619	38.8483	28.6629	63.887	63.8887	21.3973	32.4557	37.6383	29.8258	32.5471	31.0368	31.0071	59.5143	28.0432	31.2169	62.0829	59.2231	30.1146	34.1411	74.6888	0.521861	-0.15153	0.282445
14.764	778.574	[M+H]+	EtherPE	PE 40:6e	247.772	164.098	197.534	188.14	193.921	230.141	260.542	188.703	210.03	173.679	161.398	237.469	223.976	154.311	258.387	208.536	186.06	218.581	233.617	222.402	184.879	228.573	0.344656	-0.0888927	0.462615
13.952	776.561	[M+H]+	EtherPE	PE 40:7ea	139.181	159.827	264.704	231.162	181.045	316.096	96.4429	154.608	239.943	79.361	249.098	272.928	200.593	54.9756	77.3137	181.548	204.733	80.0178	71.5574	113.366	233.09	296.233	0.399955	0.241227	0.397989
14.395	776.561	[M+H]+	EtherPE	PE 40:7eb	228.627	159.827	224.914	191.651	171.077	322.807	190.745	154.608	106.241	198.191	211.088	293.313	226.156	242.372	280.747	105.308	184.264	314.202	349.011	213.815	200.107	324.382	0.0702959	-0.33996	1.15307
25.558	810.79	[M+NH4]+	EtherTAG	TAG 48:0e	4.03613	3.69002	2.47995	5.96856	5.82229	4.75273	4.74579	4.45865	4.28424	3.03413	1.98633	2.44006	4.29799	2.94998	4.28275	5.25897	5.64517	3.78739	5.29698	6.28992	3.68556	3.42474	0.719478	-0.065455	0.142983
25.801	836.806	[M+NH4]+	EtherTAG	TAG 50:1e	25.4964	26.887	25.1032	0.0895064	45.4765	0.0530132	55.637	25.4769	48.2358	34.6473	0.0571584	45.0616	1.41834	0.0119489	52.8963	2.03378	0.159339	0.0684977	0.0463765	2.14625	0.0751524	37.4715	0.142149	1.02218	0.847256
24.247	834.785	[M+NH4]+	EtherTAG	TAG 50:2ea	41.8207	66.7753	98.1717	102.737	79.005	165.801	130.229	48.9664	56.9986	111.668	73.2105	61.1656	37.955	108.013	104.505	67.1607	84.987	107.528	115.351	49.0368	72.1772	94.7073	0.63695	0.111904	0.195895
24.691	834.79	[M+NH4]+	EtherTAG	TAG 50:2eb	40.7071	64.3174	0.632101	1.22032	2.54905	6.98004	130.229	50.9233	56.0445	0.802141	0.00509761	61.5542	37.955	0.302242	0.993563	64.01	0.93859	0.279873	1.31034	48.863	68.9089	95.2092	0.887063	-0.101815	0.0520455
26.817	864.839	[M+NH4]+	EtherTAG	TAG 52:1e	7.55394	5.78087	6.43415	12.8133	10.4414	17.7154	12.6804	6.68775	7.54231	5.71431	5.36725	15.3051	9.42374	8.18442	11.4797	9.5722	4.74491	11.5507	14.3724	16.8434	6.50578	10.1095	0.293684	-0.25833	0.53212
25.273	862.822	[M+NH4]+	EtherTAG	TAG 52:2e	90.7938	84.7535	62.4855	148.955	182.323	162.665	120.689	79.8408	104.337	78.9996	42.7405	222.396	126.669	66.9945	100.984	126.621	112.526	82.0419	107.762	221.676	94.2948	71.7832	0.453767	-0.203125	0.343167
24.269	860.804	[M+NH4]+	EtherTAG	TAG 52:3e	43.2093	86.1249	199.366	150.103	96.3526	355.096	312.431	57.0584	116.261	258.666	191.31	65.5917	5.66287	212.067	222.521	73.7203	99.8777	9.98681	169.394	58.1337	98.5555	207.589	0.154435	0.609389	0.811253
28.613	892.868	[M+NH4]+	EtherTAG	TAG 54:1e	0.961008	0.799188	1.30381	2.39237	2.4189	4.80716	3.1385	0.871946	1.03791	1.84509	1.13807	0.605773	0.44898	1.17358	2.86365	0.892782	0.800963	2.11005	3.97308	1.83932	0.911837	2.7345	0.676438	0.174467	0.169772
26.765	890.85	[M+NH4]+	EtherTAG	TAG 54:2ea	7.21953	7.47274	10.0683	12.6885	18.0766	33.851	16.9743	6.26809	4.90455	10.7474	6.54262	13.0102	4.32616	13.983	11.0767	9.9745	5.73955	11.9139	21.0739	16.1052	7.74534	11.6504	0.799213	0.0907042	0.0973374
27.476	890.854	[M+NH4]+	EtherTAG	TAG 54:2eb	2.1091	5.66159	1.1549	3.7567	5.74237	12.4066	16.9743	1.97133	0.932082	0	0	6.30653	1.88211	0	11.0767	1.16611	1.49346	0	0.170293	2.3413	5.64098	11.6504	0.700726	0.281232	0.154452
24.285	886.817	[M+NH4]+	EtherTAG	TAG 54:4e	38.8447	98.7096	139.222	121.205	64.329	305.8	165.101	62.3882	56.7535	172.537	88.8434	48.2973	36.7823	112.421	110.323	57.7254	123.827	141.195	139.312	63.5796	79.9156	102.619	0.301819	0.370776	0.520254
25.655	914.852	[M+NH4]+	EtherTAG	TAG 56:4e	24.8566	33.0094	16.7922	20.6599	5.70983	39.6686	21.8323	13.9683	29.8671	27.1072	7.30108	10.5707	5.97713	16.0333	20.213	6.78065	24.1105	17.4457	25.0786	20.1338	22.1775	16.8319	0.192541	0.377397	0.715477
24.517	912.835	[M+NH4]+	EtherTAG	TAG 56:5e	124.395	146.68	146.488	113.88	80.5163	122.728	126.705	68.2657	56.3493	151.23	29.8278	96.2365	59.1716	112.728	105.829	77.547	62.7003	116.481	119.974	159.477	60.8715	83.7396	0.51722	0.145976	0.286325
25.374	940.869	[M+NH4]+	EtherTAG	TAG 58:5e	6.95236	23.6342	11.0565	19.2034	18.944	31.379	13.8561	22.7286	21.792	22.1123	6.48959	31.1502	14.0315	10.4609	17.0545	12.5299	15.4519	10.1001	19.8878	45.3157	16.4213	11.3571	0.898767	-0.0402984	0.0463527
24.338	938.85	[M+NH4]+	EtherTAG	TAG 58:6e	36.5398	69.6438	78.6873	65.9189	45.1165	61.275	41.713	46.3835	52.8456	78.8237	34.0595	45.3783	19.3701	60.8304	5.15966	27.9919	86.2246	60.1389	41.5565	59.069	15.631	32.7869	0.118614	0.42806	0.925863
23.659	936.839	[M+NH4]+	EtherTAG	TAG 58:7ea	48.5393	64.7812	70.946	37.2677	8.57489	39.568	50.4825	41.9264	59.8525	51.9808	34.1828	40.9058	20.7894	74.0746	43.5427	35.5934	81.6771	9.61264	28.7874	115.775	30.2939	35.5437	0.943148	-0.0239163	0.02542
24.301	936.841	[M+NH4]+	EtherTAG	TAG 58:7eb	5.77087	4.0822	19.1032	25.5645	12.0504	19.345	29.9415	9.81986	13.7751	2.01155	2.09772	1.58825	8.87053	1.15469	8.46006	5.93303	3.69931	0.899862	15.5404	13.0301	16.5032	11.0282	0.138011	0.727442	0.860086
12.595	700.572	[M+H]+	HexCer_NS	HexCer-NS d34:1	65.4588	54.2923	49.7032	65.0088	64.3702	59.4872	82.8795	53.7305	53.2114	38.2434	35.5584	118.307	97.396	36.9383	82.2005	54.2152	10.2609	51.6528	58.6301	2.56384	62.118	64.024	0.894289	-0.0374662	0.048522
15.582	756.634	[M+H]+	HexCer_NS	HexCer-NS d38:1	67.5251	53.5049	22.9116	24.7898	63.8926	25.051	26.9521	48.2536	27.2625	40.4123	21.2804	127.15	99.093	26.364	24.8144	87.8859	38.6339	29.9809	26.5357	96.4607	23.1778	23.6834	0.21507	-0.517339	0.66742
16.414	770.652	[M+H]+	HexCer_NS	HexCer-NS d39:1	4.39037	8.06745	4.83428	5.06064	4.42694	7.48663	6.37263	6.18641	2.78583	8.08872	5.89544	4.82589	7.28474	5.33892	4.86306	9.41987	5.77207	4.77197	4.79891	4.81717	3.18633	4.95622	0.651417	0.0831134	0.186141
17.087	784.669	[M+H]+	HexCer_NS	HexCer-NS d40:1	308.833	283.568	117.75	103.574	257.707	87.1118	122.891	272.068	97.644	181.926	134.606	366.694	338.151	144.782	97.7749	361.362	206.907	97.7274	86.6047	384.735	70.7748	100.287	0.583163	-0.197144	0.23421
18.463	812.696	[M+H]+	HexCer_NS	HexCer-NS d42:1	195.616	190.277	186.391	172.956	138.675	191.023	273.956	165.987	163.8	176.395	163.121	162.246	191.644	244.732	210.05	158.41	114.828	198.183	193.581	142.641	122.443	225.417	0.766354	0.039145	0.11557
16.94	810.686	[M+H]+	HexCer_NS	HexCer-NS d42:2	207.08	84.7913	30.0618	108.226	155.427	74.7231	127.32	89.3514	98.9543	50.2754	23.0666	287.734	256.242	41.4081	103.815	145.229	76.5717	83.9353	62.8719	229.8	83.492	84.4342	0.240635	-0.472152	0.618641
4.704	468.308	[M+H]+	LPC	LPC 14:0	1.25702	6.2412	1.4254	1.48727	1.68614	1.71337	1.07471	1.60911	1.92047	1.759	1.94078	1.52508	1.30454	1.93099	1.67648	1.64404	2.20749	1.68218	0.57671	1.16757	1.62779	1.60445	0.307902	0.383934	0.511587
5.666	482.325	[M+H]+	LPC	LPC 15:0	1.21552	2.61475	2.45872	1.54807	1.52031	2.56591	2.51093	1.44381	1.25038	2.97479	2.83644	1.7891	0.971503	2.70582	1.80328	1.11783	1.69531	2.16299	2.2991	0.848424	1.46019	2.60004	0.27245	0.237807	0.564713
6.752	496.337	[M+H]+	LPC	LPC 16:0	6528.82	7458.99	9170.2	4855.62	8460.42	6274.69	9197.67	8243.78	8195.63	6218.69	6047.93	8067.8	5779.56	7653.02	5981.54	7955.58	11824.1	8743.5	6035.79	5410.55	9683.44	10694.1	0.407748	-0.122979	0.389608
5.248	494.323	[M+H]+	LPC	LPC 16:1	12.6456	9.9683	11.527	9.78291	12.6205	9.11026	7.50572	15.9024	13.9064	13.8616	14.3422	15.2753	12.5679	12.0173	11.168	14.6954	16.7226	11.2207	5.43362	8.99255	10.8431	14.0374	0.895258	-0.0196735	0.048052
7.256	510.355	[M+H]+	LPC	LPC 17:0	107.251	159.393	193.993	165.834	123.841	214.302	271.205	146.367	131.641	187.035	181.556	96.3898	84.0586	122.279	178.153	120.224	151.092	197.671	161.822	75.8451	148.255	220.917	0.150935	0.274089	0.821209
6.444	508.341	[M+H]+	LPC	LPC 17:1	4.08999	4.29215	4.95469	3.36051	4.44893	5.72401	4.66327	5.3755	3.75148	4.80824	4.17787	3.6516	3.75213	3.88625	3.95211	4.79846	5.49364	4.0907	2.0674	2.62754	3.59476	5.44041	0.145216	0.195498	0.837987
7.338	524.372	[M+H]+	LPC	LPC 18:0	869.548	40.1873	1068.42	875.325	26.6726	653.45	1205.66	881.195	1049.59	696.106	844.428	756.127	541.418	19.2891	976.008	942.66	28.0094	30.5073	781.263	15.9841	1149.72	1095.01	0.36286	0.373913	0.440261
6.401	522.354	[M+H]+	LPC	LPC 18:1a	704.117	43.3135	494.47	517.125	865.657	472.782	536.014	824.599	758.654	446.347	427.528	765.733	697.167	14.9936	549.512	729.776	18.3599	18.3629	311.914	602.156	666.917	774.617	0.477561	0.242151	0.320971
6.929	522.353	[M+H]+	LPC	LPC 18:1b	720.943	445.47	520.377	543.558	906.131	502.734	545.793	873.743	801.037	441.176	455.078	758.396	740.153	371.655	549.512	769.997	855.222	571.721	330.583	632.672	704.927	795.018	0.696691	-0.0675418	0.15696
6.146	520.339	[M+H]+	LPC	LPC 18:2	803.133	794.409	1019.3	703.761	818.111	917.608	1198.77	927.191	778.529	1121.32	927.203	883.613	656.563	811.616	904.255	979.742	970.456	999.075	920.473	467.273	932.028	1206.94	0.736952	0.0405315	0.132561
4.951	518.324	[M+H]+	LPC	LPC 18:3a	1.85222	1.88567	4.2011	2.96018	1.36495	3.17524	2.91946	3.05946	2.66984	3.47604	3.29176	2.55699	1.37167	3.45471	2.68673	2.1059	1.96666	2.96058	3.06583	0.502344	2.22282	3.34003	0.261492	0.234095	0.582541
5.602	518.324	[M+H]+	LPC	LPC 18:3b	10.8471	10.2732	17.6736	16.045	8.78702	16.2367	15.5251	14.7577	11.9986	17.7122	15.6323	12.8165	7.19883	19.0153	15.4204	11.0031	11.3483	17.3939	13.284	4.48644	12.4243	19.5821	0.542962	0.11101	0.26523
8.027	538.387	[M+H]+	LPC	LPC 19:0	77.2137	23.8216	27.4651	14.0697	21.732	21.8673	23.393	122.902	15.214	24.255	25.9888	13.5938	14.7295	16.3587	15.175	18.6161	120.551	14.9224	11.0981	10.0238	16.6378	23.0339	0.431016	0.534416	0.365507
7.323	536.37	[M+H]+	LPC	LPC 19:1	4.75017	1.15526	1.50069	5.51323	1.29924	1.65235	7.23965	1.50613	1.31164	4.18608	4.12451	1.15603	1.27674	2.79567	5.61143	4.94573	1.5804	1.13268	3.77199	3.76165	5.60049	7.48076	0.634102	-0.19203	0.197841
8.454	552.402	[M+H]+	LPC	LPC 20:0	98.2951	20.1965	24.761	5.20017	113.724	9.77232	8.75484	188.109	44.7781	21.2457	21.8632	63.5874	59.2086	17.1253	5.42992	156.518	149.92	5.31806	4.08169	5.44113	4.9394	6.94144	0.778125	0.218345	0.10895
7.532	550.387	[M+H]+	LPC	LPC 20:1a	13.1682	0.423343	11.7907	2.29913	19.9755	2.70951	2.97451	19.3022	10.1033	12.6077	13.4316	13.4336	14.899	0.363561	2.83576	18.4755	20.9207	0.0505669	5.02296	0.252413	8.38868	0.458525	0.503446	0.354237	0.298047
8.014	550.386	[M+H]+	LPC	LPC 20:1b	87.7175	57.3461	57.2084	31.7542	98.3314	3.02731	46.164	112.892	53.6776	63.628	61.8811	58.971	69.3686	38.8284	36.9777	87.7203	106.054	27.6609	2.36354	72.0317	39.72	42.4821	0.522708	0.210492	0.281741
6.178	546.354	[M+H]+	LPC	LPC 20:3	25.867	15.0256	16.9149	17.751	19.8049	15.3556	27.6799	31.3221	28.229	21.2532	17.6764	34.2672	21.3024	14.2174	14.6382	32.3779	21.441	16.3395	13.5384	12.9403	19.8643	20.8545	0.628741	0.0950179	0.201528
5.888	544.34	[M+H]+	LPC	LPC 20:4a	107.62	339.057	373.806	97.9326	381.18	81.1647	98.7993	489.753	453.227	91.5476	387.869	147.955	68.0374	371.71	85.4248	524.329	519.846	578.368	83.8345	254.127	579.469	94.4805	0.659861	-0.188751	0.180548
6.689	544.338	[M+H]+	LPC	LPC 20:4b	700.566	19.5464	22.9078	590.128	36.2946	484.844	23.6872	1.1924	25.6099	20.6178	20.9754	42.4159	29.1454	19.1037	21.5255	34.9856	32.3021	28.1524	15.5056	23.0281	31.8306	28.5173	0.0830965	2.66677	1.08042
4.931	542.324	[M+H]+	LPC	LPC 20:5	2.09391	1.46974	1.69933	3.94691	1.72815	3.66365	4.09043	2.67438	4.35071	2.63174	2.44881	2.67613	2.2554	1.76769	3.31922	2.50294	1.55878	3.50021	1.65785	0.679474	3.72641	4.95887	0.683426	0.10666	0.165308
9.609	580.433	[M+H]+	LPC	LPC 22:0	16.8868	21.49	28.2191	16.3291	0.145354	23.5367	25.4498	0.370702	16.7957	0.576163	27.4343	15.0018	12.0735	24.5143	22.0835	0.221736	0.43214	0.362507	0.193804	11.2786	17.4474	22.6681	0.306885	0.489057	0.513025
8.602	578.419	[M+H]+	LPC	LPC 22:1	7.32681	8.56646	9.19216	4.84363	7.77214	6.09774	7.74277	9.24846	5.18399	10.0819	10.4577	6.7358	5.67263	7.62227	5.7392	7.90013	10.984	5.08923	5.15434	6.51687	5.29497	6.66095	0.136245	0.237731	0.86568
6.888	572.37	[M+H]+	LPC	LPC 22:4	7.96287	4.57838	3.68685	3.43501	7.96299	3.17307	5.61061	4.60164	4.88487	3.28207	2.68351	6.77435	5.14844	5.69109	2.70652	5.276	5.06023	5.36616	3.57348	3.17612	5.11928	4.37195	0.956196	-0.0111324	0.0194532
6.315	570.357	[M+H]+	LPC	LPC 22:5	13.7339	10.6163	14.3535	7.54409	12.8416	9.65885	12.2148	15.5851	14.9093	11.4589	9.81746	11.588	10.2605	12.2845	10.236	13.976	17.6613	15.0639	8.73871	6.66734	14.0712	15.9381	0.787636	-0.0402106	0.103675
5.734	568.341	[M+H]+	LPC	LPC 22:6	37.092	141.44	26.9069	29.5277	21.6639	27.7006	31.802	31.1555	27.324	34.1807	30.4451	52.3081	27.978	34.6109	38.4872	42.107	37.1553	33.218	36.5114	13.8151	43.4651	38.312	0.727888	0.142352	0.137936
10.356	608.464	[M+H]+	LPC	LPC 24:0	15.7603	17.6928	22.8064	19.7342	13.5763	27.6438	27.0973	18.3037	18.8803	22.1975	24.5594	13.9764	11.9512	24.786	25.0527	17.3717	21.4939	25.6385	24.3023	9.8259	19.8117	23.1089	0.654469	0.0708123	0.184111
6.968	454.292	[M+H]+	LPE	LPE 16:0	159.759	238.917	331.586	230.986	285.303	254.74	270.011	303.984	211.281	245.862	253.648	1.57912	194.301	367.009	242.317	250.779	302.371	333.209	249.328	197.079	270.846	277.601	0.780471	0.0525504	0.107643
5.459	452.277	[M+H]+	LPE	LPE 16:1	0.937258	1.40282	1.7357	1.49822	1.27895	1.29256	0.727784	1.46151	1.61539	1.69939	1.69599	0.739856	1.09981	1.71508	1.65951	1.24602	1.82513	1.51217	0.807118	0.973895	1.51933	2.01116	0.895349	0.0224052	0.0480076
7.342	468.308	[M+H]+	LPE	LPE 17:0	4.99486	9.71518	2.85227	10.9095	8.52063	14.8233	1.00479	10.9758	8.28143	11.7332	11.9333	3.2156	4.65148	12.0566	10.5136	6.98788	8.50282	13.8847	11.1334	4.7781	8.21945	13.9874	0.907721	-0.0325821	0.0420474
7.533	482.321	[M+H]+	LPE	LPE 18:0	43.4303	5.19675	176.758	60.6767	123.935	46.4825	59.1676	93.0381	50.7113	61.3513	76.1959	32.5413	37.3568	82.9474	62.5247	78.6833	85.5861	3.39462	63.2643	1.97647	71.4234	62.8729	0.251031	0.452042	0.600272
6.652	480.309	[M+H]+	LPE	LPE 18:1	10.4391	0.117335	23.2412	17.5289	0.0748223	19.1927	13.2371	221.724	0.135174	16.4714	18.7581	9.5213	13.3265	17.3342	15.9677	19.0865	0.26617	0.251791	12.3989	0.0200386	16.5408	21.0327	0.325004	1.43891	0.488111
5.81	478.293	[M+H]+	LPE	LPE 18:2	1.813	23.3352	46.8335	3.42663	16.4773	4.36469	4.34391	2.84069	3.44128	5.69985	5.14317	0.999262	1.17679	6.16654	3.83351	3.18966	2.92705	27.0086	4.7328	9.39949	2.9273	4.92038	0.33964	0.80707	0.468981
7.755	496.338	[M+H]+	LPE	LPE 19:0	37.6246	37.9507	44.9614	34.302	50.3184	46.2151	41.2967	48.9805	43.8076	38.3384	37.2959	52.1949	39.1254	43.1963	36.7146	47.7055	54.9038	47.3919	33.5337	35.037	53.6261	6.56449	0.821645	0.0351484	0.0853158
8.669	510.356	[M+H]+	LPE	LPE 20:0	4.69348	14.2959	27.1194	1.25881	9.78939	1.83625	2.13694	17.0461	2.03406	18.2784	18.3653	2.03689	3.13012	14.1547	1.63201	11.0762	10.127	1.49139	1.34852	5.08686	1.19789	1.64617	0.0699699	1.14261	1.15509
7.898	508.341	[M+H]+	LPE	LPE 20:1	7.28696	9.34172	3.4484	3.44015	17.1142	4.42985	3.98262	15.8956	5.95569	9.99624	10.5332	5.22768	8.89126	8.09504	3.78982	11.7689	13.5499	4.18159	2.84898	11.5544	4.37603	0.76398	0.447892	0.284778	0.348827
6.335	504.307	[M+H]+	LPE	LPE 20:3	2.50776	4.53927	6.72921	1.33563	1.38453	1.22957	1.66285	1.29492	1.28544	1.31024	1.21074	1.67521	1.15494	2.46147	0.987223	1.48976	1.64135	2.02211	1.00443	0.887214	1.11664	1.91382	0.20282	0.582544	0.69289
6.233	502.29	[M+H]+	LPE	LPE 20:4	92.9809	90.7015	136.825	63.1391	71.6299	62.0919	68.3476	67.0757	68.9508	61.4576	58.0785	48.8354	47.3362	139.136	46.6043	75.2772	71.3348	97.2494	58.7837	45.9385	63.4955	61.6209	0.484673	0.154938	0.314551
5.101	500.277	[M+H]+	LPE	LPE 20:5a	0.123209	1.2944	0.399548	0.145417	0.0868011	0.126177	0.0649324	2.05845	0.416271	0.0952917	0.120282	0.339727	0.0641532	0.293072	0.0635911	0.117	0	0.141075	1.11304	0.665319	0.0685106	0.137793	0.431985	0.715277	0.364531
6.502	528.31	[M+H]+	LPE	LPE 22:5b	2.0728	2.25374	4.86161	2.46603	2.7122	2.97185	1.35338	3.21093	2.68836	2.57673	2.76735	1.0912	1.46558	4.44859	2.31747	2.53614	2.57331	3.82942	1.80638	1.3117	3.38495	2.13495	0.513425	0.154242	0.289523
6.181	526.291	[M+H]+	LPE	LPE 22:6	27.4809	54.3448	71.2155	34.574	44.5309	36.9809	31.5903	39.1289	35.8933	38.9598	39.1055	27.656	31.7346	58.9692	36.2495	40.9511	59.5714	69.174	48.348	37.4501	50.1156	38.098	0.459855	-0.134994	0.337379
7.097	538.35	[M+H]+	PC	PC 18:0	11.704	8.08908	3.71575	8.99784	10.6313	9.82655	10.9814	3.54669	17.2806	3.05938	4.8782	6.14515	12.3395	8.3555	3.66654	8.83068	5.3105	11.0832	4.44265	4.95046	11.3799	6.9481	0.604591	0.151789	0.218538
12.084	706.538	[M+H]+	PC	PC 30:0	445.509	320.28	425.81	644.817	312.156	485.384	506.755	332.417	424.09	411.965	454.321	323.379	341.232	463.453	583.412	245.977	331.958	441.605	177.013	232.608	359.395	527.327	0.177137	0.242188	0.75169
12.818	720.555	[M+H]+	PC	PC 31:0	107.69	116.265	129.405	128.763	86.5584	204.197	193.457	90.4322	92.4957	123.883	119.477	99.6063	99.9647	138.795	158.942	86.5628	103.333	171.662	138.265	78.592	99.8379	153.376	0.70729	0.0675328	0.150402
11.595	718.54	[M+H]+	PC	PC 31:1	18.4272	23.2193	42.0231	32.1453	25.4745	41.3648	32.9286	28.1771	31.0471	42.2059	49.3389	19.7519	14.2743	54.3448	33.4921	17.8097	26.6813	29.8835	16.2034	13.4255	22.8242	56.0852	0.308049	0.26548	0.51138
14.167	734.571	[M+H]+	PC	PC 32:0	219.903	135.401	378.406	395.147	395.175	489.42	204.374	293.469	349.738	107.145	382.031	542.296	150.456	183.306	421.982	402.738	173.757	564.091	392.63	426.681	489.171	492.601	0.179671	-0.339714	0.745521
12.21	732.555	[M+H]+	PC	PC 32:1a	3111.85	3219.22	4050.76	3845.53	4149.35	3673.1	2496.91	3969.8	3835.67	3974.79	4464.75	3603.72	4890.18	5674.33	4385.54	3208.15	4013.44	3205.08	1600.38	3793.94	3282.14	4369.97	0.759362	-0.0430357	0.119551
13.086	732.556	[M+H]+	PC	PC 32:1b	27.5781	29.1998	37.0364	13.2593	37.8422	15.2737	8.06452	33.6409	16.8492	25.9425	51.5218	24.9533	33.9655	52.1824	14.0413	17.1862	37.3952	5.10279	1.13452	23.3913	14.1286	24.7977	0.469017	0.254653	0.328812
11.182	730.537	[M+H]+	PC	PC 32:2	1012.81	1372.02	1889.83	1319.31	1394.44	2079.51	1033.47	1284.48	1719.59	2290.37	2260.67	952.22	952.438	1947.46	2051.23	1042.74	1694.4	1356.61	758.267	632.785	1347.57	2051.61	0.231472	0.255837	0.635501
14.251	748.579	[M+H]+	PC	PC 33:0	156.632	146.655	149.732	148.254	107.077	202.626	192.536	124.972	110.361	139.075	150.963	129.228	137.274	157.134	200.567	128.083	48.0048	155.241	170.757	102.414	137.99	187.044	0.663009	0.0681389	0.178481
11.85	744.552	[M+H]+	PC	PC 33:2	211.618	513.665	888.287	321.6	296.997	753.559	667.677	329.467	313.509	806.295	830.864	173.602	166.36	901.388	557.042	255.313	428.352	583.894	565.632	172.261	330.125	607.493	0.312581	0.323561	0.505038
11.377	742.539	[M+H]+	PC	PC 33:3	0.946267	12.6089	12.1609	1.60373	2.09252	10.2697	10.5791	2.55315	6.98524	31.9163	6.14306	6.27776	0.833992	22.5387	2.4386	1.16942	5.2064	5.78625	13.8901	0.570457	0.880994	1.72569	0.335133	0.674384	0.474783
15.146	762.602	[M+H]+	PC	PC 34:0	1520.66	1034.83	1127.85	2039.42	1142.13	1565.4	1782.6	1139.91	1607.14	1010.91	976.592	1391.17	1517.61	1176.64	1620.71	1238.91	1103.55	1531.09	1441.23	1225.01	1603.82	1729.31	0.650736	-0.0597078	0.186595
13.627	760.583	[M+H]+	PC	PC 34:1a	53864.7	50918.1	62848.6	21953.5	71691.3	59428	21288.2	58061.4	50465.8	50749.8	55167.6	60582.2	73746.7	70328.5	49301.1	60467.5	55663.5	44921.4	15102.8	72965.5	45605.6	51353.9	0.572012	-0.108837	0.242595
17.045	760.584	[M+H]+	PC	PC 34:1b	27.5056	23.0219	26.8582	20.3995	42.5547	25.5723	17.6699	24.4476	22.3033	18.2173	20.0531	31.3543	46.5804	32.0005	18.7445	30.4247	26.1003	22.0531	13.2269	39.9901	19.3506	19.8505	0.448927	-0.157924	0.347824
12.568	758.571	[M+H]+	PC	PC 34:2	51864.8	69003.2	85590.4	49806.3	58729.3	69656.8	73982.4	57970.7	50387.5	76944.7	86800.3	51643.2	54563.6	87530.6	70318.7	63241.1	65810.5	73669.2	72300.8	53304	61677.2	68373.3	0.885615	0.0164889	0.0527549
11.716	756.556	[M+H]+	PC	PC 34:3	5793.44	5562.82	8600.21	4964.43	3548	7241.03	5404.23	5065.07	4658.49	7815.53	8115.42	3152.43	2871.05	8925.72	5822.35	3872.18	5444.37	6333.93	5624.54	2211.88	4675.4	6870.29	0.210696	0.258799	0.676343
11.068	754.533	[M+H]+	PC	PC 34:4	293.09	402.43	449.534	388.525	408.966	516.384	325.957	267.058	441.448	618.794	553.08	375.587	253.872	462.515	430.115	343.597	494.835	487.317	216.034	212.854	464.365	440.886	0.352526	0.157775	0.452809
10.294	752.522	[M+H]+	PC	PC 34:5	8.90113	8.67894	11.3829	15.1811	10.8828	17.7546	11.3633	10.7469	17.4144	15.8759	17.2297	9.06225	9.72005	7.43637	18.6256	10.5317	8.43241	13.6996	7.9835	6.61394	14.0742	16.8808	0.221445	0.240777	0.654734
14.436	774.601	[M+H]+	PC	PC 35:1	432.087	549.849	764.578	540.149	605.935	809.108	551.252	544.568	490.222	624.86	686.261	385.209	549.542	772.703	578.07	500.016	512.322	590.93	393.698	529.635	413.55	734.135	0.271609	0.146953	0.566056
13.464	772.585	[M+H]+	PC	PC 35:2	522.566	2337.34	3516.99	48.3408	1482.15	1917.82	2681.17	1567.67	562.631	2206.89	2042.92	34.0001	1022.23	78.6439	1710.36	1496.45	1690.21	2353.56	1510.2	923.816	1748.86	3694.86	0.591014	0.215744	0.228402
12.057	770.567	[M+H]+	PC	PC 35:3	214.687	348.265	594.314	235.941	255.298	507.106	404.079	314.141	266.01	542.866	609.201	134.205	144.625	372.758	312.499	245.115	325.555	324.629	264.639	134.378	183.936	413.905	0.0254032	0.587499	1.59511
11.192	768.555	[M+H]+	PC	PC 35:4	17.5306	28.3994	59.1723	21.1934	20.2206	56.8286	42.9427	20.641	25.8502	68.0432	33.4979	8.52813	8.44954	45.5584	33.7811	19.0069	30.2462	45.5361	30.2379	5.70301	12.1581	46.9839	0.191817	0.462397	0.717113
10.839	766.54	[M+H]+	PC	PC 35:5	5.80445	7.70185	11.4631	9.78615	6.44947	22.7997	14.4491	8.31032	13.4856	18.4155	18.7411	6.26116	4.75078	9.59022	16.0642	7.17156	10.2728	17.067	8.28001	3.58728	10.8216	18.9872	0.341221	0.283995	0.466964
16.756	790.631	[M+H]+	PC	PC 36:0	112.964	78.4568	78.0867	165.433	88.6379	97.475	139.27	95.684	118.202	75.364	68.4104	94.4615	109.371	81.8423	107.075	93.158	82.2602	103.594	92.7587	65.4525	115.621	110.435	0.584461	0.0822491	0.233245
15.247	788.618	[M+H]+	PC	PC 36:1	9497.63	5465.59	5560.77	9783.34	13518.3	6372.24	5595.99	11463.7	11538.1	5071.58	4982.1	8594.86	15120.9	5360.97	6915.1	11130.5	6667.22	6710.2	3745.48	13929.2	6863.7	8831.54	0.752073	-0.0792989	0.12374
13.997	786.6	[M+H]+	PC	PC 36:2	35176.1	57600.7	65098.8	64170.9	37662.5	70474.7	81285.1	39484.5	65577.2	65052.8	69677.3	32108.1	58474	54587.8	71116.2	43499.8	53474.9	66231.9	73494.3	53885.8	64640.9	73291.4	0.9232	0.0143717	0.034704
12.904	784.586	[M+H]+	PC	PC 36:3a	31316.6	25993.6	26090.2	17834.4	33936.3	23879.1	24567.4	31344.2	25340.9	26580.4	28124.1	27611.5	32377.8	21315.2	21870.8	36938.1	30020.5	20921.9	17268.5	32581.3	24468.2	23899.6	0.819668	0.0283167	0.0863618
13.269	784.586	[M+H]+	PC	PC 36:3b	36211.1	22406.5	22592.1	15122.8	29914.9	20071.5	25903.2	27131.3	21564.2	22323.3	24233.1	23479.5	27559.6	18588.1	22776.4	32028.1	26194.7	17916	14600.4	28757.4	20864.6	27430.1	0.777158	0.0398048	0.10949
13.671	784.586	[M+H]+	PC	PC 36:3c	122.689	117.291	125.091	99.8639	110.715	139.842	169.212	169.996	120.013	182.907	166.596	181.496	196.432	130.758	194.666	177.338	172.166	90.0438	116.191	101.055	122.23	74.4056	0.854055	-0.030499	0.0685143
12.144	782.567	[M+H]+	PC	PC 36:4	67925.4	7135.4	14038.1	55403.1	7457.5	65462.5	70635.6	63400.3	53857.5	70841.6	73894.7	75973	60027.9	60346.1	64322.1	68657.7	67376.2	65892.6	60859.6	60930.8	65745.1	12205.6	0.29503	-0.267997	0.530134
11.046	780.549	[M+H]+	PC	PC 36:5a	4514.06	356.541	4372.06	3375.44	4116.65	4346.52	3274.7	378.578	6248.3	6954.53	7031.2	94.873	100.817	3786.16	5618.98	4308.99	6973.29	4482.9	2753.56	2398.68	370.68	5254.87	0.423999	0.31517	0.372636
11.405	780.549	[M+H]+	PC	PC 36:5b	7631.93	7036.58	8506.13	10223.3	9495.63	14401.4	12164.4	9736.54	14033.3	10851.9	12032.6	7936.06	8417.51	7395.68	14727.8	9818.6	8819.88	12554.5	7399.56	5210.57	13882.7	15913.6	0.778316	0.0510541	0.108844
10.705	778.534	[M+H]+	PC	PC 36:6	143.065	143.807	140.5	165.68	180.602	218.757	125.619	157.704	209.124	254.059	249.18	207.795	157.556	137.057	242.744	188.998	212.642	195.83	121.375	127.436	196.945	182.765	0.932443	0.0123544	0.0303777
16.045	802.635	[M+H]+	PC	PC 37:1	20.7638	20.3121	31.3541	18.1525	31.5866	21.7476	20.947	32.9842	21.257	28.7169	29.5648	10.6193	26.7175	20.7765	18.8457	24.8002	26.3367	17.2179	9.43592	16.8924	11.5363	28.7438	0.0368693	0.388364	1.43333
14.74	800.615	[M+H]+	PC	PC 37:2	574.498	1127.46	1721.57	575.416	757.699	1216.06	1323.02	935.98	596.535	1532.14	1539.15	317.815	432.757	1027.6	821.568	790.374	921.948	617.791	821.752	390.583	499.644	1128.88	0.022005	0.614785	1.65748
13.553	798.603	[M+H]+	PC	PC 37:3	274.218	272.79	375.472	213.34	323.145	353.259	478.406	366.373	368.547	344.426	389.465	213.69	305.048	259.792	346.892	339.649	330.253	231.132	234.225	296.687	234.428	420.842	0.0989494	0.22676	1.00459
13.019	796.583	[M+H]+	PC	PC 37:4a	1509.99	1869.83	2335.05	2468.72	1159.17	3213.93	3749.33	1481.25	1687.8	2442.15	2529.18	1173.43	854.448	1402.27	2660.92	1248.58	1530.95	2643.44	2799.34	861.482	1926.3	3202.85	0.290667	0.267858	0.536604
13.391	796.584	[M+H]+	PC	PC 37:4b	35.5955	27.8515	24.7641	14.103	20.1266	23.7198	3115.84	61.4448	44.3142	27.4349	42.0872	30.4991	191.49	62.3229	84.816	53.9782	57.661	81.5032	9.30214	167.399	17.6224	3774.6	0.822752	-0.398624	0.0847309
11.741	794.567	[M+H]+	PC	PC 37:5a	218.225	257.424	298.731	249.038	235.847	457.28	305.799	261.577	302.05	405.148	399.847	190.179	157.895	201.533	287.31	245.402	331.798	263.667	194.908	132.855	236.295	309.307	0.0205311	0.41055	1.68759
12.402	794.566	[M+H]+	PC	PC 37:5b	32.2709	26.0554	32.2748	39.1719	31.5071	45.2377	305.799	39.3181	41.5956	42.8733	49.6703	19.8488	20.9655	35.8614	235.796	29.2609	38.9424	31.8678	29.4541	25.6529	139.937	279.038	0.631179	-0.370591	0.199848
11.269	792.55	[M+H]+	PC	PC 37:6a	230.355	365.307	489.892	258.263	277.869	630.443	495.012	23.0494	306.608	589.545	536.361	266.371	200.96	740.681	473.79	279.572	464.841	489.55	453.172	185.652	388.976	501.765	0.768617	-0.0809725	0.11429
13.037	792.55	[M+H]+	PC	PC 37:6b	128.982	102.461	163.521	110.689	135.179	154.391	183.976	149.184	184.356	131.174	189.858	72.4205	92.5915	138.68	243.793	125.427	160.449	156.412	59.9042	102.545	205.1	248.646	0.907626	0.0247599	0.0420932
15.712	790.536	[M+H]+	PC	PC 37:7	5.05501	6.94742	9.64645	9.44944	6.48317	11.4559	9.47565	8.58754	6.88694	8.09088	9.49436	4.55173	5.09386	8.07438	11.9051	5.49686	8.00045	9.59433	9.85054	8.17437	8.62406	12.6938	0.963891	-0.00764677	0.0159719
16.758	816.646	[M+H]+	PC	PC 38:1	269.403	244.965	230.649	123.509	380.867	115.993	124.683	323.655	159.887	246.741	221.911	190.355	307.577	199.713	122.576	368.075	255.976	99.3916	93.1913	360.667	110.857	139.651	0.668061	0.119558	0.175184
15.514	814.633	[M+H]+	PC	PC 38:2	1360.87	1662.51	1826.74	699.191	2049.49	731.287	750.755	1572.36	1141.47	1930.17	1626.97	930.314	1899.63	1538.88	626.863	1834.99	1179.81	572.547	431.785	1706.86	708.605	777.97	0.21358	0.330554	0.67044
14.375	812.615	[M+H]+	PC	PC 38:3a	26731.5	16762	15225.1	16797	26849.2	15875.3	17016.7	30050.9	21171.4	14856.8	15513.3	19988.6	28192.6	10586.1	15211.4	29790.9	17720.9	14743.9	13271.2	29055.1	17454.9	15903.1	0.866458	0.0331815	0.0622526
16.628	812.615	[M+H]+	PC	PC 38:3b	31.5832	26.3414	26.0594	31.0306	40.5029	28.3057	32.6546	41.1293	31.9297	24.8533	22.9003	26.0984	36.4714	19.3932	25.9395	41.4423	29.8161	26.4621	22.3991	33.9955	26.4413	31.4288	0.554285	0.0764268	0.256267
13.631	810.599	[M+H]+	PC	PC 38:4a	74581.8	60145	58669.8	83042.8	60622.4	76220.6	5156.13	72742.3	72813.8	66644.9	68199.6	76158.7	57982.4	41437.9	83019.7	72004.2	62215.5	77176.8	84464.7	59521.6	78744.7	79697.4	0.379339	-0.144432	0.420972
14.106	810.603	[M+H]+	PC	PC 38:4b	79185.1	4466.18	3852.98	64820.3	4764.98	57215.6	91134	4690.46	5409.67	3638.98	4070.21	4878.24	3944.04	8918.62	94052.8	4984.73	4619.6	5665.46	5304.63	46319.1	20010.3	79697.4	0.783636	0.21551	0.105885
12.412	808.582	[M+H]+	PC	PC 38:5a	17485.1	9639.66	10053.7	15785	14664.9	14696.4	15117.8	15052	18190.6	12557.5	13124.1	14316.6	14902.4	9034.85	16714.1	15268.1	13463.4	12374.5	11523.3	14927.2	14814.1	16272.4	0.815421	0.0256512	0.0886183
13.146	808.582	[M+H]+	PC	PC 38:5b	64.4908	864.61	63.1617	10444.8	1286.93	1787.31	71.099	81.0045	69.6526	318.468	60.0332	74.94	1131.78	46.4604	74.4192	1260.85	1121.14	56.3377	271.945	79.8198	64.5797	2883.23	0.456495	1.09679	0.340564
11.739	806.568	[M+H]+	PC	PC 38:6a	69872.5	10899.5	14657.9	54630.4	65220.2	73417.4	80032.1	62418.5	14991.8	18261.3	17696.2	76809.8	9764.86	79174.9	78446.5	12494	80326.3	13851.4	76007.5	73832.6	78069.3	16072.1	0.43881	-0.303198	0.357724
14.46	806.565	[M+H]+	PC	PC 38:6b	63.8813	109.611	142.512	61.0387	85.3879	98.8342	97.3546	89.3096	62.6942	129.161	144.702	68.7881	59.7604	135.998	103.078	91.081	119.6	97.669	85.56	79.6326	68.7124	59.4483	0.385856	0.161957	0.413574
36.937	806.568	[M+H]+	PC	PC 38:6c	5.42026	14.4966	16.3236	7.43036	10.4018	21.4287	7.95754	7.93565	9.88062	16.882	18.4303	9.76346	10.3091	32.8667	11.716	12.1837	15.9038	32.7473	10.1235	12.2361	13.5364	11.2882	0.295599	-0.338229	0.529296
10.846	804.549	[M+H]+	PC	PC 38:7	1096.09	700.753	998.623	878.595	1143.83	1264.02	891.009	1181.89	1844.65	2265.56	2186.58	1393.46	1002.18	256.292	1686.12	1566.47	2347.15	1710.05	931.536	857.489	1502.02	1436.45	0.926839	-0.023531	0.0329959
10.149	802.538	[M+H]+	PC	PC 38:8	4.81596	4.6498	10.5992	8.82231	7.36763	15.7918	12.0356	8.24634	12.0714	15.8211	17.6555	11.3849	5.81972	6.52038	10.6954	10.0698	11.5927	10.5218	9.46718	4.97095	5.74324	12.3109	0.288023	0.250365	0.540573
15.618	826.634	[M+H]+	PC	PC 39:3	74.4461	70.9799	89.9522	4.4248	20.7965	61.5578	73.0201	104.26	42.1033	82.6633	81.5437	25.4828	10.4874	9.18118	53.9433	19.1084	72.1829	31.1802	30.2655	13.1965	30.2578	74.4912	0.0150756	0.932495	1.82173
14.187	824.61	[M+H]+	PC	PC 39:4a	178.999	178.875	163.762	122.202	198.642	202.339	163.166	225.501	135.057	198.798	213.98	150.372	171.144	107.4	135.322	156.208	184.147	108.931	104.714	136.324	140.513	173.373	0.0081623	0.337125	2.08819
14.896	824.615	[M+H]+	PC	PC 39:4b	677.511	843.871	1098.36	555.362	517.503	994.048	1126.42	774.171	447.563	1122.04	1215.6	408.925	346.195	617.477	681.242	557.243	827.019	540.918	703.895	11.4189	455.981	1075.23	0.0243264	0.590227	1.61392
13.138	822.598	[M+H]+	PC	PC 39:5	189.507	142.291	184.073	244.737	157.049	99.8984	302.521	192.171	303.617	74.2353	197.227	126.553	50.2182	45.8939	293.865	153.273	192.281	216.417	186.821	134.769	248.829	91.2999	0.342496	0.262387	0.465345
12.978	820.582	[M+H]+	PC	PC 39:6	21.627	53.0986	25.9116	444.198	19.8474	23.1432	646.368	27.29	13.9193	511.116	44.0287	16.0414	20.0604	396.007	639.037	34.1692	35.0297	616.391	17.5391	19.2538	457.396	67.7333	0.682058	-0.341014	0.166179
11.432	818.567	[M+H]+	PC	PC 39:7	156.633	153.914	170.94	131.621	163.011	273.878	192.282	146.272	170.533	254.212	255.859	150.031	133.239	167.569	187.424	205.059	235.225	192.63	147.54	120.139	182.039	209.049	0.498428	0.100482	0.302398
18.816	844.678	[M+H]+	PC	PC 40:1	5.51708	8.78789	10.6824	5.073	3.32302	3.36911	4.66504	6.41827	2.53367	7.05957	5.00662	4.45048	2.76965	7.05502	5.18122	4.54607	8.87373	4.3866	1.7139	2.36713	4.16759	2.99882	0.206727	0.364083	0.684603
16.87	842.664	[M+H]+	PC	PC 40:2	31.2077	32.1181	35.4835	18.0702	37.0905	17.0778	19.3113	31.5151	20.6656	36.6326	31.9271	24.445	29.3765	36.1782	18.6246	33.6522	32.8465	15.4718	13.7898	37.4776	14.4889	18.5053	0.376685	0.178698	0.424021
16.37	840.647	[M+H]+	PC	PC 40:3	15.3777	79.9879	87.0203	0.4146	74.4238	0.54096	0.565557	96.1404	0.850895	25.7421	82.8206	5.8472	9.0589	17.9135	0.441042	87.2717	62.0111	0.261278	2.33201	11.4224	0.221363	1.14886	0.127446	1.22878	0.894675
14.706	838.629	[M+H]+	PC	PC 40:4	494.51	273.331	582.753	747.026	1137.33	773.247	838.233	532.53	1251.49	578.485	482.026	758.876	410.373	570.85	782.394	919.712	654.739	770.375	657.75	992.817	858.378	822.894	0.652221	-0.0923117	0.185605
14.241	836.618	[M+H]+	PC	PC 40:5	1131.07	652.85	547.617	731.719	1178.93	730.684	464.483	864.307	1179.45	626.07	569.011	1700.78	1407.56	873.51	694.698	1012.58	934.499	936.32	534.657	1373.25	984.111	847.711	0.0798129	-0.381146	1.09793
13.269	834.597	[M+H]+	PC	PC 40:6a	36978.4	34716.9	32582.6	47564.8	38390.7	43853.7	48238.1	40086.2	44020.3	34307.5	34632.2	38813.2	41774.1	32603	50324.9	47560.7	36402	50539.4	56162.8	42336.7	53209.8	47637.2	0.0571495	-0.192055	1.24299
13.683	834.601	[M+H]+	PC	PC 40:6b	36978.4	30403.2	28116.7	42829.7	33756.9	40916.4	49620.3	34865.9	37645.2	28965.1	29881.5	33886.4	35309.9	28738.7	56193.2	41305.9	23834.7	44356.8	48745.3	36833.5	50987.3	47637.2	0.190663	-0.184828	0.719732
11.601	832.581	[M+H]+	PC	PC 40:7a	251.961	655.542	281.721	744.776	1194.39	939.997	906.788	1240.41	1362.09	1079.29	1084.84	825.468	1008.53	578.872	757.033	1132.27	329.901	720.581	486.973	578.275	283.131	280.211	0.0901134	0.480703	1.04521
12.048	832.581	[M+H]+	PC	PC 40:7b	12922.5	7877.56	8203.85	12752.1	12967.5	12699	11995.7	10702.5	14776.1	10685.4	11143	11554.4	13404.4	8489.09	13351	13712.8	12251.7	11505.2	10876.2	12598.9	13416.3	13310	0.38091	-0.0855823	0.419178
12.932	832.586	[M+H]+	PC	PC 40:7c	124.076	59.4123	54.2292	77.3422	99.8254	71.0336	101.323	88.9873	82.5667	60.7391	72.2984	119.933	100.056	54.071	106.71	93.0402	77.5921	62.7869	68.6073	96.0616	90.5881	91.1904	0.481363	-0.107217	0.317527
11.125	830.571	[M+H]+	PC	PC 40:8	4431.77	3783.55	4876.05	4593.1	4485.04	6726.29	5204.18	4209.82	6278.16	6796.68	6391.25	4747.36	3852.9	5298.96	5133.18	5258.51	5889.34	6292.44	4846.21	2397.52	6035.37	5289.91	0.600183	0.0699422	0.221716
10.474	828.557	[M+H]+	PC	PC 40:9	54.6292	43.3972	63.9819	69.0794	50.3268	102.288	83.6161	65.0991	98.3638	103.864	110.728	44.7836	38.6318	54.9885	77.1045	60.6668	63.3553	92.0523	73.6193	25.0627	64.073	78.5854	0.107343	0.329147	0.969226
13.772	848.619	[M+H]+	PC	PC 41:6	26.6131	35.4039	31.6213	16.8866	36.338	29.7154	33.6934	37.0176	21.3041	39.2372	40.3768	21.5466	32.943	23.1948	29.5244	27.2876	30.49	19.2346	17.5026	27.2643	6.68966	46.5103	0.128836	0.303292	0.889962
12.878	846.6	[M+H]+	PC	PC 41:7	10.6925	13.7423	15.7333	20.9468	25.4708	35.2287	27.707	16.8388	34.5409	17.2593	20.5145	19.2282	27.3006	15.615	23.1309	23.1301	16.6781	19.3878	22.41	22.6567	27.5939	33.624	0.710798	-0.0712349	0.148254
10.216	852.553	[M+H]+	PC	PC 42:11	10.9641	7.49817	10.2128	12.5033	11.2992	19.7352	13.163	14.7301	27.0425	16.7663	20.785	10.2237	10.1833	6.93961	17.0414	15.6342	12.1259	21.5912	11.786	5.11251	15.9142	17.2719	0.411651	0.195533	0.385471
16.717	866.662	[M+H]+	PC	PC 42:4	22.707	35.6764	42.1325	17.4509	20.5242	20.937	23.9559	26.7628	15.0057	44.8525	39.4593	17.3463	12.8499	36.8706	16.8119	26.2825	26.9445	16.9211	16.5316	14.5345	13.0864	19.9772	0.0442882	0.50441	1.35371
15.083	864.647	[M+H]+	PC	PC 42:5	76.7529	72.4068	64.4518	68.0488	76.2056	84.1495	111.312	89.4997	70.1238	123.151	95.0346	50.8851	46.7139	76.6947	79.106	74.3447	80.89	67.9613	77.3331	61.2006	63.5188	80.3956	0.0302589	0.29481	1.51915
14.272	862.631	[M+H]+	PC	PC 42:6a	33.4318	42.0358	55.1649	40.3889	56.256	62.1302	70.1201	51.8837	48.8123	46.483	42.0681	62.9345	63.5853	79.3386	74.1818	38.2436	64.3571	63.7964	62.1896	44.2155	51.1878	30.7161	0.172866	-0.209966	0.76229
14.639	862.629	[M+H]+	PC	PC 42:6b	257.386	602.576	693.682	63.8321	349.025	73.619	115.025	495.907	24.9346	687.998	653.834	131.527	182.333	628.084	101.698	569.017	447.552	35.5283	88.4787	310.444	71.0459	110.527	0.253966	0.586207	0.595224
12.98	860.613	[M+H]+	PC	PC 42:7a	37.5643	27.917	32.2381	32.6156	28.0046	48.728	50.622	26.905	41.0959	41.7294	41.6831	35.1079	33.3232	34.772	44.0116	24.3358	39.8856	32.005	25.9321	30.2851	26.3421	46.3629	0.327115	0.135752	0.4853
13.697	860.616	[M+H]+	PC	PC 42:7b	32.1523	17.8224	22.681	2.24098	20.6764	6.29388	5.26337	15.0086	6.22273	22.8198	24.0003	16.4514	19.3225	15.0816	3.98781	24.9157	32.9507	179.848	8.43832	16.4751	8.19625	6.24856	0.367862	-0.921967	0.434315
12.197	858.6	[M+H]+	PC	PC 42:8	155.948	109.297	119.484	141.946	147.217	166.082	252.894	137.322	205.822	142.519	136.914	101.367	129.521	110.878	171.4	136.743	150.001	142.468	150.114	123.965	166.255	138.539	0.218382	0.173324	0.660783
11.375	856.583	[M+H]+	PC	PC 42:9	282.862	172.496	184.802	188.933	279.493	249.816	245.896	275.676	339.358	261.242	264.865	114.876	282.587	198.153	220.118	304.973	260.613	241.437	157.405	179.975	168.296	210.833	0.121676	0.23098	0.914795
11.202	880.58	[M+H]+	PC	PC 44:11	12.8881	33.7571	15.9574	17.4667	19.3194	42.1204	37.706	14.9553	31.2889	47.3479	53.779	20.3136	21.7069	55.1415	64.8094	21.7888	22.2626	53.1349	63.6411	14.36	44.7989	25.0304	0.327169	-0.317522	0.485228
10.585	878.571	[M+H]+	PC	PC 44:12	24.4932	26.2285	23.5784	32.6752	30.5963	48.6682	31.3412	20.4617	42.3267	37.2284	39.7103	30.7902	31.2891	34.6777	33.6122	32.289	25.9641	55.4277	42.4403	20.4776	0.709126	37.4181	0.821959	0.0501736	0.0851496
18.319	894.693	[M+H]+	PC	PC 44:4	5.87306	6.63744	9.12326	6.89672	4.1846	7.76008	9.26816	4.94865	4.73366	5.93738	6.41931	4.46606	3.70443	10.3784	6.86297	5.13652	5.50872	6.40909	7.01245	2.82682	5.17287	9.01489	0.572994	0.110422	0.24185
16.67	892.682	[M+H]+	PC	PC 44:5	13.3452	14.6363	16.0692	10.7753	11.8649	13.2663	17.1886	13.0685	7.90939	18.6642	16.4626	9.68084	9.95537	16.9188	12.302	10.9778	16.8639	10.8315	8.65831	10.136	8.26977	14.5384	0.111438	0.247038	0.952965
14.871	692.519	[M+H]+	PE	PE 32:0	8.15205	1.68207	5.63102	1.73621	6.48514	1.58625	5.36441	4.20116	133.052	1.63292	3.20412	7.53643	4.49891	3.76565	88.2708	3.46474	2.57458	2.37493	2.63655	3.37972	3.97798	3.00617	0.763034	0.460964	0.117456
12.595	690.503	[M+H]+	PE	PE 32:1	78.9455	83.1563	107.252	109.794	68.0304	115.416	108.797	79.9486	90.9432	93.4481	127.346	61.1248	91.954	165.098	128.866	73.9505	62.1554	90.0343	65.5008	63.8954	110.745	166.589	0.908997	-0.0226677	0.0414377
11.373	688.491	[M+H]+	PE	PE 32:2	35.8075	29.6479	22.4872	34.8017	18.9834	39.576	22.1466	29.1046	45.3665	47.3638	46.2597	18.8133	18.6236	30.8094	42.224	29.6925	21.0533	27.233	20.5664	6.60428	40.3992	18.5268	0.0584314	0.43649	1.23335
15.473	720.555	[M+H]+	PE	PE 34:0	39.4958	37.9339	38.1011	51.518	34.2755	47.4892	47.8545	32.1447	54.1663	23.6197	23.0052	29.8067	47.484	51.1683	62.7629	25.0503	34.7555	60.8097	44.7396	40.2486	59.5275	58.1603	0.142818	-0.260202	0.845216
14.064	718.54	[M+H]+	PE	PE 34:1	554.113	381.482	911.452	1134.48	767.709	1304.5	591.649	390.08	812.667	667.809	849.417	443.089	773.546	1092.21	957.106	361.201	447.301	559.247	518.946	699.54	710.547	1158.87	0.628803	0.115527	0.201486
13.52	716.523	[M+H]+	PE	PE 34:2	1372.65	2.879	5.83369	193.216	1.49028	2.22335	6241.33	2.95621	156.359	6.55945	2.52766	37.9699	1.48696	8.77075	1.69726	1960.35	172.067	1.84991	2.22672	1245.27	1.49732	3.58026	0.497577	1.21678	0.30314
11.847	714.504	[M+H]+	PE	PE 34:3	124.566	188.756	326.093	279.36	112.296	358.32	292.419	180.199	223.676	500.144	552.308	57.4007	83.3456	348.487	317.353	117.449	326.191	321.133	202.648	55.6028	189.121	395.127	0.267489	0.378568	0.572695
10.82	712.49	[M+H]+	PE	PE 34:4	10.4205	5.74635	10.1447	10.1535	3.60595	7.99237	12.0879	4.23878	11.1195	16.1863	14.4258	1.83761	1.73056	12.7616	15.3766	3.11208	6.31068	11.563	9.54573	2.273	9.31034	17.8777	0.539637	0.210744	0.267898
14.764	732.55	[M+H]+	PE	PE 35:1a	23.9811	35.159	50.8291	45.8815	34.6508	72.1588	43.4622	35.9664	37.2258	39.3143	39.3797	20.0207	32.6851	51.408	41.9001	25.6964	30.7048	34.2123	26.0933	29.3544	27.9656	59.8357	0.183909	0.269845	0.735397
15.237	732.556	[M+H]+	PE	PE 35:1b	24.2451	2.33091	48.8305	1.64579	2.87042	62.0736	49.3499	1.90301	2.02794	2.53326	34.8004	2.3697	3.3183	50.1491	36.2103	2.19409	27.4031	1.66614	0.663286	7.24295	26.4889	3.13887	0.469099	0.532251	0.328736
13.576	730.533	[M+H]+	PE	PE 35:2a	29.41	111.134	244.642	93.9147	47.8756	185.707	192.608	69.8942	78.2546	184.57	190.07	10.9919	25.9967	165.898	130.669	45.8698	74.4989	108.636	131.424	26.0175	70.9476	159.411	0.128902	0.587531	0.889739
14.048	730.537	[M+H]+	PE	PE 35:2b	1.67096	2.79212	4.385	20.4069	1.53238	41.6647	2.7744	14.6453	21.8623	1.60447	2.40651	1.28218	1.76626	19.8252	1.84024	5.83365	11.8996	81.861	1.50313	3.69437	7.23756	98.4724	0.34188	-1.02303	0.466126
17.16	748.582	[M+H]+	PE	PE 36:0	14.7061	11.5316	9.59092	15.8503	13.8718	8.44859	10.5137	12.8814	12.823	6.53044	4.96616	8.39985	20.9238	10.417	12.1606	10.429	7.94377	13.5819	12.4308	12.0321	11.0729	12.3822	0.538987	-0.114569	0.268422
15.572	746.569	[M+H]+	PE	PE 36:1	482.846	430.375	567.393	544.508	725.878	498.157	436.183	616.781	643.81	429.177	414.904	415.575	688.049	473.515	494.488	510.475	442.398	441.569	342.991	739.625	470.067	580.096	0.716149	0.0484367	0.144997
14.383	744.553	[M+H]+	PE	PE 36:2	3256.41	5300.68	9546.27	5937.11	4767.94	7280.76	9277.46	5507	5788.41	7379.85	8184.05	1970.15	3089.18	7268.94	7524.57	4717.22	4538.39	6758.27	8892.52	3744.82	5235.5	7842.03	0.288399	0.230018	0.540006
13.1	742.539	[M+H]+	PE	PE 36:3a	1887.58	1517.24	2716.91	1826.2	1618.24	4688.8	4113.95	2089.05	2118.32	2635.27	4106.6	1031.05	1487.52	3035.15	4059.53	2501.14	2098.07	3202.34	2082.47	1205.56	2484.47	5028.95	0.842906	0.0552681	0.0742209
13.667	742.54	[M+H]+	PE	PE 36:3b	969.991	2.5398	9.12561	12.7117	2.90332	2797.87	89.5369	3.54734	29.5354	66.6557	4.44913	58.5682	4.10069	73.4177	2358.83	1651.05	41.4282	60.2714	3.76766	50.108	48.9538	615.238	0.804459	-0.316029	0.094496
12.022	740.519	[M+H]+	PE	PE 36:4a	115.093	197.519	556.831	281.764	144.358	513.823	584.773	219.67	307.418	530.13	588.379	69.0938	96.6918	387.227	440.099	170.37	250.711	380.914	494.703	78.6447	208.845	560.876	0.303844	0.364344	0.517349
12.726	740.523	[M+H]+	PE	PE 36:4b	5055.48	6041.68	8115.01	6099.06	6158.52	7811.44	6785.95	6417.64	6881.74	7684.37	7989.56	5162.93	5557.24	7821.74	7109.46	6210.87	6618.21	7527.3	5453.45	5051.14	6801.17	8075.46	0.459756	0.0719675	0.337473
11.183	738.503	[M+H]+	PE	PE 36:5a	10.988	538.941	86.7026	40.9593	565.914	103.094	86.8608	24.2062	63.2206	120.223	101.006	522.024	7.07684	81.0864	71.4619	19.7668	1146.6	806.393	75.1752	369.905	909.755	82.2864	0.137489	-1.2318	0.861731
11.713	738.504	[M+H]+	PE	PE 36:5b	293.442	460.043	717.64	748.379	458.763	872.491	711.436	679.115	1094.54	880.23	998.143	300.02	370.506	616.52	1172.25	552.071	768.329	913.765	588.578	270.011	809.829	1112.26	0.738171	0.0825392	0.131843
10.976	736.493	[M+H]+	PE	PE 36:6	10.7573	14.7267	23.9794	24.9357	13.6143	33.7977	19.2311	14.8582	26.1791	33.0606	34.5918	9.75101	10.0761	23.8702	28.9357	14.171	21.6008	21.5953	11.3007	8.54619	19.4286	32.4954	0.239628	0.30766	0.620463
14.439	756.556	[M+H]+	PE	PE 37:3	2.23677	7.03527	7.93867	7.41203	6.23269	8.1694	9.15671	5.37688	5.4784	8.3224	11.5507	7.14423	3.61499	11.9108	10.2953	2.82679	8.05496	5.68664	5.95703	3.6018	6.85151	16.4706	0.825515	-0.0626952	0.083275
13.789	754.538	[M+H]+	PE	PE 37:4	0.85154	510.219	9.35689	2.07126	48.899	7.46271	9.59875	3.96349	48.058	4.89612	10.6772	192.561	3.78076	8.68729	2.41841	51.0635	2.45367	14.828	2.47068	20.0614	1.65872	3.71208	0.516162	1.11119	0.287214
11.603	750.505	[M+H]+	PE	PE 37:6	21.2257	53.3732	105.926	58.9783	29.5597	117.73	104.165	38.5711	62.7583	101.274	105.658	15.6561	21.0193	100.042	87.9977	31.0701	51.3529	85.9464	78.4737	18.9452	57.113	109.255	0.394066	0.28298	0.404431
16.93	774.601	[M+H]+	PE	PE 38:1	89.624	118.455	124.681	57.9749	178.547	53.9266	47.4815	143.817	85.1422	101.395	101.468	64.0736	131.436	102.744	57.1428	146.4	113.961	49.5117	43.6557	183.157	55.0917	72.1918	0.685925	0.113123	0.163723
15.684	772.586	[M+H]+	PE	PE 38:2a	107.489	138.945	231.8	65.6207	175.694	89.9556	83.6695	129.003	111.31	183.556	177.754	73.7648	132.398	183.701	80.3447	140.627	130.208	72.5109	71.7939	154.946	72.3187	84.0469	0.183086	0.320937	0.737345
16.302	772.586	[M+H]+	PE	PE 38:2b	5.20224	0.604247	217.75	2.88187	6.17557	0.451695	6.39636	0.299438	3.11281	1.2679	170.927	1.18794	2.93608	178.287	0.509119	0.725751	0.245367	0.659267	0.628895	0.262616	2.4622	8.49976	0.493802	1.07953	0.306448
14.709	770.567	[M+H]+	PE	PE 38:3a	1231.48	1523.6	2357.77	1452.27	1887.35	1541.56	1738.98	2360.84	1662.21	1528.6	1775.08	685.53	1257.22	1579.33	1531.4	1745.82	1444.11	1230.98	1437.27	1851.27	1327.86	1551.52	0.0410489	0.285074	1.3867
15.161	770.566	[M+H]+	PE	PE 38:3b	1521.05	1523.6	2357.77	1452.27	1887.35	1541.56	2117.56	2360.84	1662.21	1546.39	1775.08	685.53	1257.22	1579.33	1713.2	1745.82	1444.11	1230.98	1437.27	1851.27	1327.86	1918.91	0.0405096	0.286301	1.39244
14.095	768.55	[M+H]+	PE	PE 38:4a	29034.4	27811.3	34206.3	25417	30141	28950.7	30677.5	32984.5	27013.5	30920.2	35150.7	26763.5	25716.3	27935.7	27590.5	32326.2	28068.9	29068.5	32468.2	26455.8	26853.1	26490.1	0.0872041	0.101474	1.05946
14.451	768.555	[M+H]+	PE	PE 38:4b	33346.2	20614.6	27273	1167.4	19174.2	31381	33577.8	22279.1	23182.1	23384.6	26066.9	5460.56	847.208	31745.9	31087.1	18122.1	24753.4	24628.5	20831.6	23408.1	1170.49	28221.3	0.302003	0.314231	0.519989
12.846	766.54	[M+H]+	PE	PE 38:5a	5190.01	4422.47	3527.14	6885.45	6395.45	7648.03	6067.79	3496.3	7525.68	6336.12	6815.36	4713.53	5487.96	4688.22	6863.37	5967.61	6465.62	6412.49	5156.61	5738.74	6577.47	7713.93	0.802606	-0.0327322	0.0954974
13.545	766.541	[M+H]+	PE	PE 38:5b	23.0721	1.04436	2894.71	45.7387	47.0626	43.8343	20.426	4.77736	45.414	47.6389	54.1768	12.1426	31.4455	60.009	50.8225	42.7748	51.4181	1.06769	25.9159	37.9035	39.9425	7.75409	0.328606	3.15974	0.483325
14.097	766.536	[M+H]+	PE	PE 38:5c	2.34415	1.33201	2.37655	2.5995	55.0835	49.5719	3.19813	58.3708	70.0546	32.6132	1.98362	35.6103	45.409	3.73564	1.81479	43.3949	3.90598	1.58048	93.7181	42.8634	2.08298	2.89315	0.985356	0.0130618	0.00640662
11.567	764.516	[M+H]+	PE	PE 38:6a	26.6887	34.0514	764.324	30.845	32.654	900.153	819.478	33.0578	1.45401	883.946	879.365	30.9613	27.5589	531.66	52.0667	40.0284	62.3937	46.0059	686.382	21.674	46.1899	63.4805	0.100409	1.45385	0.998227
12.299	764.522	[M+H]+	PE	PE 38:6b	8400.13	9449.79	11676	11246.3	9375.56	13014.5	14082.3	9828.94	10602.1	12180.3	13330.5	7640.18	10986.6	14531.2	15208.3	10594.8	11504.1	13464.3	14050.1	10761.1	12702.3	15426	0.185951	-0.151951	0.730602
11.455	762.506	[M+H]+	PE	PE 38:7a	228.157	222.179	234.195	213.811	211.264	292.656	244.206	205.018	263.361	329.432	360.068	278.876	220.444	319.293	379.699	276.279	402.553	301.471	212.108	175.67	310.508	986.489	0.175481	-0.462203	0.75577
11.822	762.506	[M+H]+	PE	PE 38:7b	3.82583	213.57	226.031	204.432	2.01135	275.281	112.099	1.70877	251.92	310.059	104.408	265.048	205.696	306.468	337.766	262.885	389.992	291.255	200.594	172.842	4.85452	54.538	0.163039	-0.547204	0.787708
15.268	782.572	[M+H]+	PE	PE 39:4	404.498	58.466	578.852	37.7419	61.6502	50.8718	340.951	54.9084	39.4896	61.8279	63.9011	56.2763	44.96	389.069	264.382	57.3139	65.8745	51.8773	37.6034	42.4671	46.2343	344.18	0.652424	0.324284	0.18547
13.36	778.539	[M+H]+	PE	PE 39:6	2.09527	0.872997	4.07735	0.66404	30.5737	1.86695	0.74204	0.458837	0.177917	0.458339	0.565184	0.84775	0.485054	2.35059	3.97152	0.15574	0.269168	3.92553	0.137654	0.582958	0.318078	3.93781	0.40593	1.32526	0.391548
11.749	776.52	[M+H]+	PE	PE 39:7	18.2354	29.8808	32.3936	32.2836	26.6253	63.5591	38.4094	25.4679	37.1388	46.4995	44.3511	18.9731	24.2323	38.7851	42.0818	28.3332	47.3103	42.3451	34.4396	19.2609	38.2577	44.9078	0.767561	0.0593646	0.114887
16.971	800.618	[M+H]+	PE	PE 40:2	18.1981	19.4637	19.7925	4.44546	27.0144	5.21874	6.19657	19.6984	6.06771	18.9507	22.1947	11.2449	18.3583	20.6384	4.6168	23.6378	19.0632	4.06499	3.55541	28.4966	4.59039	7.0045	0.591688	0.203178	0.227907
16.4	798.603	[M+H]+	PE	PE 40:3	4.83753	5.97722	14.5099	3.43376	5.72449	0.405179	8.2616	5.68037	4.86338	7.59564	40.5594	3.89792	0.426572	9.10004	0.78933	4.17842	4.9692	5.18865	5.2731	7.04853	0.148667	5.80501	0.157798	1.12106	0.801899
15.343	796.581	[M+H]+	PE	PE 40:4a	250.75	251.758	300.251	225.761	302.537	259.252	279.529	224.473	290.768	217.687	190.055	132.819	139.012	287.344	238.691	231.716	199.155	326.405	207.967	202.523	273.345	254.547	0.210048	0.163537	0.67768
15.991	796.584	[M+H]+	PE	PE 40:4b	263.184	387.004	559.472	0.755288	249.758	0.515537	6.7462	346.307	2.85428	417.885	389.263	0.307543	123.083	436.886	3.70438	297.662	305.945	2.9509	2.50424	156.483	2.35047	1.04809	0.147153	0.977033	0.83223
14.632	794.567	[M+H]+	PE	PE 40:5	241.039	175.414	220.217	167.901	245.727	155.695	127.003	217.914	247.646	188.106	168.432	211.862	209.851	354.598	166.405	198.245	258.965	224.967	153.582	312.022	225.073	722.466	0.121176	-0.495388	0.916585
13.929	792.556	[M+H]+	PE	PE 40:6	5780.55	162.878	7540.49	212.839	5679.89	5390.15	7861.76	6172.75	5699.76	5845.89	7224.55	106.72	162.198	6988.6	11310.3	5629.53	6222.39	7559.04	8816.29	186.185	7416.87	9005.93	0.712824	-0.139219	0.147018
12.813	790.536	[M+H]+	PE	PE 40:7	2339.51	1326.85	1538.33	2006.24	2152.25	2064.37	1902.97	1677.02	2257.26	1738	2197.77	1960.45	2639.9	1782.72	2978.59	2414.95	2384.56	2293.15	2303.21	2772.13	2378.52	3113.81	0.00273595	-0.350032	2.56289
11.403	788.523	[M+H]+	PE	PE 40:8a	264.853	281.552	515.907	320.959	255.908	409.781	434.924	329.323	351.24	554.167	593.775	210.309	177.003	469.102	398.484	313.391	409.181	455.287	622.782	120.126	340.292	399.148	0.531184	0.139436	0.274755
11.936	788.523	[M+H]+	PE	PE 40:8b	21.0231	15.9725	25.7542	24.5104	15.8187	20.016	23.7733	18.0005	16.8402	23.2765	38.8939	21.83	10.4613	26.0241	26.4306	19.1438	28.2379	23.3857	23.1312	8.08834	24.3301	26.0112	0.827575	0.0408282	0.0821925
10.735	786.506	[M+H]+	PE	PE 40:9	9.39397	13.4787	25.5029	20.7193	11.0216	34.7847	29.241	14.428	25.3906	43.4799	40.8393	7.96487	6.85844	28.4566	26.6201	14.0014	19.8723	30.8272	33.1983	4.72847	17.8224	28.3468	0.353026	0.294807	0.452193
14.834	806.568	[M+H]+	PE	PE 41:6	35.9029	33.6102	30.6573	21.3774	57.2117	62.3362	42.2335	24.1634	29.3509	86.4502	120.536	49.9037	45.0609	85.4967	74.4253	61.4913	42.9305	69.1429	30.0372	28.0211	59.1399	71.4969	0.543106	-0.182458	0.265116
11.145	812.521	[M+H]+	PE	PE 42:10	46.3741	40.8794	60.112	59.592	32.907	53.902	44.4236	50.364	51.2606	78.4425	85.1423	50.0317	31.1312	58.1825	47.4254	56.6104	39.1406	39.2148	47.8836	14.1214	56.1251	60.262	0.150244	0.270813	0.823202
16.946	824.615	[M+H]+	PE	PE 42:4a	6.43742	10.1327	13.0476	3.45491	7.23095	3.99727	4.27419	9.3672	3.73817	9.99521	9.12972	3.70113	5.55539	12.3128	3.83868	8.10084	7.15307	3.31616	2.71501	5.93924	2.34719	3.75311	0.144002	0.460288	0.841632
17.396	824.615	[M+H]+	PE	PE 42:4b	7.13417	10.1327	0.0687045	3.45491	6.87623	3.99727	4.27419	0.0875818	3.73817	9.22077	8.53243	3.70113	5.04886	0.0829011	3.83868	7.48391	0.0141715	0.0584413	2.71501	5.62175	2.34719	3.76623	0.11769	0.72996	0.92926
15.944	822.598	[M+H]+	PE	PE 42:5	31.6095	38.1748	48.2409	0.0413936	31.1675	0.886911	2.31727	37.2097	21.153	44.9992	40.8646	20.5049	21.4007	47.2525	0.0358919	27.5022	35.5181	0.825672	0.0722847	25.5379	0.862251	1.81902	0.173956	0.710205	0.75956
11.704	814.547	[M+H]+	PE	PE 42:9	4.37454	15.4011	34.4454	449.067	9.8137	19.3063	25.6188	19.5789	28.4272	37.6908	39.0223	4.86463	11.2676	18.9993	13.1004	20.4127	17.4493	14.0956	26.9588	5.70889	406.388	21.7426	0.835727	0.28338	0.0779354
11.649	852.56	[M+NH4]+	PI	PI 34:2a	167.958	253.493	319.088	146.485	150.333	149.935	171.953	114.404	60.0608	293.388	294.823	63.3945	109.95	471.419	249.975	156.711	206.147	179.638	169.921	72.2903	186.252	232.554	0.959601	0.0161819	0.0179095
12.818	880.588	[M+NH4]+	PI	PI 36:2b	125.098	17.3441	21.2579	77.5695	14.1565	115.696	117.85	105.594	89.7681	21.2196	233.165	10.5385	117.641	19.4794	138.888	11.4065	147.858	12.5393	123.411	110.974	93.0301	125.87	0.926342	0.0422335	0.0332288
11.528	878.571	[M+NH4]+	PI	PI 36:3	153.616	157.429	259.409	136.785	167.507	193.395	178.681	236.084	217.272	248.693	251.62	124.944	200.781	284.404	191.323	253.37	256.162	162.676	143.674	173.771	178.019	199.947	0.888069	0.0207485	0.0515532
10.95	876.551	[M+NH4]+	PI	PI 36:4	926.936	6.76528	26.0664	21.9796	24.3537	1277.4	969.128	23.8897	9.1768	1224.48	1149.39	38.0258	839.715	12.2786	706.45	25.112	26.623	9.37754	696.028	11.7187	5.96151	1307.26	0.43055	0.621553	0.365977
13.043	906.604	[M+NH4]+	PI	PI 38:3	777.333	643.805	564.633	194.609	793.065	383.473	376.298	761.692	354.265	536.038	536.361	530.727	850.629	566.825	351.057	1071.91	740.77	348.524	331.764	663.962	349.771	239.614	0.909858	-0.0298958	0.0410264
12.428	904.592	[M+NH4]+	PI	PI 38:4	4780.08	4567.89	4757.52	4762.78	4666.34	4857.9	5728.73	4953.66	4434.3	4646.03	4832.92	4487.5	4646.77	3896.32	5302.26	5106.85	4244.79	4991.63	5179.71	3161.67	2866.87	5172.97	0.204915	0.111201	0.688426
11.323	902.573	[M+NH4]+	PI	PI 38:5	558.762	290.163	403.386	382	427.442	519.397	398.945	362.563	631.671	490.576	489.441	339.713	317.102	327.707	294.368	440.622	458.056	260.482	174.843	235.683	310.545	480.844	0.00890096	0.44477	2.05056
13.139	918.607	[M+NH4]+	PI	PI 39:4	18.971	37.8692	68.2259	12.3587	22.5642	43.8258	42.1678	37.8398	19.0778	61.5073	61.8474	17.4605	20.6361	52.6627	19.4856	28.969	56.5334	16.3294	15.2391	16.4797	20.1637	21.4572	0.0943606	0.578648	1.02521
13.777	932.62	[M+NH4]+	PI	PI 40:4	32.3152	47.3024	38.4685	1.63592	37.212	2.61846	4.67898	50.3977	3.32157	75.0867	76.1717	7.35854	16.998	56.0813	2.7628	54.0186	49.709	39.8071	16.1033	14.7933	1.72996	9.42954	0.397226	0.457951	0.400963
12.574	930.605	[M+NH4]+	PI	PI 40:5	21.2173	37.5564	34.6072	13.4609	41.5415	28.6566	14.5798	11.0745	27.7902	15.3075	39.6944	30.6795	64.2367	26.9629	30.518	73.0618	52.0036	32.9869	24.0555	44.761	9.16268	21.7521	0.108076	-0.522839	0.96627
12.102	928.589	[M+NH4]+	PI	PI 40:6	170.211	113.764	158.923	92.0728	124.801	136.362	117.078	156.103	105.67	206.172	242.425	230.497	215.708	201.652	141.479	236.415	204.842	145.649	135.812	170.584	115.228	133.062	0.156804	-0.250114	0.804643
13.925	790.554	[M+H]+	PS	PS 36:1	131.639	119.961	123.767	149.442	177.673	146.666	137.368	107.432	145.941	117.479	129.62	224.444	198.026	123.594	146.039	134.049	140.324	189.583	129.97	234.642	117.886	130.951	0.0836393	-0.250955	1.07759
12.866	788.538	[M+H]+	PS	PS 36:2	89.2601	96.0385	126.893	113.864	85.324	147.507	169.912	64.6696	94.8664	111.553	120.499	82.4358	96.6609	146.492	130.074	93.4454	125.334	132.843	119.378	78.2034	106.533	151.56	0.745425	-0.0494706	0.127596
11.313	784.509	[M+H]+	PS	PS 36:4	506.198	512.145	655.652	426.095	493.772	688.053	691.858	452.334	568.205	715.91	684.246	599.56	461.121	661.33	514.402	436.178	583.673	572.985	395.278	280.585	535.498	592.422	0.152474	0.182913	0.816804
10.62	782.496	[M+H]+	PS	PS 36:5	8.1566	9.38242	16.0566	13.7832	9.14281	18.362	22.1911	13.7334	21.8413	17.1869	22.7794	8.18821	9.05909	11.8436	24.7304	12.5658	14.8933	20.9061	9.98442	4.9431	15.229	22.4633	0.524307	0.157098	0.280414
12.019	798.533	[M+H]+	PS	PS 37:4	29.5128	43.5383	60.3718	37.1595	27.7048	63.2653	76.5657	37.8737	34.0884	47.9037	57.583	23.8129	18.8632	35.8668	51.2183	25.4923	31.4855	47.6861	43.0811	10.6648	26.499	63.136	0.0751774	0.448515	1.12391
13.197	814.558	[M+H]+	PS	PS 38:3	228.427	200.99	196.196	183.235	252.401	200.598	226.334	178.36	212.999	202.14	186.736	222.568	254.928	201.255	260.601	242.283	207.845	205.819	187.766	244.752	170.699	218.164	0.230983	-0.0913411	0.636419
12.68	812.54	[M+H]+	PS	PS 38:4	2679.02	2684.13	2846.16	3227.07	2498.77	3233.09	4452.66	2789.28	2609.78	2910.69	3093.86	2779.25	2435.66	2270.39	3166.48	2672.27	2392.92	3101.13	3062.9	2286.48	2847.81	3269.72	0.220208	0.124932	0.657167
11.708	810.529	[M+H]+	PS	PS 38:5	116.384	109.179	161.743	218.064	130.009	210.147	218.314	176.179	287.105	172.995	205.669	118.283	119.448	114.084	248.819	158.63	170.551	240.743	153.134	79.1996	190.369	219.249	0.455478	0.146181	0.341532
10.939	808.508	[M+H]+	PS	PS 38:6	333.311	413.781	578.425	19.5886	392.93	570.432	404.235	297.323	379.779	635.885	20.8882	352.886	348.749	771.886	463.16	393.664	479.133	488.226	385.041	4.27475	445.478	608.284	0.457201	-0.228423	0.339893
13.299	826.557	[M+H]+	PS	PS 39:4	27.4915	41.3676	54.1569	24.9164	38.176	47.6306	48.7541	49.9055	21.695	67.2651	71.6031	18.3096	27.9272	30.9132	41.048	27.2587	38.4904	28.6799	36.3806	22.644	23.9599	45.0852	0.0206673	0.532989	1.68472
13.653	840.575	[M+H]+	PS	PS 40:4	146.46	83.9151	94.1414	130.452	132.271	128.839	150.826	121.969	89.0149	127.486	121.88	124.236	93.8128	117.837	151.967	72.4973	81.7533	107.018	136.594	147.998	85.1831	129.442	0.508484	0.0884348	0.293722
12.875	838.556	[M+H]+	PS	PS 40:5	130.047	88.375	114.137	93.2569	76.6802	118.503	132.079	102.318	99.871	108.129	131.85	101.337	85.4291	110.8	133.965	66.5892	67.2004	65.3558	88.3053	108.083	59.7071	62.5846	0.0259454	0.332287	1.58594
12.244	836.546	[M+H]+	PS	PS 40:6	1335.25	1781.28	2213.5	1168.73	1810.62	1865.92	1592.6	1491.98	1049.04	1860.93	2221.66	1168.08	1512.47	2299.24	1753.85	2018.08	1211.26	2120.18	1758.69	1896.11	1666.38	1726.88	0.67331	-0.0568875	0.171785
11.145	834.53	[M+H]+	PS	PS 40:7	81.3132	41.3513	49.8574	50.0358	63.5609	58.1718	31.635	57.6155	74.0561	65.0422	77.7662	33.5443	70.9371	53.081	38.1875	67.1353	71.8414	38.4369	32.8887	47.0699	64.8822	58.3869	0.313235	0.174291	0.50413
10.387	832.514	[M+H]+	PS	PS 40:8	35.4806	36.6611	48.9187	60.9902	11.5136	27.0736	26.0465	45.2278	25.2319	32.1235	55.8916	42.9039	23.0214	33.8501	25.4377	55.3576	29.0269	16.3333	40.5772	12.114	47.7195	42.7518	0.593822	0.134503	0.226344
10.161	856.515	[M+H]+	PS	PS 42:10	32.2983	27.4379	33.098	41.407	9.41671	19.3269	19.9177	30.535	18.584	23.785	38.0423	34.0844	18.8994	24.2768	19.0848	48.2096	20.6325	12.8185	28.4737	9.7691	32.8327	30.9662	0.777259	0.069402	0.109434
9.532	647.51	[M+H]+	SM	SM d30:1	34.2136	32.8767	36.3802	30.1659	33.4958	34.6494	38.2585	33.0518	30.1235	1.41773	40.6691	33.8137	34.5354	32.9417	34.6307	35.7384	34.2751	35.7175	32.4118	36.0372	33.9422	35.6765	0.334698	-0.137077	0.475347
10.556	675.539	[M+H]+	SM	SM d32:1	23.0908	18.1674	22.0858	58.0002	22.6928	47.4812	52.1198	19.3135	52.7198	25.4103	26.2179	24.9959	21.3923	20.4626	56.0562	21.08	25.8518	52.7061	36.9084	17.0169	65.23	53.5365	0.723895	-0.10576	0.140325
11.164	689.554	[M+H]+	SM	SM d33:1	276.428	326.374	451.365	561.823	331.349	1030.17	903.22	315.675	629.314	415.514	459.371	252.728	314.286	535.548	865.365	362.784	463.74	767.988	572.313	183.155	785.481	987.864	0.750069	-0.0956229	0.124899
12.415	705.587	[M+H]+	SM	SM d34:0	152.57	132.021	172.297	217.182	154.384	252.678	271.165	178.829	196.232	163.097	165.274	186.102	184.594	179.267	237.933	154.216	134.447	229.549	276.452	233.599	241.31	267.192	0.216344	-0.177369	0.664856
11.844	703.573	[M+H]+	SM	SM d34:1	3826.89	4442.24	5064.08	6616.65	4659.51	7178.12	8688.41	4456.04	5187.2	4563.46	5035.88	5153	4118.56	4320.55	6470.17	3873.64	4377.38	8030.51	7162.88	4604.19	7090.33	7147.25	0.710753	-0.0621767	0.148281
10.761	701.557	[M+H]+	SM	SM d34:2	75.6706	85.6182	110.761	107.665	73.4368	85.684	148.502	85.4204	127.856	124.042	120.353	85.5998	69.4643	97.5053	132.741	94.8275	106.648	140.261	124.158	58.5041	128.854	118.831	0.918967	-0.0155207	0.0367002
12.624	717.588	[M+H]+	SM	SM d35:1	23.4135	31.0038	37.5217	76.4657	27.1047	79.9422	99.9958	30.8864	52.2583	31.1555	26.5007	32.6114	30.7611	19.2851	64.5125	33.9707	23.8696	95.0596	84.4152	28.6534	71.0024	76.4732	0.729816	-0.118943	0.136787
14.104	733.617	[M+H]+	SM	SM d36:0	10.3072	13.8406	19.0079	46.1665	10.4294	39.5539	39.2425	16.6011	32.4607	14.5607	16.308	29.9369	19.4056	23.1951	40.9849	14.3505	13.5793	59.2792	64.4164	39.8963	85.9693	44.3978	0.057401	-0.752335	1.24108
13.393	731.603	[M+H]+	SM	SM d36:1	1013.86	724.555	862.698	69.9008	1004.35	2253.68	2324.64	811.596	2077.04	928.575	873.933	1364.03	1146.95	23.1357	2251.93	833.982	767.974	3112.39	3156.87	1186.82	2815.74	1982.2	0.18982	-0.526181	0.721658
12.11	729.589	[M+H]+	SM	SM d36:2	50.1945	26.8041	37.5661	104.47	40.0764	67.1321	93.1599	41.1947	89.5684	29.539	39.1779	38.8274	35.8359	26.8449	85.046	37.4989	34.377	114.711	95.2669	39.211	85.1855	68.4716	0.759479	-0.0955859	0.119484
14.93	759.638	[M+H]+	SM	SM d38:1	859.261	774.86	1018.86	735.424	901.345	954.885	980.061	902.103	850.425	1064.69	889.166	865.369	707.255	713.611	751.203	1039.61	884.315	845.991	899.948	850.975	652.938	846.324	0.0891257	0.132831	1.05
13.53	757.618	[M+H]+	SM	SM d38:2	80.6375	75.9571	83.9856	69.0231	85.1771	77.1719	85.0539	91.709	90.855	97.8572	95.7774	70.0076	62.3296	53.068	72.7193	103.686	87.1705	80.8325	80.6951	61.513	71.3875	66.2172	0.0357497	0.204938	1.44673
15.794	773.653	[M+H]+	SM	SM d39:1	119.165	176.188	275.154	74.8584	150.807	188.97	163.91	56.6759	126.014	254.674	262.322	29.2695	113.865	199.21	123.473	217.612	206.343	139.925	43.091	27.9979	96.527	153.578	0.152482	0.45263	0.816783
14.597	759.558	[M+H]+	SM	SM d39:8	40.5203	60.2859	77.4237	42.1884	42.8938	63.7518	83.1785	47.1783	45.3332	71.3657	68.9489	30.7322	39.0866	99.4745	80.6717	45.7695	69.1549	64.395	72.4202	38.3186	53.2717	67.137	0.841908	-0.0384375	0.0747356
16.613	787.668	[M+H]+	SM	SM d40:1	3355.78	5891.03	9364.54	3490.86	4169.53	4705.6	4512.65	5224.28	3361.63	8271.4	8522.92	2532.02	2448.15	6967.47	3557	5239.74	5351.46	4240.29	3837.82	2811.44	2676.19	4351.84	0.0670101	0.467793	1.17386
15.115	785.655	[M+H]+	SM	SM d40:2a	460.927	645.738	806.688	314.963	411.891	369.681	298.728	402.178	364.339	445.179	770.73	428.277	398.72	589.202	255.99	743.798	925.03	379.027	309.436	288.604	290.569	364.997	0.734149	0.0892468	0.134216
15.646	785.656	[M+H]+	SM	SM d40:2b	597.968	554.795	705.338	274.99	634.613	312.675	434.094	652.074	361.224	741.425	740.926	376.69	342.413	517.962	276.688	666.157	810.138	330.782	265.636	449.158	251.087	421.3	0.127405	0.352277	0.894812
14.94	781.622	[M+H]+	SM	SM d40:4	54.5073	54.1346	61.9626	48.9381	60.4293	58.9301	59.0684	62.5741	55.7845	66.4982	59.6769	49.7457	41.0188	44.0929	51.4542	72.6154	59.7231	54.038	64.9064	58.8345	45.0154	54.2607	0.198426	0.109107	0.702401
17.389	801.684	[M+H]+	SM	SM d41:1	425.815	519.172	1000.24	1669.48	592.247	2243.14	1904.13	623.266	1328.9	944.745	1035.99	276.21	474.75	741.07	1395.65	475.07	652.761	1622.3	1526.62	319.007	1004.41	1770.73	0.464737	0.260316	0.332792
10.959	783.555	[M+H]+	SM	SM d41:10	5.78661	9.1338	23.3994	8.29307	6.27801	22.8603	15.9161	121.148	14.9068	31.6906	26.4658	112.927	2.92492	20.8126	19.1118	7.2945	14.2189	25.7279	21.1489	2.38717	9.20399	19.7685	0.840677	0.161932	0.0753709
15.692	799.671	[M+H]+	SM	SM d41:2	154.813	134.706	172.449	159.819	187.638	270.701	239.681	168.251	183.011	185.165	175.011	132.629	158.091	162.192	202.509	182.097	202.782	189.952	153.43	97.2852	154.242	245.265	0.421618	0.111267	0.375081
12.728	787.587	[M+H]+	SM	SM d41:8	790.207	813.064	810.541	445.974	1078.8	588.13	734.588	799.064	626.808	675.318	696.543	675.506	801.8	656.321	559.939	1124.76	881.439	646.546	425.72	1014.69	639.461	623.333	0.991331	0.00170468	0.00378111
18.441	815.701	[M+H]+	SM	SM d42:1a	1174.2	1666.09	2667.24	1939.51	1333.18	2418.26	2533.01	1621.04	1763.44	2070.84	2518.69	885.897	1019.16	2747.59	2098.55	1423.27	1692.66	2475.32	2061.07	950.172	1709.46	2667.67	0.491102	0.137611	0.308829
18.8	815.701	[M+H]+	SM	SM d42:1b	439.99	477.003	848.566	556.44	468.146	907.821	860.833	481.748	630.381	728.312	926.423	239.648	326.439	756.509	621.933	488.381	714.579	656.2	725.839	223.769	593.852	955.262	0.318288	0.217055	0.49718
16.467	813.681	[M+H]+	SM	SM d42:2a	3601.63	3479.01	5286	5946.13	4551.54	8959.45	8692.95	3622.1	5104.53	5293.68	4888.75	3411.93	3196.72	4906.68	7251.11	3427.27	4869.6	7551.53	5549.96	3653.36	5567.44	8585.61	0.86939	0.0357519	0.0607852
16.903	813.685	[M+H]+	SM	SM d42:2b	3938.48	2963.49	4544.05	5048.7	4012.92	7706.86	8692.95	3051.94	4261.93	4399.95	4162.06	2929.53	2706.87	4241.9	8416.62	2905.43	4131.24	6494.86	5001.75	3219.75	4785.71	8585.61	0.945736	-0.0172776	0.0242302
18.081	813.685	[M+H]+	SM	SM d42:2c	52.2601	78.2531	84.5077	49.6572	57.5939	54.184	82.6177	52.7023	86.9154	15.3579	16.3517	48.2403	85.0945	100.974	60.7389	66.9806	45.4433	94.8163	18.7495	60.3673	38.1521	66.6153	0.6372	-0.1223	0.195724
15.113	811.67	[M+H]+	SM	SM d42:3	647.499	552.896	726.875	1107.86	703.246	1253.57	1373.36	623.452	1138.68	763.922	689.26	596.446	567.276	662.897	1057.83	606.262	715.621	1151.2	1038.03	579.182	1002.97	1119.38	0.703115	0.0747106	0.152974
16.64	809.651	[M+H]+	SM	SM d42:4	234.295	405.191	530.622	215.376	268.852	258.033	278.695	341.727	210.432	469.966	448.02	179.488	174.738	416.208	221.506	345.331	360.012	253.159	244.906	200.324	180.861	258.312	0.0892399	0.36905	1.04944
15.056	807.632	[M+H]+	SM	SM d42:5	50.1762	45.2304	48.6976	15.8272	61.0162	21.2347	25.0908	41.6326	25.6245	52.9954	55.1216	29.6987	32.5838	35.948	20.3577	58.3915	80.7673	21.9202	21.7706	49.8059	18.393	23.3672	0.556856	0.171614	0.254257
14.527	803.606	[M+H]+	SM	SM d42:7	15.1292	30.4756	49.4341	24.9603	17.2158	36.3073	57.6873	22.9587	17.8773	43.9689	50.313	8.08779	13.841	33.7814	41.5619	19.6365	23.8421	35.8034	36.1159	15.3367	21.5434	42.4818	0.257616	0.327007	0.589028
19.736	829.717	[M+H]+	SM	SM d43:1	5.35575	5.3253	8.26499	22.5159	7.04188	28.7069	29.7908	4.64894	19.5607	8.12421	6.45271	3.92014	5.19176	8.70276	20.9278	5.13652	7.10638	32.2933	23.8858	3.14137	16.6051	27.8383	0.854073	-0.0860606	0.068505
17.277	827.696	[M+H]+	SM	SM d43:2	11.5036	10.9431	17.0546	49.5086	15.8102	70.9293	61.745	12.9089	34.7099	18.4346	17.3613	10.6022	14.8118	14.383	40.3151	10.5334	13.9528	52.996	45.2831	9.62993	29.9357	55.642	0.8111	0.106441	0.0909255
18.729	817.613	[M+H]+	SM	SM d43:7	12.4275	8.18108	7.25201	13.4631	12.655	15.231	19.5166	7.50899	14.2348	11.493	11.9855	15.0195	13.2135	5.48731	20.1259	11.3144	9.9921	15.5889	17.3286	11.9702	17.7133	17.6665	0.259797	-0.214496	0.585366
18.094	841.716	[M+H]+	SM	SM d44:2	4.80249	3.85326	6.83527	12.6396	5.27171	16.293	13.7571	4.71872	7.62763	6.25668	6.59794	4.67115	5.78774	6.5955	11.8611	4.63416	5.81877	14.8502	11.8497	5.21748	8.20908	15.3159	0.754639	-0.0968761	0.122261
15.09	833.651	[M+H]+	SM	SM d44:6	47.2778	41.2127	49.3388	69.3633	46.1066	82.3662	93.6081	39.4858	71.8101	51.9903	51.1477	46.7427	40.2405	45.2962	73.4842	39.6023	48.21	75.9911	77.8444	39.3813	70.0629	72.5783	0.861275	0.0323504	0.0648582
14.076	847.661	[M+H]+	SM	SM d45:6	46.4386	63.9896	55.9613	35.396	42.0118	76.8374	69.2873	64.8697	36.7601	45.8157	83.5413	38.8481	69.2615	52.9924	62.8924	57.1859	64.4088	49.9436	78.5495	67.8305	65.299	44.391	0.651967	-0.0696111	0.185774
14.439	847.668	[M+H]+	SM	SM d45:6	27.4873	29.5601	25.8035	38.846	23.1166	22.4547	62.867	16.6478	21.4389	21.0092	23.4489	27.4828	21.93	45.0722	42.6986	22.4319	33.6295	43.8032	47.1834	18.1213	44.1026	45.3121	0.175234	-0.325312	0.756383
19.918	843.645	[M+H]+	SM	SM d45:8	3.85331	1.87587	1.42166	2.63268	2.16359	0.734087	3.50052	3.96239	2.84668	1.19955	1.59013	1.37477	0.832132	0.150333	2.4626	1.36263	2.10501	0.936768	4.33044	1.17207	3.39751	1.06268	0.243026	0.426153	0.614346
11.245	721.583	[M+H]+	SM	SM t34:0	17.5493	19.9861	35.1983	28.9102	21.0938	60.5234	44.6245	22.3237	38.3122	33.2938	33.9098	13.6025	15.3759	55.4051	39.3711	18.5524	27.0269	41.3719	33.4315	11.9262	35.7244	48.577	0.814484	0.0636801	0.0891173
11.378	719.563	[M+H]+	SM	SM t34:1	13.8675	48.8447	57.0369	74.9968	64.4271	64.7267	89.0516	31.2313	78.0186	42.8069	56.5927	47.436	53.8167	87.0159	91.9277	59.0377	47.0143	110.111	79.1582	84.6969	42.1647	96.4639	0.109775	-0.361923	0.959498
14.6	747.604	[M+H]+	SM	SM t36:1	752.12	356.257	360.115	418.489	496.131	459.563	649.565	308.574	445.054	373.307	358.284	496.417	533.484	345.837	520.735	391.872	406.85	644.058	410.672	661.074	354.252	500.466	0.622476	-0.081221	0.205877
13.389	745.589	[M+H]+	SM	SM t36:2	159.23	81.9996	121.74	69.9495	79.2393	114.641	162.097	77.3019	78.9265	103.741	105.028	109.171	111.249	125.953	121.164	85.9883	83.7454	136.984	96.4856	134.608	74.5461	125.144	0.695606	-0.062569	0.157636
12.402	759.589	[M+H]+	SM	SM t37:2	3135.19	5625.82	6518.27	3745.46	4906.34	5092.02	3869.23	4496.84	3927.75	5749.68	6882.94	3955.48	3890.59	6581.71	4879.51	4901.5	5354.92	5768.41	5350.39	4459.73	4884.18	4026.29	0.983212	-0.00275613	0.00735265
16.876	757.596	[M+H]+	SM	SM t37:3	2.09118	3.14431	3.80696	4.48279	1.66039	7.49426	5.73704	1.08777	2.91786	2.3315	1.97017	2.74733	3.31021	6.3718	5.84327	2.43656	2.71693	5.19359	6.84308	3.41815	3.23092	7.72079	0.160245	-0.440358	0.795217
14.888	773.62	[M+H]+	SM	SM t38:2	40.7494	28.5365	49.7561	33.738	39.0797	67.8664	37.1365	26.3023	37.2109	59.7584	38.0424	40.362	51.7531	24.4629	46.4584	35.1787	38.8681	34.8037	56.4481	71.1791	24.264	47.1364	0.840292	-0.0395611	0.07557
13.477	771.602	[M+H]+	SM	SM t38:3	79.2584	37.3754	58.2001	50.9198	59.4179	75.8226	98.2484	38.0223	49.112	54.2418	57.4478	62.276	68.5895	49.4353	64.368	42.7834	38.0767	72.7704	53.9517	82.6462	39.9734	59.3678	0.7596	0.0532081	0.119415
12.925	767.567	[M+H]+	SM	SM t38:5	174.18	98.2705	113.945	247.028	58.2652	150.444	140.359	205.077	75.7975	215.398	249.62	73.3416	106.033	108.504	210.549	65.6004	193.549	132.518	136.802	217.189	141.952	245.457	0.74889	0.0832311	0.125582
17.935	785.619	[M+H]+	SM	SM t39:3	8.48774	11.3764	14.8433	20.9193	7.89729	18.5951	13.5708	9.89988	12.6432	14.1159	17.5369	12.6562	7.44828	30.253	19.7835	16.8373	16.4011	22.5857	20.7854	7.58351	18.4924	22.7671	0.0981135	-0.383994	1.00827
15.862	805.677	[M+H]+	SM	SM t40:0	8.88448	9.98234	19.2283	13.743	9.67371	20.1522	15.0752	9.3943	13.7755	18.1211	18.5149	5.45011	7.57222	19.6833	15.6168	11.3252	13.8092	19.707	19.3824	6.99136	10.564	16.8194	0.675926	0.0915368	0.170101
14.274	797.619	[M+H]+	SM	SM t40:4	66.2027	31.2375	30.9255	34.0002	48.4485	32.996	42.5409	27.0253	34.909	31.6924	31.3782	77.4403	71.7818	41.7449	47.0708	35.3352	30.1633	59.4505	36.3258	38.8426	33.6092	146.965	0.0961853	-0.588921	1.01689
16.677	819.693	[M+H]+	SM	SM t41:0	11.4456	11.4613	24.2953	30.7368	13.4574	38.461	28.7616	12.8388	23.136	24.6481	29.4361	4.53735	10.2332	27.211	31.2958	15.7004	21.9501	34.7991	30.4724	8.15875	21.9319	38.6292	0.938975	0.0219721	0.0273461
14.941	817.687	[M+H]+	SM	SM t41:1	17.8311	18.05	28.0651	17.4246	20.009	24.9825	24.028	22.6736	20.5471	25.4532	23.1533	11.0663	10.1992	18.7477	16.6215	24.121	22.3233	21.1438	21.2077	15.5574	14.2118	21.0182	0.0275273	0.303845	1.56024
17.435	833.705	[M+H]+	SM	SM t42:0	8.16343	10.6294	23.5985	30.1903	11.644	44.8753	29.43	10.1804	24.1145	24.4573	27.4515	4.36121	7.52917	24.7995	30.081	12.322	17.9442	35.9542	32.4266	6.39011	16.2659	37.0446	0.72458	0.120535	0.139914
15.771	831.697	[M+H]+	SM	SM t42:1	14.9028	13.3001	24.0173	21.6703	16.5122	34.3532	26.9738	12.3761	20.9551	20.2313	18.7169	13.0341	15.7478	20.1815	25.9243	17.8265	17.8253	30.9359	25.8966	14.3854	19.2357	30.7808	0.798287	-0.0491621	0.0978411
16.538	845.719	[M+H]+	SM	SM t43:1	105.111	290	550.173	158.971	158.21	250.214	213.656	246.575	154.557	446.954	485.079	68.0974	61.687	390.066	176.13	229.743	269.517	201.247	189.697	81.9299	115.283	215.21	0.0897997	0.614301	1.04673
18.554	895.641	[M+H]+	SM	SM t48:11	0.263069	0.0426434	0.0565166	0.0858565	0.323604	0.108851	0	0	0	0.119889	0.390998	0.220306	0.183441	0.13857	0	0	0	0.129975	0	0.124828	0	0.432573	0.803213	0.178269	0.0951695
20.727	738.661	[M+NH4]+	TAG	TAG 42:1	28.2173	6.15424	4.12257	48.9538	22.5598	2.86968	2.21779	13.9338	17.7053	3.35098	3.50987	27.5231	40.1584	4.22768	12.4066	14.3104	28.1108	4.02894	9.81459	21.287	18.5029	4.93076	0.615157	-0.270739	0.211014
19.826	736.643	[M+NH4]+	TAG	TAG 42:2	12.0161	3.82272	5.58797	67.5454	12.1225	1.69266	5.32331	7.28201	13.4591	3.06192	1.73167	11.7771	16.0655	6.40923	20.4359	6.50878	26.2801	5.37014	11.6537	11.6842	10.739	5.8009	0.989047	0.00997645	0.00478301
21.547	766.689	[M+NH4]+	TAG	TAG 44:1	175.127	37.5971	10.8334	188.036	205.817	10.8902	10.8333	88.5624	128.048	21.7945	10.4974	396.148	445.713	21.3874	61.7247	135.35	143.609	22.5282	22.6214	255.223	117.758	29.6034	0.195098	-0.895231	0.709747
20.779	764.676	[M+NH4]+	TAG	TAG 44:2	151.135	34.5145	19.3492	162.257	108.418	10.9885	21.7392	75.0814	102.875	17.6095	14.2352	115.43	145.345	16.1413	59.6825	68.9576	123.841	18.7299	42.9641	88.1314	99.6686	22.032	0.736323	-0.157272	0.132931
19.917	762.659	[M+NH4]+	TAG	TAG 44:3	15.6046	4.26416	3.00452	34.8686	13.0131	1.39972	6.26025	8.87941	13.9435	3.20133	2.66063	12.4935	13.8501	5.42516	11.0863	7.35601	20.909	3.99877	9.61691	10.8515	11.7269	5.36079	0.878304	-0.0732107	0.0563551
23.159	796.741	[M+NH4]+	TAG	TAG 46:0	207.817	125.429	58.0416	360.151	285.921	82.0533	100.008	158.904	252.49	92.5788	81.9807	457.292	470.395	115.21	214.058	237.094	295.776	144.494	78.3103	257.449	251.188	129.055	0.13405	-0.553869	0.872732
22.333	794.722	[M+NH4]+	TAG	TAG 46:1	852.692	282.788	88.7645	766.128	918.632	113.962	116.735	510.42	768.322	169.933	168.784	1827.38	1944.34	159.536	500.364	860.985	724.504	167.578	114.482	936.077	717.564	269.629	0.160696	-0.789466	0.793995
21.572	792.706	[M+NH4]+	TAG	TAG 46:2	1609.91	365.592	148.772	1267.55	1597.02	134.329	211.661	903.706	1345.45	210.646	201.155	2775.2	3262.33	168.842	706.5	1138.78	1215.2	205.53	240.764	1599.25	1273.19	336.429	0.235169	-0.69252	0.62862
20.868	790.691	[M+NH4]+	TAG	TAG 46:3a	363.456	87.0911	49.4517	339.382	263.872	39.4863	95.1691	221.057	304.291	59.9776	59.2594	276.771	308.729	39.5264	178.816	153.743	297.906	60.5772	142.082	189.356	312.739	78.2523	0.776684	-0.114863	0.109756
21.552	790.691	[M+NH4]+	TAG	TAG 46:3b	7.42918	0	0	1.57387	5.06637	0	0.413424	5.37125	2.32409	0.288973	0.27679	11.6141	6.78211	1.60791	3.89993	2.84431	1.18051	0.265832	0	2.27962	0.281503	1.94134	0.500154	-0.523681	0.300896
20.244	788.677	[M+NH4]+	TAG	TAG 46:4a	35.8884	11.4886	11.6578	31.0965	22.1908	6.09341	15.6065	23.9155	27.8808	8.91705	7.18698	21.6004	20.5102	4.20776	15.9205	12.3608	24.2514	8.27133	19.2971	15.2423	31.4395	7.46342	0.629008	0.161284	0.201344
20.758	788.677	[M+NH4]+	TAG	TAG 46:4b	40.963	9.2409	9.29084	21.0675	19.3214	4.45405	15.9706	19.706	22.946	4.09079	6.05835	21.2813	17.3388	6.02343	25.2403	10.659	0.645803	3.08885	22.7465	13.1862	26.2071	8.24993	0.698882	0.162518	0.155596
23.095	810.753	[M+NH4]+	TAG	TAG 47:0	4.74034	63.0692	1.00265	1.61377	96.6432	38.542	3.1743	61.5688	11.0739	36.3862	35.2196	43.5985	150.513	1.90339	8.87428	83.3872	93.443	45.6039	46.0952	79.7821	88.8176	10.3557	0.116061	-0.885891	0.935314
22.699	808.736	[M+NH4]+	TAG	TAG 47:1	182.364	107.101	44.0712	142.896	219.185	52.6282	61.8236	121.187	188.167	56.267	64.5492	479.398	438.063	43.8216	160.48	181.515	161.885	62.7919	46.94	199.46	172.921	100.78	0.141014	-0.723637	0.850736
21.987	806.721	[M+NH4]+	TAG	TAG 47:2	206.423	85.2462	37.7065	110.542	183.796	43.4783	50.4997	122.171	161.691	42.9106	47.4679	361.774	374.346	32.7633	121.377	158.903	151.483	48.881	38.8164	189.023	167.208	78.4234	0.168538	-0.658039	0.773302
21.274	804.708	[M+NH4]+	TAG	TAG 47:3	55.2653	26.0065	10.1713	33.31	53.1471	13.316	11.8926	42.4091	44.0551	15.6502	15.4765	70.9424	69.6047	11.4448	31.8751	33.4334	49.5482	12.9753	11.2999	35.4886	43.7596	18.8265	0.462848	-0.279282	0.334562
24.027	824.768	[M+NH4]+	TAG	TAG 48:0	1904.98	1517.57	766.064	2241.58	2026.59	780.266	1123.48	1479.5	1855.98	776.247	687.644	4050.4	3251.22	1032.92	1782.66	2122.61	2262.37	1383.54	1049.36	2013.17	2264.9	1188.09	0.0617552	-0.563319	1.20933
23.077	822.756	[M+NH4]+	TAG	TAG 48:1a	6899.85	3663.78	1821.96	5323.69	7800.13	1759.42	1964.02	5325.83	6216.72	2419.17	2215.54	13577.6	12658.9	2315.49	5315.49	7857.01	7357.06	2479.53	1436.45	7561.17	6963	3145.5	0.115864	-0.638029	0.93605
23.975	822.752	[M+NH4]+	TAG	TAG 48:1b	29.1256	23.8994	13.3538	18.9075	47.2908	23.667	10.9191	5404.71	35.6649	11.2726	21.5806	63.0742	76.109	15.55	24.0524	41.3437	33.8331	14.2608	11.0428	45.3737	39.1808	16.2124	0.340023	3.8916	0.468492
22.322	820.739	[M+NH4]+	TAG	TAG 48:2	14146.2	5073.7	483.017	8032.51	13952.1	1904.26	988.814	9736.09	11465.3	2881.17	3010.67	24793.3	26641.7	2125.8	3246.55	13456	11680.2	2569.62	1774.52	15043.3	11527.1	4231.41	0.199291	-0.708093	0.700513
21.595	818.724	[M+NH4]+	TAG	TAG 48:3	9320.24	2814.9	1398.32	5791.48	8320.97	1113.31	1829.65	6016.77	6762.87	1601.38	1722.52	12312.5	13420.5	902.156	4540.87	6343.13	6494.09	1414.56	1562.22	8119.99	6821.66	2362.83	0.32414	-0.461509	0.489267
20.949	816.709	[M+NH4]+	TAG	TAG 48:4a	1059.83	394.406	276.215	1061.68	886.917	237.593	463.57	859.401	1089.71	280.827	308.802	998.467	800.304	140.716	816.909	553.37	901.837	240.883	570.273	603.5	1104.64	372.119	0.908066	-0.0378802	0.0418825
21.537	816.709	[M+NH4]+	TAG	TAG 48:4b	809.674	185.383	36.3132	3.07731	446.543	16.8726	47.2574	410.627	96.5516	22.6678	22.2721	842.188	558.71	4.2274	70.8177	348.762	24.9974	20.2553	42.5357	389.777	403.551	53.9194	0.605464	-0.396041	0.217911
20.464	814.689	[M+NH4]+	TAG	TAG 48:5	141.608	37.5959	28.8162	73.7039	61.1193	17.3245	59.5583	100.814	87.953	21.3963	25.3613	61.7932	43.716	8.78168	61.9097	36.5895	59.4395	17.4918	71.1969	36.1477	107.091	25.6699	0.440417	0.306527	0.356136
24.788	838.785	[M+NH4]+	TAG	TAG 49:0	18.0799	1.67572	0.82986	2.61991	2.65803	2.121	1.81915	1.18152	3.50444	0.462564	21.4124	0.351623	35.1827	0.474713	0.582659	4.40833	1.01544	5.45913	0.243223	2.32071	3.63261	1.92087	0.985334	0.019909	0.00641644
23.709	836.767	[M+NH4]+	TAG	TAG 49:1	13.4956	1566.81	11.101	14.9357	12.2376	0.552919	916.952	1731.06	29.4794	12.249	5.54772	6.2394	6.72363	1.5653	1917.96	7.50183	13.3991	4.12656	808.062	1.33523	24.0923	1236.48	0.928198	0.0992901	0.0323593
22.688	834.757	[M+NH4]+	TAG	TAG 49:2	2219.27	1282.86	798.714	1391.23	2748.15	747.81	1074.65	1687.68	2064.42	709.007	793.513	4418.7	4369.78	494.317	1694.54	2408.32	1946.16	781.028	899.122	2523.18	1910.4	1177.29	0.167568	-0.543903	0.77581
21.997	832.741	[M+NH4]+	TAG	TAG 49:3	1024.26	613.477	413.741	700.326	1142.89	332.68	371.941	845.307	871.035	351.941	417.973	1502.5	1573.88	217.181	819.117	880.742	855.638	332.862	372.287	954.9	836.049	511.045	0.325214	-0.321804	0.487831
21.332	830.725	[M+NH4]+	TAG	TAG 49:4	198.02	121.571	100.397	143.389	178.974	79.038	114.404	189.686	169.171	81.8227	94.6325	190.7	185.62	90.0528	161.169	129.271	180.056	63.9584	97.8157	131.47	163.232	100.494	0.912981	-0.0221247	0.0395382
24.975	852.801	[M+NH4]+	TAG	TAG 50:0	1283.1	1163.62	609.392	1256.38	1678.12	599.565	805.555	1006.42	937.515	543.773	444.053	2310.36	2148.6	585.711	1528.95	1571.29	1147.99	1073.49	1204	1619.51	1365.34	909.595	0.0245811	-0.5825	1.6094
23.895	850.786	[M+NH4]+	TAG	TAG 50:1	41723.1	27857.9	16677.6	27458.7	42547.8	11975.9	16161	29044.8	31051.5	13253.4	12969.2	57352.7	59525.4	13231.4	24210.3	43892.5	32747.5	17853	15727.1	43190.2	37085.1	18314.1	0.178893	-0.423677	0.747408
23.042	848.771	[M+NH4]+	TAG	TAG 50:2	74628.2	44180.1	32721.2	44324.4	70022.3	24118.3	32274	64837.7	58910.9	32026.9	32794.1	102113	96494.3	26996.9	50569.5	82271.5	66958.2	28423.6	32356.1	72259	63695.8	37513.3	0.179294	-0.368837	0.746434
22.334	846.757	[M+NH4]+	TAG	TAG 50:3	74771.5	39118.9	22829.7	40129.3	68270.7	16233.4	25948.9	55972	52291.7	22830	26203.9	92056.8	91569.2	14270	43428.7	67375.2	58196.5	20994.3	18400.1	71272	55683	30609.7	0.30819	-0.342819	0.511182
21.66	844.737	[M+NH4]+	TAG	TAG 50:4a	29944.3	13966.1	10214.5	18812.1	24502.7	7965.24	12923.4	22770.1	21252.5	8778.1	9849.06	29309.1	29735.1	4413.47	18875.6	13133.7	13089.2	8076.89	12155.3	23749.1	22908.3	11254.4	0.879851	-0.0449089	0.0555909
22.685	844.737	[M+NH4]+	TAG	TAG 50:4b	18.7128	22.1	21.5441	24.9604	33.3514	22.9958	24.3556	37.4743	37.0413	21.8	12.0944	8.55957	48.7075	16.4044	25.1315	37.0949	21.3777	20.7474	24.429	48.8481	39.6684	17.1207	0.548166	-0.156433	0.261088
21.064	842.724	[M+NH4]+	TAG	TAG 50:5a	4171.57	2313.62	2077.88	3917.07	3519.67	1694.24	2972.65	4053.56	4129.54	1685.71	2000.44	3870.29	2600.32	671.354	3827.28	2529.47	3379.81	1365.43	3022.37	2431.96	4474.04	2167.14	0.668441	0.100839	0.174937
21.598	842.724	[M+NH4]+	TAG	TAG 50:5b	4171.57	84.3758	5.85247	140.174	331.745	1416.6	9.6845	481.144	3537.01	2.86758	6.56627	3267.72	2010.91	2.2487	7.54189	1823.64	163.126	4.35046	3.64319	1754.3	222.83	2167.14	0.84762	-0.16569	0.071799
20.817	840.705	[M+NH4]+	TAG	TAG 50:6	602.091	212.26	174.371	325.158	233.714	94.2062	390.072	470.523	319.36	111.647	170.987	166.828	114.754	33.1923	311.6	152.544	253.241	63.3377	445.183	122.341	399.461	128.085	0.19982	0.503005	0.699361
19.842	838.693	[M+NH4]+	TAG	TAG 50:7	32.2245	16.0593	18.6983	32.9688	19.5742	13.2514	37.3552	34.4297	32.9558	13.5245	16.6623	9.37431	6.70318	6.19396	31.1527	13.0679	24.5592	12.8628	48.2898	9.83675	35.51	17.6183	0.353124	0.31517	0.452072
26.049	866.815	[M+NH4]+	TAG	TAG 51:0	11.9861	0.644153	0.524867	1.36259	2.27918	8.5968	0.301353	0.491196	0.693481	0.140637	0.0209328	1.35504	1.12454	0.144683	0.00487662	21.0981	0.276163	0.00256155	0.387516	0.494255	0.351651	11.2962	0.718872	-0.434137	0.143349
24.261	864.805	[M+NH4]+	TAG	TAG 51:1	2550.73	1473.76	1034.14	1413.17	2590.21	774.614	1042.45	1486.56	1291.41	537.871	228.476	2801.24	2564.09	423.534	1668.9	2114.27	1209.31	871.682	970.234	2379.8	1179.62	1205.57	0.414136	-0.269702	0.382857
23.352	862.788	[M+NH4]+	TAG	TAG 51:2	16304.4	9496.57	5731.74	9450	22019.8	4680.61	5901.37	13781.7	11813.7	4171.29	4961.08	25728.5	26442.9	2449.94	9344.64	17146.1	10998.4	4529.11	5214.85	22439	10106.7	7312.33	0.343095	-0.38777	0.464586
22.684	860.771	[M+NH4]+	TAG	TAG 51:3	8320.67	6546.28	5472.8	6395.2	10339.2	4666.21	6781.26	6808.31	7313.52	3772.03	4507.99	10938.6	11344.4	2097.05	7738.79	8821.24	6871.35	4075.3	6122.07	8866.03	7377.84	5905.3	0.411625	-0.176584	0.385498
22.043	858.755	[M+NH4]+	TAG	TAG 51:4	2425.46	2347.47	2510.48	2341.93	2739.43	2109.85	3388.39	2379.09	2347.69	1669.82	1981.01	2418.66	2621.15	891.231	2903.96	2249.02	2194.81	1652.51	3813.51	2196.04	2459.63	2176.33	0.815184	0.0369622	0.0887441
21.41	856.738	[M+NH4]+	TAG	TAG 51:5	448.853	485.838	536.329	436.068	460.618	464.451	755.668	519.116	509.965	394.362	449.668	317.084	333.688	221.609	658.269	384.822	457.071	359.848	843.17	317.06	522.682	483.992	0.411758	0.156574	0.385358
21.103	854.723	[M+NH4]+	TAG	TAG 51:6	49.2993	25.3389	42.1213	26.6668	31.22	19.6144	46.6884	49.4055	41.1183	27.7461	28.7504	21.5924	17.1279	14.9316	37.2516	21.2034	26.9162	11.8241	32.0625	15.5967	37.3448	36.5282	0.025385	0.510326	1.59542
26.113	880.83	[M+NH4]+	TAG	TAG 52:0a	476.834	383.928	103.937	184.687	620.49	33.3738	34.0227	399.492	86.947	62.0524	46.9	749.743	715.103	65.9284	74.959	639.955	179.941	46.6708	91.3885	693.359	43.9719	45.9649	0.476642	-0.460325	0.321808
26.775	880.833	[M+NH4]+	TAG	TAG 52:0b	2.93453	6.95104	1.0979	47.4143	3.57368	1.39096	0.389074	1.81294	22.8364	0.614092	1.26074	3.35144	3.47106	1.18618	0.675412	2.23926	1.71176	0.965229	0.80555	12.6575	1.26476	0.495936	0.228872	1.64706	0.640406
24.849	878.816	[M+NH4]+	TAG	TAG 52:1	23103.2	17003.3	8286.46	13357.5	30909.8	6594.2	9166.19	15962.4	12277	6731.72	6159.33	31836.2	33080.7	5038.33	14974.9	25200.9	11638	9451.44	12635.9	30198.6	15216.7	10296.5	0.249157	-0.416243	0.603527
23.715	876.798	[M+NH4]+	TAG	TAG 52:2	217096	155153	110169	157460	196060	81547.2	107894	214381	179547	86779.9	99147.4	187799	201372	56229.7	153592	234766	177567	92919.7	109805	196390	183550	123628	0.653887	-0.0976256	0.184498
23.015	874.788	[M+NH4]+	TAG	TAG 52:3	189754	156731	187217	166983	189292	130440	206650	190843	171723	144717	152085	171462	171547	107114	203097	202338	171815	135248	195795	178125	188523	183394	0.860702	-0.016746	0.0651471
22.388	872.77	[M+NH4]+	TAG	TAG 52:4a	134550	117412	130868	119580	132052	94498.5	149294	125323	117584	97311.2	109937	111866	115098	63823	134682	126145	116434	103761	178331	126765	139381	109063	0.977389	0.00332964	0.00993255
23.216	872.771	[M+NH4]+	TAG	TAG 52:4b	152.868	244.763	281.541	226.817	416.606	165.05	248.061	239.606	225.509	170.472	198.577	187.35	308.949	156.814	160.568	247.886	221.153	280.535	299.563	342.363	283.826	248.918	0.600492	-0.0913876	0.221493
23.592	872.771	[M+NH4]+	TAG	TAG 52:4c	394.902	319.576	347.535	323.644	247.621	147.159	433.444	354.277	286.041	174.161	272.194	50.3892	64.491	147.978	347.319	299.576	311.872	277.674	554.523	147.379	408.719	153.521	0.37225	0.256243	0.429165
21.773	870.753	[M+NH4]+	TAG	TAG 52:5a	52174.5	44633.8	46703.4	49391.6	48232.8	35762.5	57942.4	52340.6	49355.7	33285.4	37271.1	37411.8	39257.4	19254.7	55995.7	43085.8	45896	36652.3	74603.7	41769.1	59417	40378.9	0.807204	0.0385524	0.0930167
23.648	870.754	[M+NH4]+	TAG	TAG 52:5b	63.239	62.3994	63.8628	4.81062	6.86283	44.9961	84.6704	35.4188	4.44157	32.9016	54.2965	37.9327	6.2713	17.419	70.2307	41.5457	66.5918	27.8509	34.6017	22.1893	14.0631	58.0114	0.601298	0.206956	0.22091
21.171	868.736	[M+NH4]+	TAG	TAG 52:6a	10989.9	8187.62	10180.3	10961.5	9298.75	7352.95	11818.9	12834.9	11391.8	7190.82	8756.22	5087.19	4890.01	3281.95	11520.5	6766.35	9465.92	5433.37	17347.7	6032.06	13314.6	8558.27	0.276988	0.248887	0.557538
21.661	868.736	[M+NH4]+	TAG	TAG 52:6b	1736.49	386.722	568.619	493.598	673.9	198.625	908.067	1185.69	784.407	533.722	476.111	558.374	363.033	386.67	861.617	537.427	674.477	181.354	377.207	554.391	763.192	1033.62	0.326246	0.336848	0.486455
20.648	866.726	[M+NH4]+	TAG	TAG 52:7	1264.86	820.84	849.909	1127.9	578.829	399.789	1758.42	1642.64	1147.04	519.61	833.367	127.284	106.635	128.452	932.891	356.724	918.248	266.233	2027.98	185.181	1516.36	453.845	0.144735	0.640526	0.839425
20.149	864.709	[M+NH4]+	TAG	TAG 52:8	45.4234	17.0345	21.3216	26.6751	18.5391	15.2784	69.1207	32.0869	32.1788	14.2813	19.2169	11.5188	6.74929	5.9749	24.3397	11.0666	25.7271	8.85916	43.2365	8.54582	44.7004	19.8675	0.176512	0.563234	0.753225
27.579	894.85	[M+NH4]+	TAG	TAG 53:0	0.12703	0.0521785	0.262434	0.123102	1.58951	0.0376648	0.582206	0.721766	0.104502	0.406328	0.0850325	0.0385467	0.0583887	0.481011	0.214279	0.0490583	0.0490552	0.0915516	0.0839941	0.123725	0.0557729	0.575066	0.186169	1.16842	0.730094
25.361	892.83	[M+NH4]+	TAG	TAG 53:1a	284.688	186.763	96.1107	249.542	822.449	55.6734	90.7658	211.42	153.449	69.4018	48.0011	786.109	823.84	39.5391	103.752	294.053	114.342	41.9214	111.541	718.157	85.263	77.2482	0.479499	-0.494574	0.319212
25.866	892.834	[M+NH4]+	TAG	TAG 53:1b	278.254	0.550214	0.0261451	0.278971	0.387521	0.0027307	89.6297	0.179589	46.4751	0.0295733	0.0220174	195.686	1.46641	0.0353835	0.0766605	1.17088	0.0892078	0.0186898	0.0887885	22.2301	0.0174688	0.186955	0.575208	0.911535	0.240175
24.169	890.818	[M+NH4]+	TAG	TAG 53:2	7421.14	5196.26	3077.35	5372.27	10867.8	2213.62	3129.53	7638.84	5017.93	2224.66	2258.86	8519.59	8956.59	1083.17	4050.83	7798.71	4714.92	1911.2	2959.71	10148.9	3754.5	3435.52	0.834995	-0.0752911	0.0783159
23.341	888.802	[M+NH4]+	TAG	TAG 53:3	12965	9191.84	7963.15	10115.9	17630	6481.89	9877.73	12641.9	8580.59	5776.23	6499.68	13101.3	15125.2	2848.34	8831.16	12016.2	8586.85	5191.62	9797.81	16431.7	7432.18	7852.06	0.977607	0.0068418	0.00983553
22.683	886.786	[M+NH4]+	TAG	TAG 53:4a	4962.29	4033.18	4130.3	4607.37	6163.36	4066.44	6014.04	4661.56	4094.3	2921.01	3304.84	4487.54	4892.17	1418.14	4595.77	4410.47	3770.44	2807.04	6274.8	4851.1	3743.4	3903.29	0.480551	0.116706	0.31826
23.63	886.785	[M+NH4]+	TAG	TAG 53:4b	83.9609	15.0455	10.1656	38.632	5.77151	11.8292	12.7411	39.7704	29.015	13.8075	9.20922	68.723	5.66984	6.38829	39.5181	5.61075	4.16197	0.852521	25.3783	5.22622	20.6987	13.9528	0.478519	0.460501	0.320101
22.055	884.769	[M+NH4]+	TAG	TAG 53:5a	1583.6	1615.9	1771.53	1753.81	1824.05	1808.23	2691.05	1689	1506.98	1220.61	1403.43	1085.51	1219.89	534.267	1904.57	1383.7	1363.47	1123.25	2530.95	1278.62	1521.64	1553.08	0.121025	0.283786	0.917124
22.587	884.769	[M+NH4]+	TAG	TAG 53:5b	18.2357	14.0184	28.6891	32.2018	23.8397	24.675	73.3402	75.8225	14.6421	26.1369	7.10857	39.7602	24.6086	15.0476	33.9676	16.0962	12.2346	19.9996	27.1984	28.8292	66.7291	27.9314	0.775364	0.116643	0.110495
21.423	882.752	[M+NH4]+	TAG	TAG 53:6a	408.547	496.376	561.902	520.336	417.42	526.489	881.653	503.984	456.521	414.775	465.814	200.087	234.466	168.809	626.606	349.481	406.301	357.073	835.751	258.131	502.756	456.013	0.129061	0.363206	0.889205
22.342	882.752	[M+NH4]+	TAG	TAG 53:6b	67.5787	61.3762	77.0674	82.1753	47.6513	64.8678	105.608	83.5264	63.9002	16.9534	33.3578	15.1221	11.5231	29.9084	55.3483	47.7208	76.2025	69.9791	109.957	69.3533	67.7099	47.9408	0.420301	0.228901	0.37644
21.055	880.736	[M+NH4]+	TAG	TAG 53:7a	142.776	162.825	174.086	106.578	75.113	70.7004	168.053	176.133	106.845	110.792	153.689	32.9914	23.6901	40.1159	100.897	68.6875	134.687	46.1659	177.873	39.1532	146.502	76.0593	0.0175158	0.706938	1.75657
21.669	880.735	[M+NH4]+	TAG	TAG 53:7b	53.9864	40.6295	49.3982	40.5448	33.5685	45.951	115.989	27.1352	31.9247	31.5051	23.9368	14.1375	15.4343	22.1966	48.3932	28.3819	36.1523	39.6656	112.337	34.5512	43.5633	32.759	0.58922	0.210008	0.229723
27.725	908.864	[M+NH4]+	TAG	TAG 54:0	14.4656	12.5138	4.25477	4.90875	27.4609	3.21798	3.67242	9.04997	2.88206	4.6324	4.09935	15.2409	16.2299	5.88662	3.30303	21.7538	4.6329	1.64309	4.36152	10.8161	1.77882	3.32054	0.948711	0.0350946	0.0228659
26.58	906.846	[M+NH4]+	TAG	TAG 54:1	4374.01	9.05628	3.97425	3.87101	20.5348	2.72712	267.338	8.40278	3.33025	2.33601	3.77852	2769.88	15.5598	3.24815	2.74749	16.0657	7.97002	2.82729	3.22395	4239.96	2.7134	1.7584	0.719256	-0.588421	0.143117
24.656	904.833	[M+NH4]+	TAG	TAG 54:2	42746.7	28980.1	15291.8	28503.9	78612.5	10375.8	15232.6	44859.7	15987.7	13341.4	12168.6	40089.6	84081.7	7668.25	17998.4	58984.4	31602.3	9634.14	16132.7	96213.7	20073.7	14380.9	0.469078	-0.374623	0.328755
23.615	902.813	[M+NH4]+	TAG	TAG 54:3a	130814	53185.2	35453.9	79965.3	43559.8	32397.4	50280.7	92271.3	73674.8	31088.2	33247.3	33471.6	144278	17057.6	53574.4	99165.4	59345.6	25992	40910.4	164936	57982.4	41329	0.673549	-0.170144	0.171631
24.421	902.813	[M+NH4]+	TAG	TAG 54:3b	1230.02	114.615	88.4607	378.73	269.123	123.281	320.469	185.959	162.546	136.123	144.35	497.191	287.88	64.3815	127.804	187.046	139.321	138.155	199.351	349.719	130.114	256.085	0.510063	0.407865	0.292377
22.986	900.8	[M+NH4]+	TAG	TAG 54:4	41154.9	37442	41235.8	55418.6	42229.1	49648.2	73142.4	43162.7	41966.3	37586.1	40707.2	31485.6	18612.7	22714.4	46488.2	33975.8	37262.4	33195.3	54209.1	27610.3	40273.6	55782.2	0.0670726	0.326752	1.17345
22.382	898.786	[M+NH4]+	TAG	TAG 54:5a	42117.5	36400.5	38039.5	47994.2	37732.6	48318.1	69626.2	35240	38281.8	33642.6	35651.8	21978.6	23908.4	19958.2	40283.1	27914.3	34026.7	32945.2	57501.2	38584.2	36786.4	37745.7	0.077272	0.317277	1.11198
22.905	898.786	[M+NH4]+	TAG	TAG 54:5b	49599.3	94.5686	98.1264	94.4171	41.6316	60.7405	118.639	35240	20220.8	73.4704	74.0983	12.8146	50.4032	53.2899	53.8053	41.4209	90.0231	36.7985	103.218	63.8515	23682.6	102.528	0.210566	2.12171	0.676612
21.923	896.771	[M+NH4]+	TAG	TAG 54:6a	43037.8	39538.9	36283	31727.5	24925.4	33940.6	53639.1	44372	27807.6	25525.3	27635.2	13143.8	13177.2	17044.2	30445.1	23513.2	34749.8	22570.9	60041.3	22189.1	39510	24689.7	0.124039	0.367544	0.906442
30.405	896.771	[M+NH4]+	TAG	TAG 54:6b	9.92857	9.05584	11.4131	11.0246	6.24297	9.8162	16.185	11.6273	9.45939	13.4432	10.0964	6.76282	8.54084	9.22481	9.55437	8.32297	9.48074	11.9555	17.173	7.60336	9.55737	9.9288	0.425033	0.129932	0.371577
21.379	894.753	[M+NH4]+	TAG	TAG 54:7a	19271.3	19340.1	19325.9	12336.2	10043.8	12960.3	25066.2	22836.9	15043.6	13238.7	16640.3	3726.99	3481.32	6632.58	13578.2	11277.2	17958.5	9038.99	32415.7	7825.8	21768.2	7844.83	0.139775	0.457296	0.854571
22.326	894.756	[M+NH4]+	TAG	TAG 54:7b	3.79853	14.0476	11.8122	4.66404	7.84517	7.4468	23.9539	7.53388	5.80993	10.3821	10.9382	1.79722	1.44484	6.54696	10.2826	5.74254	6.89444	11.1172	24.6051	2.71045	5.02311	14.8449	0.56319	0.250043	0.249345
20.852	892.741	[M+NH4]+	TAG	TAG 54:8	4358.5	3311.13	3391.57	2936.76	2186.32	1174.36	5032.11	5100.23	3428.61	2402.66	3407.41	527.803	412.84	693.332	2400.89	1465.44	3560.2	1005.47	5857.48	904.084	4689.52	1432.88	0.072163	0.678455	1.14169
19.916	890.716	[M+NH4]+	TAG	TAG 54:9a	136.946	76.7769	118.811	161.135	53.5294	111.627	225.756	138.873	120.349	94.6344	108.385	6.65954	8.77021	35.1951	173.784	34.2282	87.4118	90.4179	592.31	17.7349	157.569	111.653	0.957391	0.0336932	0.0189108
20.557	890.726	[M+NH4]+	TAG	TAG 54:9b	118.78	34.759	86.4499	60.1879	48.0967	8.06874	340.094	89.7137	74.8996	41.0234	54.6672	15.4895	2.90577	13.4152	166.581	26.2678	36.8632	0.573882	77.9949	14.558	120.904	105.04	0.294747	0.720597	0.530551
26.789	920.86	[M+NH4]+	TAG	TAG 55:1	14.2845	23.2921	7.00118	7.48743	26.6356	3.21299	4.28366	23.9059	5.03766	4.24785	5.19599	29.8591	15.7854	4.45674	4.19819	14.1278	13.2545	1.70068	4.23751	24.4167	3.20116	3.63206	0.89708	0.0677459	0.0471688
21.436	918.831	[M+NH4]+	TAG	TAG 55:2a	50.3263	6.20924	0.257814	3.34027	25.4768	2.84002	0.791155	4.06103	12.5409	1.06332	0.55846	17.2641	31.4568	0.314005	7.67707	16.4863	7.5863	0.329112	0.237415	36.9356	0.911109	4.03917	0.815439	-0.197564	0.0886088
25.187	918.846	[M+NH4]+	TAG	TAG 55:2b	994.524	593.3	238.173	330.557	1201.17	84.2628	138.861	818.969	251.805	168.014	117.34	843.58	964.196	71.0383	153.874	848.779	468.442	47.2218	132.794	18.8466	138.079	116.268	0.531636	0.376444	0.274386
24.194	916.831	[M+NH4]+	TAG	TAG 55:3	1798.54	15.8277	1058.65	1073.75	2245.09	734.521	1153.39	1630.78	864.434	858.89	846.431	1316.43	1547.9	392.725	772.532	1291.23	1141.23	376.27	840.855	2347.1	594.381	806.55	0.760197	0.103874	0.119074
23.34	914.814	[M+NH4]+	TAG	TAG 55:4a	833.746	736.335	1235.36	726.963	1841.9	1238.67	1865.84	1503.5	1020.62	1017.86	1091.66	1150.08	1263.56	531.063	493.307	584.75	1269.14	591.683	1300.47	1881.81	476.051	1086.3	0.233493	0.303039	0.631726
23.839	914.814	[M+NH4]+	TAG	TAG 55:4b	1728.2	21.6327	42.5198	15.5699	5.18795	20.3867	40.0836	5.97972	11.8815	25.695	24.9745	5.15594	1.54237	21.6482	13.2133	2.65411	8.16306	10.4541	39.6235	2.65824	7.56765	28.971	0.304325	3.77721	0.516662
24.328	914.815	[M+NH4]+	TAG	TAG 55:4c	27.9756	6.06825	5.97749	6.57163	27.2474	4.58653	2.18626	3.96174	5.80919	5.96902	2.32375	33.2529	28.7469	2.46601	14.695	21.9176	6.39353	3.13704	4.09072	38.3421	5.49131	1.8718	0.27405	-0.700934	0.562171
23.045	912.794	[M+NH4]+	TAG	TAG 55:5	79.344	32.57	163.987	93.4582	8.44464	52.3169	107.492	105.206	74.5123	97.6143	531.997	3.28882	5.45786	299.033	78.2717	19.0587	605.73	55.4315	94.4712	18.9644	80.5508	80.2507	0.993338	0.00690771	0.00290316
22.205	910.787	[M+NH4]+	TAG	TAG 55:6	467.508	503.74	430.699	298.427	337.293	334.328	550.328	474.64	305.721	317.782	365.393	139.845	150.217	204.627	266.576	265.107	384.526	194.246	383.466	280.842	342.37	272.741	0.00150778	0.604507	2.82166
21.931	908.769	[M+NH4]+	TAG	TAG 55:7a	420.961	497.502	452.973	303.346	325.093	257.058	474.838	487.634	287.209	362.947	456.513	129.543	111.542	184.645	244.866	238.774	400.656	182.987	274.115	258.38	381.418	245.97	0.000735426	0.705491	3.13346
22.45	908.77	[M+NH4]+	TAG	TAG 55:7b	48.1023	28.2196	33.9922	23.2884	24.5242	11.5283	38.5419	43.7272	17.5064	18.9044	22.7072	2.98506	7.64558	17.1559	34.8908	27.2298	35.3986	11.6553	27.4053	32.8268	26.4687	15.1154	0.192361	0.381445	0.715882
21.307	906.751	[M+NH4]+	TAG	TAG 55:8	291.864	389.361	455.373	223.756	211.449	184.668	597.648	333.986	209.496	370.083	477.871	31.42	25.5165	144.167	212.491	149.221	293.417	135.894	338.117	93.7179	339.132	195.986	0.00536628	0.935004	2.27033
29.755	936.892	[M+NH4]+	TAG	TAG 56:0	1.06092	2.57997	1.36868	0.764081	1.51987	0.457721	0.0636837	1.91408	0.582696	0.880533	0.717787	1.61407	1.54265	1.5728	0.856627	1.30764	1.33848	0.40814	0.5591	1.80301	0.298699	0.826462	0.942186	-0.0261287	0.0258632
27.711	934.878	[M+NH4]+	TAG	TAG 56:1	161.999	127.081	48.3883	7.62281	291.714	5.69539	10.0852	54.5458	4.90976	17.4648	25.5916	39.252	46.0661	25.0354	9.39325	208.496	31.1256	3.55429	5.87599	165.123	3.59239	8.65821	0.588507	0.467308	0.230249
20.274	916.741	[M+NH4]+	TAG	TAG 56:10a	411.195	187.989	374.713	335.898	201.483	138.859	1150.58	435.903	346.419	246.894	257.678	15.9337	14.8738	41.1363	276.126	66.4496	312.016	85.5731	645.805	32.0979	544.658	154.023	0.12106	0.901188	0.916999
20.818	916.741	[M+NH4]+	TAG	TAG 56:10b	161.874	27.6368	46.1557	24.263	23.4782	15.8484	125.721	53.1499	35.6352	42.8515	40.2902	14.1095	5.41184	7.95647	42.4711	17.6716	47.0219	7.61634	63.8725	9.73417	45.5225	24.0465	0.0779847	1.06434	1.10799
19.652	914.715	[M+NH4]+	TAG	TAG 56:11a	25.8894	18.6092	28.7136	25.7201	13.5554	13.1973	44.4261	27.6935	25.0716	22.2022	29.8273	2.19163	1.61071	6.76112	21.5295	7.67879	21.5442	10.9704	41.711	3.23541	31.1289	11.7624	0.03809	0.779747	1.41919
20.279	914.725	[M+NH4]+	TAG	TAG 56:11b	9.94904	2.84651	2.07558	2.94467	1.74085	0.650188	10.6106	4.39458	2.7077	1.54269	2.62711	0.755072	0.953559	0.451	2.78572	1.33538	4.60202	6.44505	2.80952	0.781046	10.4597	1.5545	0.550459	0.353946	0.259275
26.173	932.865	[M+NH4]+	TAG	TAG 56:2	9573.5	2967.41	1120.47	352.919	6944.79	3.45951	226.178	3633.44	353.272	615.379	500.554	5086.22	5487.3	395.315	144.304	4049.91	2012.69	50.8248	114.036	9384.62	2.71886	155.97	0.96855	-0.0321538	0.0138782
24.524	930.845	[M+NH4]+	TAG	TAG 56:3a	34026	11300.2	8321.77	6881.95	33664.6	2346.55	4096.21	17330.5	7940.78	6389.87	5913.57	29183.6	33165.5	3522.35	3633.58	19572.9	10708.8	1427.85	2856.25	54048.7	4527.94	2781.72	0.693333	-0.259331	0.159058
25.514	930.849	[M+NH4]+	TAG	TAG 56:3b	58.6203	20.6374	9.84913	19.0372	41.7485	4.97881	10.3523	31.3001	10.0202	6.70835	7.53395	45.6578	54.925	4.90432	7.91778	33.0185	22.6285	4.65765	15.3367	63.1094	6.1816	8.5924	0.619573	-0.27381	0.207908
23.81	928.832	[M+NH4]+	TAG	TAG 56:4a	4428.61	3423.35	5788.91	2770.8	1934.94	2153.78	4807.46	3921.59	2380.65	5049.15	4851.3	1619.93	1225.56	3061.71	2056.57	2329.85	1265.36	1039.36	3060.09	3245.37	2033.83	2155.18	0.00169132	0.846034	2.77177
24.242	928.832	[M+NH4]+	TAG	TAG 56:4b	2962.61	881.223	739.365	839.329	1287.21	184.707	474.897	1146.87	442.034	516.512	364.645	963.909	474.688	3061.71	407.754	646.588	1430.55	278.346	596.042	2218.25	586.997	356.169	0.764588	-0.163612	0.116573
25.391	928.832	[M+NH4]+	TAG	TAG 56:4c	49.1065	12.1975	26.5925	16.4427	12.5346	15.5669	24.6161	12.7576	5.62308	18.0448	17.8162	18.6937	11.8234	5.03335	3.64605	10.378	9.48783	4.27779	21.6963	18.3549	21.3386	6.49212	0.0874698	0.687271	1.05814
23.277	926.814	[M+NH4]+	TAG	TAG 56:5a	15405.6	12664.8	8144.31	14346.3	10027.6	4589.33	8322.33	14274.7	7966.2	9491.19	9712.3	5466.91	4438.45	5346.24	7825.4	7995.21	10150.1	3386.06	12435.4	14075.3	14403.6	7056.23	0.200866	0.312184	0.697094
23.879	926.814	[M+NH4]+	TAG	TAG 56:5b	47.1883	23.5898	37.7096	39.907	35.2916	13.5978	36.241	21.602	5.13265	2507.22	29.6555	12.0765	8.61085	1832.98	3856.69	30.648	36.0603	12.9983	2663.27	20.5188	16.029	24.646	0.282154	-1.60598	0.549514
22.703	924.803	[M+NH4]+	TAG	TAG 56:6	38688	25.7177	23337.2	20767.1	21399.4	11924.9	26826.2	35831	21273.7	19406.6	20176.9	9201.32	8676.89	12003.4	14380.7	17994.7	27347.3	11032.1	20545.4	25336.7	27691	12970.1	0.226726	0.356546	0.644498
22.037	922.783	[M+NH4]+	TAG	TAG 56:7a	27694.6	24759.6	25189.3	19825.5	17353.8	13605.5	32830.2	27768	19618	19416.8	21261.1	5551.01	5423.21	10666.3	15564.5	13919	22402	12464.7	24871.5	14012.2	25576.9	13099.7	0.00837549	0.608273	2.07699
22.542	922.783	[M+NH4]+	TAG	TAG 56:7b	27694.6	5.25493	18679.2	16365.1	7.19805	801.885	32830.2	16049.1	15545.2	18141.4	13771	3740.61	717.552	6398.45	15564.5	6193.25	10316.4	319.729	22556.5	7274.41	19348	13099.7	0.222406	0.599441	0.652854
21.685	920.77	[M+NH4]+	TAG	TAG 56:8	25802.7	28238.4	31371.8	17115.7	15168.4	11397	35910.6	25734.7	17138.8	25418.5	30999.9	6278.25	4411.5	14238.2	15137.3	14205.7	24298.8	12797	24840.6	10848.6	30677.3	14184.6	0.0211579	0.620439	1.67453
20.946	918.756	[M+NH4]+	TAG	TAG 56:9	8391.12	7069.37	8077.61	5871.5	5067.27	3131.97	13589.7	8300.55	5990.34	6506.17	8258.8	1126.49	865.344	1908.71	4815.81	3309.36	6912.67	2557.42	8618.17	2199.17	8645.62	3508.23	0.0115466	0.851846	1.93755
28.587	948.898	[M+NH4]+	TAG	TAG 57:1	3.74467	3.66274	1.50118	1.58698	3.56644	0.870998	1.00239	2.86171	0.863131	0.883631	1.17657	2.07802	2.97578	1.07873	0.901395	2.50908	2.10701	0.451307	0.553568	3.19312	0.642071	0.954755	0.425876	0.316253	0.370717
27.048	946.878	[M+NH4]+	TAG	TAG 57:2	7.07029	11.8539	5.90171	4.98474	16.236	3.91874	6.42737	4.36711	3.75454	4.15772	6.35738	9.5	11.0823	1.91738	1.93446	7.71256	3.55596	1.69802	3.06306	13.1316	3.63934	4.18852	0.473072	0.288672	0.325072
25.161	944.864	[M+NH4]+	TAG	TAG 57:3a	237.638	212.102	138.567	68.0682	30.4419	35.2909	51.7467	221.044	53.6022	100.36	5.40282	56.8106	152.272	45.9378	37.8926	168.885	138.075	14.8124	35.4947	326.982	32.4285	34.7988	0.796016	0.144313	0.0990784
26.228	944.864	[M+NH4]+	TAG	TAG 57:3b	16.5253	2.24067	1.25722	3.19627	4.4332	0.931827	4.30354	1.82299	2.17726	0.961555	1.72354	6.78845	9.23537	0.819007	1.75968	5.98647	2.09066	0.818842	3.06242	7.09266	2.00974	1.29165	0.938845	-0.0495068	0.0274061
24.215	942.848	[M+NH4]+	TAG	TAG 57:4a	172.819	192.335	188.225	81.4941	169.64	71.2522	110.302	172.932	62.6867	137.957	132.697	68.3857	69.4351	81.5976	51.9038	104.944	124.938	27.309	73.3771	158.222	48.7331	59.5375	0.00571963	0.781171	2.24263
24.746	942.848	[M+NH4]+	TAG	TAG 57:4b	11.9724	16.9254	18.1193	16.6436	7.00925	23.6422	36.2453	12.138	16.0762	24.3246	23.4153	3.12698	1.05964	14.1854	35.2237	1.3601	8.41815	11.8733	30.2513	1.89751	13.1241	21.392	0.184694	0.541223	0.733546
23.832	940.83	[M+NH4]+	TAG	TAG 57:5a	0	13.0349	83.0053	2.31472	0	14.4576	49.9356	19.8618	87.7459	46.9514	34.4716	0	0.223328	21.6906	5.65249	0	3.94477	3.72117	40.4977	1.79603	3.25466	11.1971	0.0319968	1.93531	1.49489
24.246	940.831	[M+NH4]+	TAG	TAG 57:5b	0.943173	3.55176	11.6763	3.66363	10.7345	5.24105	13.7762	0.72739	0.865446	1.52561	3.85358	3.532	2.10897	1.9787	5.93075	6.4132	0.893714	0.892557	10.5504	2.33551	0.560095	8.55783	0.514473	0.370342	0.288637
22.659	936.8	[M+NH4]+	TAG	TAG 57:7	187.235	221.809	210.814	140.438	152.556	96.9769	252.511	179.038	89.6319	178.605	220.132	45.4227	31.7868	91.4129	85.3679	106.221	149.517	77.8978	146.318	96.0657	114.266	105.652	0.000437647	0.878121	3.35888
22.023	934.787	[M+NH4]+	TAG	TAG 57:8	304.862	330.412	369.133	206.236	223.088	178.818	507.249	288.086	155.478	289.783	373.726	34.5576	28.1341	130.421	156.634	145.77	211.846	126.591	252.483	115.279	214.414	184.126	0.000785663	1.01183	3.10476
29.598	962.907	[M+NH4]+	TAG	TAG 58:1	7.01661	23.2917	8.93149	5.61676	17.59	3.88776	4.61602	12.1976	2.86652	8.32277	9.48059	7.0367	17.5103	11.3049	5.71618	13.3592	15.941	2.5587	4.07487	11.1889	3.26349	4.64274	0.792474	0.104002	0.101015
21.064	944.77	[M+NH4]+	TAG	TAG 58:10a	5612.24	5495.43	7256.03	4600.67	4097.83	3987.79	14831.5	5292.26	3974.26	6358.96	7053.88	1172.62	576.586	2529.83	3699.47	2154.15	4015.46	2671.69	8106.97	1357.39	5959.04	3355.63	0.0163315	0.945556	1.78697
21.63	944.77	[M+NH4]+	TAG	TAG 58:10b	2826.43	1.6502	4732.66	3021.05	2726.87	2.64228	7.0641	2.6647	2806.79	5224.19	3.43655	828.309	432.219	2.95313	3699.47	673.44	2900.62	1748.47	2.53789	893.763	1.44855	3.21447	0.212057	0.932853	0.673548
20.518	942.754	[M+NH4]+	TAG	TAG 58:11	856.021	536.501	1056.06	822.922	336.373	396.604	3980.76	964.957	777.63	883.318	1093.54	114.507	86.422	188.581	714.158	233.471	720.134	171.302	2232.08	242.278	1427.76	381.124	0.208689	0.845952	0.6805
19.815	940.737	[M+NH4]+	TAG	TAG 58:12a	72.4859	77.5426	132.539	111.094	50.9072	65.7663	371.041	109.467	118.244	110.952	141.942	5.28689	5.33597	36.1711	122.803	33.7436	86.593	73.4186	224.74	6.96691	145.339	83.5486	0.159028	0.725085	0.798527
20.196	940.738	[M+NH4]+	TAG	TAG 58:12b	63.662	15.9156	14.7807	15.9375	15.6639	6.59416	55.3728	36.9995	17.2212	17.8834	19.1501	5.12145	2.93143	3.83679	17.3191	8.24802	20.4078	4.12125	23.3501	4.89475	31.259	10.3171	0.0451574	1.08278	1.34527
27.658	960.898	[M+NH4]+	TAG	TAG 58:2a	147.506	88.4459	50.9934	14.9604	157.949	14.9357	18.5956	114.812	14.7396	38.9663	36.2577	85.4578	53.8242	8.03807	14.8967	8.55716	7.87037	7.34216	14.3336	9.05828	6.40233	15.3569	0.0297918	1.59481	1.5259
28.246	960.897	[M+NH4]+	TAG	TAG 58:2b	2.5831	3.01161	2.5116	1.24936	4.9954	1.55763	0.782726	1.89813	1.46914	1.13956	1.02007	3.37929	3.75036	0.911541	1.02711	2.28539	2.11165	1.11712	0.944957	6.27006	1.09016	2.83723	0.613307	-0.211415	0.212322
25.713	958.875	[M+NH4]+	TAG	TAG 58:3a	3511.28	1315.99	656.553	145.501	2339.53	66.2311	107.749	1380.73	151.011	372.654	303.308	2059.4	1594.01	232.925	69.4312	1688.22	785.466	32.8441	76.5112	6628.05	67.5895	63.8443	0.696948	-0.361534	0.1568
26.369	958.878	[M+NH4]+	TAG	TAG 58:3b	140.984	17.5202	2.06772	4.73248	17.9609	3.41139	2.1078	4.47958	31.6605	1.71243	2.20043	7.532	10.7338	1.34818	69.599	11.9256	3.1339	2.00778	4.59137	33.6629	2.01929	2.51493	0.606627	0.618344	0.217078
24.542	956.865	[M+NH4]+	TAG	TAG 58:4a	2387.61	772.441	1446.93	448.04	2023.63	288.557	546.667	1823.05	468.191	1295.41	956.972	414.138	350.432	713.68	327.603	890.951	1319.63	157.072	368.653	1447.92	173.606	294.915	0.0446204	0.947722	1.35047
25.222	956.864	[M+NH4]+	TAG	TAG 58:4b	28.9727	90.3233	39.0301	112.812	51.9581	9.829	427.355	91.4495	103.34	32.8499	23.0275	37.2074	36.0819	25.4478	4.35853	35.6417	14.7811	1.08619	3.90384	26.4641	79.3855	245.426	0.279622	0.987749	0.553429
26.105	956.864	[M+NH4]+	TAG	TAG 58:4c	15.6035	6.86894	2.32082	5.8438	20.3183	1.74689	2.68314	6.0496	2.94382	2.34887	2.21236	20.7325	16.9051	1.04298	2.67258	6.39237	3.46012	0.831744	2.39591	16.6911	1.49086	2.35971	0.852664	-0.121065	0.0692223
23.863	954.84	[M+NH4]+	TAG	TAG 58:5a	273.467	1010.47	1098.76	409.19	408.066	254.919	485.266	506.261	358.823	847.153	627.805	100.238	159.444	538.286	188.446	303.452	665.028	196.678	298.16	499.701	315.336	192.54	0.0218253	0.861156	1.66104
24.997	954.85	[M+NH4]+	TAG	TAG 58:5b	2.02275	8.65863	15.801	12.9521	13.5006	14.2332	22.0528	9.24412	10.5452	10.4162	7.45499	11.2701	9.62596	2.59439	14.0287	1.95357	5.70194	3.86889	18.1768	9.44829	6.52352	12.3801	0.20721	0.408819	0.683589
23.255	952.834	[M+NH4]+	TAG	TAG 58:6a	5067.19	3316.43	2858.04	2189.68	2317.14	1281.33	3043.36	3906.07	2080.69	2947.53	2452.26	1558.44	610.453	1330.52	1214.48	1008.23	3099.35	618.997	1662.09	3640.57	1513.55	1292.73	0.00672898	0.842083	2.17205
24.495	952.833	[M+NH4]+	TAG	TAG 58:6b	15.7704	4.01466	82.6718	7.46545	6.87168	3.3354	27.4196	3.4049	7.63209	58.5306	3.23579	2.00747	0.932546	2.363	2.21984	2.26349	0.727108	1.52763	6.99115	2.60732	8.77591	3.06091	0.0475126	2.7186	1.32319
22.671	950.816	[M+NH4]+	TAG	TAG 58:7a	8145.37	5236.13	4446.36	4223.42	5245.44	2549.91	6686.65	5201.7	4461.68	4725.61	4279.35	2590.7	2115.66	3290.31	2688.2	3316.12	5154.06	1961.43	3304.81	5296.4	4502.76	2645.45	0.00712517	0.582424	2.1472
23.951	950.816	[M+NH4]+	TAG	TAG 58:7b	8.84745	6.43394	3557.33	5.15595	2.2141	4.24237	9.11831	6.26468	4.07408	5.17495	12.2078	0	0	4.5641	1.13118	3.44206	5.87891	3.65391	5.39093	0.978399	2.62287	1.69621	0.323873	6.94649	0.489626
22.111	948.797	[M+NH4]+	TAG	TAG 58:8a	7989.87	6354.03	5272.24	4371.13	5454.84	3268.3	8847.44	6429.1	4213.07	5376.7	5612.83	1905.99	1638.2	3615.24	3332.86	3481.39	5262.48	2474.79	5104.47	3905.18	5061.59	3210.9	0.00192038	0.696468	2.71661
22.497	948.804	[M+NH4]+	TAG	TAG 58:8b	7053.61	3431.1	2818.35	4039.91	3024.93	2635.41	16.3876	5873.11	1221.99	4916.42	1704.24	1750	1452.78	1948	3004.14	1923.75	2881.92	788.37	4685.97	2287.09	2688.62	2818.54	0.182876	0.486	0.737843
23.078	948.796	[M+NH4]+	TAG	TAG 58:8c	10.9619	2.13543	8.82485	9.35844	2.91485	2.72203	17.2253	12.0538	9.25923	5.01366	11.0269	0	0	7.7726	2.47498	3.11608	4.9524	3.90589	7.83533	0	6.56974	6.03721	0.0157072	1.10069	1.8039
21.659	946.784	[M+NH4]+	TAG	TAG 58:9	8852.35	7556.56	8652.93	6765.03	6488.92	4783.45	14704.7	7954.96	6133.45	8034.99	9144.79	1541.46	1247.53	3874.06	4706.14	3701.02	5512.86	3787.46	6822.19	3146.99	7695.49	4805.08	0.000792661	0.927225	3.10091
20.677	954.754	[M+NH4]+	TAG	TAG 59:12	11.6694	7.3434	4.81345	2.74583	3.54329	0.764783	12.7952	8.0036	2.66479	3.68962	5.5205	0.657322	0.319093	0.691367	1.87438	1.42756	5.95067	0.588777	8.24156	0.924166	10.5404	1.05102	0.0868123	0.977949	1.06142
29.007	974.912	[M+NH4]+	TAG	TAG 59:2	0.961008	0.399682	0.0781404	0.459229	0.734546	0.442185	1.01675	0.152392	0.18263	0.0433742	0.0925163	0.48128	0.785552	0.244535	0.224325	0.12284	0.0789426	0.101988	0.383828	0.858535	0.102084	1.05288	0.939722	0.0402937	0.0270006
27.111	972.897	[M+NH4]+	TAG	TAG 59:3	4.00373	1.43698	1.38844	3.42165	4.12211	0.881544	3.09792	1.23887	2.0186	0.92663	1.18829	2.98405	3.03733	0.474435	1.02312	1.77972	1.54179	0.350553	0.974553	5.98906	0.609954	2.67701	0.744608	0.145983	0.128072
25.037	970.88	[M+NH4]+	TAG	TAG 59:4a	29.7846	31.9642	37.0041	20.6422	38.1673	13.1367	23.2645	29.5877	10.6569	25.4157	24.6885	10.202	14.5144	14.6559	10.5484	13.0602	18.8862	4.78829	15.6294	24.052	12.407	12.4224	0.000730435	0.911343	3.13642
25.797	970.881	[M+NH4]+	TAG	TAG 59:4b	12.1598	4.69209	6.43641	3.92277	5.3713	2.09529	6.38033	5.78344	3.27304	3.4091	2.83937	7.58419	2.1549	2.20785	3.77421	1.50367	3.23011	0.590484	3.61931	2.87811	1.16277	2.10606	0.0314466	0.871269	1.50243
22.672	962.809	[M+NH4]+	TAG	TAG 59:8	24.4923	36.5585	48.8032	13.3781	32.0241	25.9787	63.1564	31.7294	7.77248	49.071	58.3711	2.65456	0	26.312	10.9506	13.0439	26.097	6.39979	21.7631	10.3391	9.46593	18.2785	0.00130357	1.42933	2.88486
22.013	960.802	[M+NH4]+	TAG	TAG 59:9	42.3475	32.8101	28.7989	21.4616	22.1978	21.5827	64.1587	36.0107	21.4542	39.2226	35.0584	4.00839	3.14741	16.6337	14.1107	5.14421	28.3566	13.9278	22.7439	5.43837	22.002	20.938	0.000624168	1.22259	3.2047
32.048	990.941	[M+NH4]+	TAG	TAG 60:1	1.37986	1.70653	1.22096	1.17105	3.43289	0.745857	0.783975	1.21831	0.803522	0.829555	0.963557	0.731372	1.08968	0.698222	1.16785	1.30559	1.16388	0.37873	0.749954	1.74795	0.452552	0.950446	0.198679	0.449974	0.701848
21.641	972.799	[M+NH4]+	TAG	TAG 60:10a	1363.52	911.403	773.653	500.091	775.976	544.415	1597.88	1000.76	529.103	866.259	827.397	440.254	241.011	599.538	431.547	400.203	597.383	278.58	906.129	634.47	567.675	420.463	0.0041977	0.812614	2.37699
22.025	972.8	[M+NH4]+	TAG	TAG 60:10b	1363.52	693.754	267.127	414.262	605.341	151.976	573.567	887.118	330.751	729.92	401.424	420.423	164.858	386.868	305.516	444.877	597.383	186.471	501.212	573.411	300.972	303.254	0.0821153	0.616982	1.08558
21.348	970.783	[M+NH4]+	TAG	TAG 60:11	2942.08	1719.81	1591.97	1025.02	1531.72	675.786	2019.69	2440.49	1240.33	1462.96	1667.46	738.602	454.341	737.738	897.209	1107.53	1874.49	691.023	1154.49	1207.28	2069.86	724.164	0.0221734	0.652045	1.65417
20.727	968.767	[M+NH4]+	TAG	TAG 60:12a	1040.76	525.212	842.538	605.474	384.797	350.456	2330.4	703.151	697.556	486.476	951.096	759.013	262.639	257.376	330.072	616.086	436.873	287.307	1037.16	760.068	746.336	337.061	0.143399	0.613214	0.843454
21.259	968.772	[M+NH4]+	TAG	TAG 60:12b	2271.49	605.848	398.743	412.562	566.797	45.5508	360.614	1318.14	427.134	675.271	718.193	982.112	298.84	194.229	435.422	459.959	921.883	219.85	726.964	589.442	763.198	305.815	0.400024	0.403381	0.397914
20.122	966.752	[M+NH4]+	TAG	TAG 60:13a	185.481	92.2599	132.258	116.799	78.1539	60.8905	545.039	144.741	145.167	105.07	160.311	24.322	11.3969	26.8118	108.151	40.1673	108.184	55.4988	202.138	27.1796	220.159	72.1982	0.0976798	0.978722	1.0102
20.512	966.752	[M+NH4]+	TAG	TAG 60:13b	194.98	12.4124	22.8399	7.12451	11.9121	6.62985	69.508	34.0238	19.8672	20.2099	25.687	13.5576	3.26307	3.41756	12.5878	6.08245	15.4707	2.43138	28.4226	5.67993	30.0967	10.4048	0.126601	1.694	0.897561
29.314	988.926	[M+NH4]+	TAG	TAG 60:2a	12.7992	14.1689	12.0451	7.3572	25.9665	6.22081	7.2845	18.5345	5.75321	7.32338	8.56421	9.0344	11.1465	8.95999	6.14201	13.414	8.77907	3.9871	5.61092	20.7278	3.02329	5.92253	0.283402	0.381326	0.547597
30.388	988.927	[M+NH4]+	TAG	TAG 60:2b	0.53997	0.230874	0.100649	0.152551	0.152416	0.302354	0.55692	0.184291	0.0326568	0.0724781	0.0599783	0.0903726	0.0635954	0.0306595	0.16678	0.0799143	0.32649	0.148949	0.163931	0.195606	0.0346647	0.389482	0.342564	0.496669	0.465258
27.206	986.909	[M+NH4]+	TAG	TAG 60:3a	63.6278	50.5514	47.4406	12.8166	112.988	17.6583	21.0742	58.1496	13.9892	28.2574	33.5503	32.7237	38.5977	27.7604	15.0397	43.994	30.0638	10.066	18.3204	122.619	9.42908	16.2378	0.516588	0.33465	0.286856
28.026	986.91	[M+NH4]+	TAG	TAG 60:3b	0.900041	0.45398	0.592786	6.71356	1.03893	1.4935	1.23767	2.70997	0.938779	0.843168	0.27603	0.765861	1.0443	0.27714	1.1698	0.604565	0.502725	0.731464	1.17702	2.36511	0.83441	0.868279	0.291286	0.733944	0.53568
25.839	984.891	[M+NH4]+	TAG	TAG 60:4a	178.219	146.938	106.873	46.1047	148.465	33.3288	50.0814	174.719	29.93	77.0657	70.3681	75.268	17.5553	48.3817	25.5358	93.7299	71.8237	10.4857	35.7332	157.276	16.3628	27.3738	0.0568972	0.873965	1.24491
26.588	984.891	[M+NH4]+	TAG	TAG 60:4b	3.26648	3.68207	3.4078	1.86844	1.81192	1.34831	1.92154	3.20586	1.42069	2.49542	1.75076	1.31787	0.873971	3.49102	1.09773	2.09987	1.91043	0.734121	1.52923	3.53387	0.999636	1.19391	0.103384	0.479103	0.985548
24.7	982.878	[M+NH4]+	TAG	TAG 60:5a	101.899	132.775	126.197	66.8565	49.3543	76.1736	113.568	106.009	51.2822	166.263	142.772	37.3282	30.3668	134.191	60.7659	41.8333	70.6114	43.1742	91.2884	70.3793	24.7761	68.774	0.011366	0.750614	1.94439
25.866	982.878	[M+NH4]+	TAG	TAG 60:5b	2.62623	1.16779	2.20454	1.83982	1.07219	1.13531	2.03892	1.33604	1.58819	1.62043	1.27874	1.04565	0.889219	0.1608	0.94587	0.350319	0.910247	0.402732	1.41508	0.3083	0.762442	0.821173	0.000123172	1.16042	3.90949
24.089	980.863	[M+NH4]+	TAG	TAG 60:6a	113.317	247.174	285.17	53.4475	79.5277	47.9282	95.1939	172.009	41.6026	234.029	200.7	9.09332	21.3097	182.291	38.1981	57.3509	123.99	31.0026	47.6215	86.1459	42.0055	45.8035	0.0164141	1.19708	1.78478
25.002	980.858	[M+NH4]+	TAG	TAG 60:6b	2.18308	0.733325	32.9326	0.294152	0.235373	1.52006	6.30978	2.52125	0.223141	14.8057	0.206941	0.133346	0	37.7248	0.258851	1.79861	0.951853	0.268583	3.19832	0.281276	0.789737	0.916267	0.756586	0.419776	0.121142
23.276	978.846	[M+NH4]+	TAG	TAG 60:7	588.381	525.416	511.377	253.22	358.361	192.594	459.943	481.693	236.444	552.541	478.781	165.031	111.516	413.023	160.458	192.728	356.074	123.543	226.392	464.536	213.444	168.768	0.00307689	0.837718	2.51189
22.7	976.835	[M+NH4]+	TAG	TAG 60:8	1445.12	852.027	699.372	730.276	1128.38	472.908	1218.78	905.703	657.329	863.251	755.832	415.521	338.296	628.351	410.122	476.464	741.288	277.003	576.536	932.795	567.024	472.123	0.00235946	0.737426	2.62719
22.124	974.815	[M+NH4]+	TAG	TAG 60:9	1717.76	1257.86	938.584	582.117	1348.02	754.684	1624.37	1220.86	756.716	1098.97	992.623	366.414	336.538	791.771	573.45	604.956	916.778	279.311	816.378	830.544	827.764	629.828	0.00118165	0.817783	2.92751
21.94	998.815	[M+NH4]+	TAG	TAG 62:11	143.06	80.357	53.1741	34.7783	92.619	37.4355	61.6411	93.3169	50.15	80.6313	79.5164	46.336	30.3668	96.716	41.22	46.5541	84.2117	40.2474	28.0228	65.3249	47.7757	35.6709	0.0672303	0.520279	1.17243
21.323	996.803	[M+NH4]+	TAG	TAG 62:12	455.878	295.38	256.712	147.438	294.182	125.452	406.187	326.566	202.025	297.709	288.116	101.077	57.2696	151.809	125.534	128.107	214.011	74.7059	123.395	149.709	241.682	118.202	0.000348004	1.05929	3.45842
20.964	994.787	[M+NH4]+	TAG	TAG 62:13	517.915	276.511	271.473	214.737	326.805	134.666	564.477	336.861	233.006	296.406	388.943	127.227	54.5586	119	142.709	138.696	192.774	85.4083	171.781	122.988	292.679	161.598	0.000480894	1.14607	3.31795
20.324	992.764	[M+NH4]+	TAG	TAG 62:14	258.014	159.155	189.917	148.794	136.668	82.504	1132.11	175.876	151.238	203.043	267.38	16.7106	11.8824	43.6447	117.436	42.2663	111.358	50.1134	317.38	21.9507	271.443	84.3493	0.0930363	1.416	1.03135
19.748	990.756	[M+NH4]+	TAG	TAG 62:15	18.1898	11.3347	15.9063	12.3636	11.0728	7.22279	50.0234	15.9162	13.0243	17.9464	21.111	2.20813	0.914602	5.70341	10.5628	4.97717	11.9995	6.50984	21.6849	1.47155	22.2392	8.95005	0.0444958	0.997544	1.35168
