# Supplementary material for: PHGDH supports liver ceramide synthesis and sustains lipid homeostasis
Source: Cancer Metab. 2020 Jun 15;8:6. doi: 10.1186/s40170-020-00212-x (PMC7294658; doi:10.1186/s40170-020-00212-x)
Supplement: Supplementary file 8 — Additional file 8: Supplementary Table 4. Lipidomics data from Supplementary Figure4C. Lipidomics analysis of shPHGDH (N = 15) brain compared to shREN (N = 14). [file 40170_2020_212_MOESM8_ESM.xlsx]

## Sheet: Sheet 1
Supplementary Table 4
Average Rt(min)	Average Mz	Adduct type	Class	ID	shPHGDH														shREN															Pval	(-)Log2Fc	(-)LogPval
					1	2	3	4	5	6	7	8	9	10	11	12	13	14	1	2	3	4	5	6	7	8	9	10	11	12	13	14	15
1.522	316.249	[M]+	ACar	ACar 10:0	8.78543	11.7711	9.11665	14.2666	14.3288	7.19362	9.11829	11.9835	8.52295	13.1211	22.778	12.3779	13.3444	13.1661	13.136	7.66476	15.5363	13.419	17.3785	9.16528	18.4448	8.49267	8.27043	4.76786	11.8165	15.8826	11.2892	16.2136	15.6573	0.819114	-0.0400713	0.0866556
1.105	314.232	[M]+	ACar	ACar 10:1	1.70967	1.93545	1.92246	3.39654	2.83918	1.67773	1.47094	2.36925	1.88848	2.63473	7.7925	1.81705	8.33161	2.64777	2.09058	1.06543	2.94167	3.31389	2.71996	1.65799	4.53682	1.29357	1.3525	0.749111	2.12198	1.40186	2.85613	2.23952	3.15534	0.216257	0.44073	0.66503
0.75	312.216	[M]+	ACar	ACar 10:2	0.861188	0.743475	0.776099	1.51697	1.139	0.66983	0.747827	1.02893	0.789967	1.04604	3.24594	0.902815	1.5971	1.21705	0.935854	0.542413	1.501	1.84409	1.33341	0.765103	2.22349	0.582664	1.33327	0.489902	0.759156	0.670358	1.06106	0.909098	1.36642	0.733059	0.0964323	0.134861
1.52	328.247	[M]+	ACar	ACar 11:1	1.90914	2.84598	1.87722	5.25334	3.54246	1.63179	1.85161	2.70679	3.03222	4.07926	14.6369	1.96872	4.13435	2.95224	1.58883	1.169	4.00295	2.66505	2.28122	1.54948	7.95957	1.87165	4.89958	1.17507	1.80177	1.98088	2.8312	1.52719	3.74666	0.313688	0.452324	0.503502
1.684	344.279	[M]+	ACar	ACar 12:0	72.7731	58.2425	57.1955	62.5342	76.9146	46.7309	55.1158	76.3619	34.6028	60.0128	103.748	96.6935	73.3533	73.2185	61.1911	58.0917	97.1514	92.9097	100.973	78.212	73.9515	45.5338	53.4575	35.8034	67.1038	90.4115	44.735	86.2711	73.7714	0.686227	-0.0617469	0.163532
1.577	342.263	[M]+	ACar	ACar 12:1	5.58938	7.12771	7.82346	9.17954	10.0538	6.36879	6.16436	8.29211	7.15528	10.8617	18.1476	8.61841	8.39787	8.13517	4.11133	4.88648	11.3204	8.66617	10.266	6.48748	15.6173	5.1694	5.22681	3.11436	8.87228	7.75	8.07887	11.1012	10.0084	0.583715	0.114268	0.233799
1.534	340.248	[M]+	ACar	ACar 12:2	0.508366	0.675974	0.696675	1.06712	0.892598	0.561536	0.523215	0.716712	0.666141	0.725505	2.00621	0.504561	0.961279	0.81738	0.413772	0.428004	0.821993	0.875205	0.905352	0.582044	1.54814	0.586439	0.513169	0.284336	0.76556	0.572504	0.79817	0.853299	0.968254	0.533836	0.152349	0.272592
1.836	358.293	[M]+	ACar	ACar 13:0	1.72877	1.49821	1.61204	1.93289	2.63215	1.56292	1.38109	2.20627	1.11329	0.969319	3.95297	3.04297	2.2108	2.53073	1.51947	2.07585	3.8124	0.92991	3.13457	1.84757	2.70189	1.8489	1.12011	1.34009	2.25972	2.7145	1.25545	3.0678	2.06629	0.780521	-0.0601056	0.107616
1.687	356.278	[M]+	ACar	ACar 13:1	1.81925	1.60073	1.80325	1.95999	2.36426	1.63698	1.46263	1.90485	1.70073	2.25858	4.7775	2.08222	2.09085	1.73741	1.33298	1.64447	2.79805	1.96642	1.99579	1.32318	2.43382	1.03462	1.48453	0.899487	1.81408	1.6066	1.58555	1.83166	1.81927	0.13615	0.290985	0.865981
4.218	372.311	[M]+	ACar	ACar 14:0	0.181455	0.20685	0.247578	0.235324	0.258634	0.209586	0.177435	0.230226	0.208006	0.163665	0.308707	0.222718	0.295754	0.304546	0.18543	0.248887	0.254459	0.235819	0.238267	0.172423	65.0286	34.9319	0.209711	0.258001	0.197005	0.17402	0.172929	0.251836	0.246435	0.190101	-4.88359	0.721015
1.824	370.295	[M]+	ACar	ACar 14:1	37.536	32.9244	32.2777	37.2236	46.1592	26.798	29.1063	47.0968	16.5826	21.0333	77.3096	59.501	41.922	42.9714	27.393	34.1038	56.6346	27.1209	55.7621	40.397	55.1245	38.4413	22.8937	19.8938	41.9949	52.0547	26.8129	55.4959	48.3283	0.855194	-0.0359704	0.0679353
1.679	368.279	[M]+	ACar	ACar 14:2	4.26244	5.50152	6.31614	6.95456	6.55833	4.39302	4.22735	5.88862	3.58818	5.39796	23.6992	5.95305	7.43303	6.0664	2.70385	2.97906	6.08307	8.95987	8.83962	4.9227	12.3908	4.29637	3.09551	1.81501	7.15964	5.00582	7.54882	7.48114	8.30709	0.613031	0.171004	0.212518
1.576	366.263	[M]+	ACar	ACar 14:3	0.464947	0.642441	0.775158	1.02446	0.988866	0.584445	0.434102	0.716456	0.57354	0.788193	2.01827	0.650602	1.08939	0.84095	0.335109	0.360566	0.944567	1.03817	1.20073	0.609585	2.03084	0.626748	0.398606	0.323139	0.95627	0.660667	1.13433	1.09421	1.20206	0.837943	-0.056471	0.0767853
6.234	386.326	[M]+	ACar	ACar 15:0	1.3559	1.09674	1.18297	1.25438	1.51031	1.10108	1.11171	1.50891	0.99411	1.62589	2.11598	2.00807	1.43596	1.62728	1.24983	1.10001	2.20019	1.55937	1.94	1.32077	1.63027	1.16708	1.44833	0.977507	1.28636	1.49724	1.03659	1.51022	1.33825	0.961601	0.00614604	0.0170051
1.646	382.294	[M]+	ACar	ACar 15:2	0.107145	0.308163	2.96109	0.134785	3.06341	2.04819	2.15562	7.83799	0.127546	0.0611841	12.1882	0.227778	35.8741	21.7828	1.48269	1.50151	0.246658	0.233882	8.08758	4.95797	0.378483	0.178199	0.200452	0.106004	7.9438	4.24683	13.7802	4.02278	0.327971	0.287117	0.997523	0.541942
6.722	400.341	[M]+	ACar	ACar 16:0	188.83	118.28	117.08	108.734	158.778	101.599	132.763	173.588	105.463	227.788	193.76	198.647	150.265	151.254	118.298	117.846	179.559	202.894	182.726	118.313	133.626	160.453	172.938	72.1468	153.513	147.93	116.136	158.532	135.959	0.60347	0.069965	0.219344
5.314	398.326	[M]+	ACar	ACar 16:1	50.6757	37.283	36.8843	37.5152	46.8529	29.4565	40.614	57.0193	20.4852	38.2024	57.796	59.8383	40.3934	42.3625	29.1928	35.1065	43.0142	39.9699	44.329	35.4558	40.2996	29.2694	35.962	19.5558	31.8305	41.0153	26.8938	32.7372	42.8787	0.0404297	0.274143	1.3933
4.243	396.309	[M]+	ACar	ACar 16:2	0.845569	1.34045	1.19697	1.43025	1.39579	0.936843	1.15551	1.39554	1.14295	1.16088	5.89256	1.1994	1.85398	1.51439	0.612095	0.865561	1.36655	1.68978	2.31947	1.26713	3.12948	0.51709	1.13444	0.801199	1.565	1.58243	2.13437	1.76353	1.60828	0.762835	0.106276	0.117569
1.853	394.293	[M]+	ACar	ACar 16:3	1.57306	2.12384	3.18258	3.01771	9.05184	2.60327	1.15337	4.45375	1.24885	0.51316	20.7403	4.9909	8.25102	8.00871	1.25937	3.80895	10.2401	0.608522	15.1976	1.63257	12.2738	11.1061	0.661266	2.65143	5.88489	3.91008	1.62378	10.1886	4.81664	0.728529	-0.176475	0.137553
1.693	392.279	[M]+	ACar	ACar 16:4	1.54102	1.70081	2.685	1.91753	1.96602	1.29017	1.11761	1.48379	1.05416	1.61877	3.29869	1.50572	1.89884	2.07937	1.19901	1.14652	2.21186	2.22809	2.68462	1.87967	2.65035	1.14265	0.879212	0.559686	2.21875	1.17292	2.5137	3.25833	2.23697	0.796536	-0.0539906	0.0987944
6.012	412.342	[M]+	ACar	ACar 17:1	2.78286	2.39969	2.53656	2.57559	3.14936	2.20575	2.28847	3.02989	1.94607	2.88761	4.02718	3.22483	3.20448	2.86845	2.38777	2.49954	3.7969	2.15619	2.64779	1.94421	2.36117	1.57414	2.30803	1.4289	2.51265	2.10516	2.06458	2.34757	2.18425	0.01635	0.28869	1.78648
7.705	428.373	[M]+	ACar	ACar 18:0	86.0987	74.5024	60.2444	55.8541	83.5498	60.302	63.0463	73.743	83.2551	116.715	91.0381	92.7063	87.7322	99.5001	63.9046	75.0123	119.435	103.868	104.67	64.07	99.8284	111.675	88.2882	56.7532	88.3695	71.4475	92.8702	86.1309	88.6407	0.297397	-0.121352	0.526664
6.931	426.358	[M]+	ACar	ACar 18:1	154.635	103.667	97.7042	88.9431	142.027	90.8676	112.243	142.449	100.025	186.95	175.704	159.962	125.778	138.638	95.5209	103.883	163.905	145.527	135.531	91.271	133.773	108.548	148.398	66.2755	139.797	126.223	113.976	139.309	113.092	0.448286	0.0952313	0.348445
6.278	424.341	[M]+	ACar	ACar 18:2	7.81231	8.19702	7.67086	10.364	11.1078	7.41321	10.7073	10.7093	10.8466	14.9196	54.6595	11.1701	14.2318	16.2042	6.96174	7.26856	17.92	19.8337	29.7505	10.461	37.2705	18.453	15.8336	6.38138	12.8549	20.1423	18.3848	11.5599	14.341	0.520965	-0.236455	0.283191
5.112	422.325	[M]+	ACar	ACar 18:3	0.92186	1.11696	1.00705	1.80557	1.22526	0.95594	1.48782	1.23646	1.30423	1.44587	3.4869	1.33143	1.65848	1.68983	0.76748	0.880068	2.21033	1.89933	3.49851	1.37056	5.56854	2.05986	1.72818	1.00449	1.57705	2.69382	2.35408	1.0869	1.94098	0.133695	-0.468093	0.873884
8.59	456.406	[M]+	ACar	ACar 20:0	2.54408	3.60257	3.91393	2.11586	3.41128	2.93846	2.26144	2.64029	3.28052	5.50394	2.21696	3.10149	2.83363	3.88268	3.77766	3.499	4.22826	2.25388	2.23772	2.55722	2.31375	1.98654	3.31307	2.39039	5.35093	2.09901	4.71432	4.45375	2.30483	0.989806	-0.00220925	0.00444997
7.817	454.389	[M]+	ACar	ACar 20:1	10.6131	12.2298	11.5363	8.75273	12.8182	9.83741	8.35893	10.6744	11.7698	19.7467	10.9304	11.951	11.6414	15.5199	12.6773	12.1723	17.6522	12.2931	11.1428	9.64597	12.922	8.43336	15.6915	8.41444	15.8381	8.69343	15.3847	13.654	9.24391	0.734673	-0.044582	0.133906
7.189	452.373	[M]+	ACar	ACar 20:2	1.95351	2.08135	1.76836	2.76045	3.28168	2.00023	2.9353	2.31161	3.36442	4.9569	7.23806	2.97014	3.62736	5.24737	1.97113	2.15321	6.26154	4.62237	6.05687	3.70506	6.87138	4.73567	4.43509	2.07402	3.36209	3.84862	5.53764	3.72314	3.45671	0.140539	-0.334433	0.852203
6.297	450.357	[M]+	ACar	ACar 20:3	2.6929	5.19017	4.28192	3.52628	3.26156	1.92828	2.74862	3.58579	2.18803	1.8981	6.41053	3.80986	6.15574	5.83977	5.09614	5.33785	5.13461	3.32324	5.76711	5.19681	4.89552	4.29196	4.42089	3.26585	3.16379	3.52151	3.47582	3.92814	5.01568	0.232365	-0.199305	0.633829
6.249	448.34	[M]+	ACar	ACar 20:4	24.8613	20.5042	18.1126	18.0942	19.333	13.509	21.2393	21.3058	19.939	27.6103	48.9433	26.8311	24.3007	27.1551	25.6135	26.927	38.9081	32.8415	55.3558	29.7107	38.8479	39.6499	45.4615	23.2652	24.4312	36.4246	27.6447	25.7636	28.8346	0.00613427	-0.49142	2.21224
5.666	446.326	[M]+	ACar	ACar 20:5	0.636514	0.614218	0.691339	0.823731	0.690664	0.475849	0.630438	0.715392	0.525888	0.837248	1.49664	0.808721	1.01878	1.01142	0.737087	0.777353	1.2576	1.09397	1.91768	0.967671	1.24055	1.78923	0.961149	0.671332	1.14128	0.936962	1.16698	1.01236	1.07142	0.00728263	-0.509526	2.13771
8.55	482.42	[M]+	ACar	ACar 22:1	0.496369	0.922263	1.1481	0.43971	0.210355	0.480571	0.291062	0.571276	0.552601	1.20316	0.479138	0.730216	0.558436	0.838181	1.53874	0.918203	0.838576	0.51025	0.421298	0.635714	0.428084	0.417417	1.18456	0.562325	1.28682	0.452588	1.02174	0.817903	0.421366	0.314381	-0.261168	0.502543
7	476.373	[M]+	ACar	ACar 22:4	4.28982	5.9923	5.07385	3.91575	4.68659	2.84959	3.15349	4.46976	3.32784	5.02761	5.61004	5.77703	5.63711	8.15884	9.19498	6.6829	7.99031	6.07683	5.8971	6.61821	3.8495	6.01701	8.93701	3.96333	5.31063	2.64914	4.66651	6.1842	5.93129	0.0684324	-0.305002	1.16474
6.462	474.356	[M]+	ACar	ACar 22:5	0.600163	0.548895	0.454344	0.490099	0.578803	0.359908	0.405513	0.377451	0.477382	0.651822	1.0296	0.538962	0.781071	0.83879	0.922154	0.917545	1.00155	0.800245	1.5992	1.01182	0.919926	1.36052	0.815305	0.42543	0.700958	0.572221	0.920039	0.585502	0.972644	0.0018617	-0.634274	2.73009
6.158	472.341	[M]+	ACar	ACar 22:6	0.344752	0.410784	0.463597	0.363805	0.398365	0.464411	0.665528	0.433038	0.952987	1.25235	0.839747	0.678432	0.349916	0.588713	0.705024	1.3393	1.33878	0.592892	1.12695	0.591155	1.39087	1.44719	2.42719	1.9263	1.50152	1.62942	1.07665	0.530776	0.511099	0.000792104	-1.04442	3.10122
0.487	260.185	[M]+	ACar	ACar 6:0	35.3303	31.4526	30.73	36.0304	35.6317	22.162	27.9231	37.3267	18.8449	21.6412	66.217	29.8099	49.0954	51.6772	27.0172	27.4395	39.4673	46.6361	38.1369	33.3659	38.3623	14.0584	21.0252	18.0455	19.0673	27.4404	29.5711	46.0801	51.0745	0.444546	0.150328	0.352084
0.566	274.201	[M]+	ACar	ACar 7:0	3.24976	4.16994	4.11974	3.43162	3.3024	2.32513	2.70994	3.37628	2.05852	2.09627	4.14705	2.6754	5.757	4.82258	3.45887	3.08577	2.79614	3.19265	3.04119	3.48803	2.81303	2.07108	2.97272	2.30139	2.79433	2.81279	2.45687	4.16213	3.36651	0.149829	0.205881	0.824405
0.576	286.2	[M]+	ACar	ACar 8:1	6.04173	7.57037	5.63446	11.798	7.30076	3.37156	5.73619	6.80974	3.57449	4.92598	29.4745	4.62149	12.8091	9.44617	4.21044	3.39316	6.96804	8.30693	7.25247	5.40829	11.0898	2.99803	3.06036	1.81196	3.51977	4.38629	4.70238	4.0639	9.14275	0.100586	0.668153	0.997461
12.625	792.574	[M+NH4]+	BMP	BMP 36:2	8.59115	5.9613	7.00342	5.97885	17.9392	5.98042	0.0851089	7.66243	0.0601548	9.72641	9.26311	7.34504	21.2263	18.0066	5.11252	6.57781	25.6307	2.45035	11.7327	2.96644	13.076	3.3114	4.21625	3.40127	6.77857	5.02726	3.95278	17.5653	3.11337	0.60438	0.218955	0.21869
10.521	836.544	[M+NH4]+	BMP	BMP 40:8	4.91095	4.4	4.39154	4.14614	3.90849	3.23522	3.69031	4.55909	3.83249	2.4909	7.78407	4.14384	5.82889	4.98437	3.97901	4.27715	4.0923	4.74679	6.23859	4.88311	4.01194	5.28815	3.55555	3.75688	2.84595	3.74006	4.97145	3.72882	4.04624	0.661757	0.0571951	0.179302
10.321	860.538	[M+NH4]+	BMP	BMP 42:10	14.252	13.7925	13.7898	12.3185	11.9428	9.67131	13.3222	13.8835	9.48992	7.89877	18.6293	12.9726	19.7712	16.6916	13.6796	15.2028	14.3573	15.461	18.8046	16.8231	10.8097	20.6001	12.3627	12.6368	9.08667	14.5215	9.78778	10.8682	13.8574	0.70464	-0.0489966	0.152032
11.07	888.573	[M+NH4]+	BMP	BMP 44:10	2.21715	1.67791	1.72422	1.60252	1.54443	1.15071	1.64285	1.90076	1.34312	1.82179	1.82465	1.58448	2.2587	2.27448	1.61825	1.34671	1.42098	1.92051	2.01654	2.11062	1.25673	6.83219	1.38224	1.38645	1.59024	1.49593	1.28179	1.64331	1.90622	0.615519	-0.150095	0.210759
10.678	886.558	[M+NH4]+	BMP	BMP 44:11	1.98761	2.17345	2.32545	1.81209	1.68536	1.4124	2.10893	2.25927	1.69518	1.56182	2.65106	1.90858	3.64473	2.63158	1.68655	0.957683	1.07235	1.61979	2.81384	2.26608	0.7873	3.16311	1.40089	1.66369	0.937346	1.75384	1.12035	1.64533	2.00172	0.0544474	0.362072	1.26402
10.115	884.541	[M+NH4]+	BMP	BMP 44:12	51.2589	52.7495	58.5061	48.2585	55.7219	60.5287	56.3844	53.6968	75.6862	51.6237	79.6388	46.3027	68.7415	62.1458	58.184	71.2208	80.4783	56.705	73.9942	64.9027	66.3865	84.2231	46.7794	52.0299	52.6939	50.8217	73.1949	51.3194	50.5285	0.39478	-0.0852463	0.403645
22.598	714.616	[M+NH4]+	CE	CE 22:6	0.600735	0	2.29119	0.0337672	0	0.0493679	0.0851466	0	0.0403425	0	0.112571	0.142487	0	0.031521	0.0860644	0.459295	0.216966	0.152264	0.511737	0.274706	0.0363087	0.794554	0.136321	0.0751571	0.0543895	0.028335	0.0444975	0.627714	0.0650739	0.979689	0.0263508	0.00891196
17.222	568.566	[M+H]+	Cer_NDS	Cer-NDS d36:0	2.97017	2.88155	2.60279	2.98185	2.0456	2.27617	2.84901	2.99375	3.76394	1.13558	4.63628	2.85456	23.1759	5.27471	2.53921	2.70938	17.6624	3.74548	22.3955	2.86995	21.6632	4.66592	2.68176	3.19371	20.9554	2.82936	2.70148	16.3926	3.32631	0.119269	-0.962067	0.923472
18.479	596.596	[M+H]+	Cer_NDS	Cer-NDS d38:0	4.1271	5.71046	7.60795	4.34023	6.52661	5.46065	4.64828	4.5223	6.50967	3.46056	0.0557927	3.52992	0.189218	0.0648194	6.26918	4.78861	5.14572	5.57233	5.06717	4.4858	0.0776669	5.26985	5.70715	9.7715	6.85284	4.74017	9.48347	5.56627	5.84133	0.0769071	-0.477077	1.11403
18.402	624.627	[M+H]+	Cer_NDS	Cer-NDS d40:0	15.8985	15.8799	12.9714	11.5448	0.0997801	19.6344	13.2072	13.8477	16.1536	29.862	15.6765	21.3475	0.125766	13.5272	11.6286	14.1191	25.7763	8.26938	15.3644	12.7013	27.2263	10.5867	15.6714	16.1232	41.0321	17.7255	25.4842	36.654	16.6696	0.105692	-0.462949	0.975959
18.986	638.641	[M+H]+	Cer_NDS	Cer-NDS d41:0	4.84605	4.17749	3.37734	2.73109	5.86002	5.30734	3.52284	3.58987	4.35247	9.21396	3.00935	5.1114	3.23577	3.16337	3.46894	3.90745	8.03715	2.54007	4.20048	3.02022	6.82269	3.37918	4.10445	4.1047	8.86112	4.84458	6.90259	8.73993	3.52648	0.339021	-0.214622	0.469773
19.638	652.659	[M+H]+	Cer_NDS	Cer-NDS d42:0	10.9761	11.9065	10.5963	7.66727	23.9334	23.8632	11.5282	7.75075	15.7307	52.7073	10.1827	20.2764	0.18929	8.96671	9.06627	12.1141	34.4046	3.61933	13.4221	8.65047	0.195483	19.2838	17.0168	16.9937	0.416129	19.655	38.2155	55.8272	12.7423	0.703284	-0.175085	0.152869
18.215	650.642	[M+H]+	Cer_NDS	Cer-NDS d42:1	23.0302	18.6798	16.2456	14.4429	29.1691	28.8342	20.0376	16.016	26.1218	53.841	14.6172	26.7653	17.5799	16.0311	16.0563	18.3406	40.1583	11.4817	22.3566	16.2406	43.5101	15.1543	23.6282	21.9787	60.8433	23.7409	36.3945	52.7195	20.8506	0.28184	-0.298248	0.549997
18.007	660.628	[M+H]+	Cer_NDS	Cer-NDS d43:3	16.5382	10.1949	13.8206	10.5683	0.939761	11.5524	12.1321	12.2453	10.6606	15.0362	8.63745	10.8696	0.878687	10.3251	12.8116	0.810731	0.724619	8.23545	10.0469	11.0209	0.630787	5.24994	11.7243	9.17232	10.1779	8.42183	8.08307	0.944161	7.7025	0.0558679	0.548847	1.25284
11.567	482.455	[M+H]+	Cer_NS	Cer-NS d30:1	32.6893	28.1647	29.0729	24.9728	32.5797	23.0415	28.8151	29.0176	25.9373	24.7562	46.6144	31.0745	55.1215	55.5585	32.0315	30.4182	41.1717	27.6551	57.593	32.8102	42.2494	45.5809	30.17	27.9112	26.2169	31.8954	26.0337	29.109	30.2952	0.852218	-0.0294793	0.0694494
14.685	538.517	[M+H]+	Cer_NS	Cer-NS d34:1	13.2314	12.3709	11.3031	11.9213	10.3085	9.68723	12.6571	12.829	12.398	8.16787	17.1856	13.7432	13.2677	17.5067	11.9485	12.7074	12.4192	16.4076	15.0614	14.4885	13.6375	11.5213	15.2463	14.4013	9.30371	12.3385	11.2593	7.72148	16.5097	0.682136	-0.0434254	0.166129
16.32	566.548	[M+H]+	Cer_NS	Cer-NS d36:1	1008.79	819.777	874.801	861.774	737.559	625.277	895.062	838.07	696.094	482.942	1403.82	920.263	1125.04	1303.41	878.385	874.142	739.296	1153.08	1179.26	1102.91	656.552	1165.99	870.149	1087.73	552.954	908.027	666.961	568.219	1224.2	0.920445	-0.0144374	0.036002
15.193	564.534	[M+H]+	Cer_NS	Cer-NS d36:2	15.8026	12.362	11.5328	14.2549	0.69648	7.10805	15.612	83.9142	6.5484	7.03041	1.65665	14.6985	0.573168	1.48666	13.6367	13.1444	1.14659	17.9229	0.423474	18.2746	0.518312	0.644236	16.5147	122.094	0.483607	16.0815	5.6452	0.712356	18.636	0.792476	-0.247741	0.101014
17.101	580.565	[M+H]+	Cer_NS	Cer-NS d37:1	7.56507	5.2717	6.73232	6.58995	5.7598	4.29152	6.12114	5.82027	4.52732	3.814	9.93945	6.02409	8.75923	8.82475	6.33874	5.94261	4.54357	7.29537	8.42331	8.01263	5.55854	4.82739	5.27623	5.94505	4.48376	6.2319	5.43917	4.31522	7.08616	0.441604	0.104688	0.354967
17.918	594.583	[M+H]+	Cer_NS	Cer-NS d38:1	265.763	236.174	318.968	215.74	0.642998	247.89	245.746	223.49	266.901	249.305	374.839	221.601	0.704578	0.575085	283.084	293.144	259.796	243.404	0.703557	269.366	0.630267	216.327	275.923	261.595	290.277	301.146	374.903	288.935	242.814	0.399429	-0.229066	0.398561
15.748	592.562	[M+H]+	Cer_NS	Cer-NS d38:2a	0.376255	0.158745	18.1894	13.5764	17.966	15.4476	13.8072	19.2055	11.246	13.4324	15.2684	0.0242217	15.47	15.632	9.68444	14.2306	15.7857	8.8227	15.5748	0.165691	14.3818	3.49291	9.48426	8.41709	16.1545	10.7038	6.15189	12.7483	8.93723	0.407058	0.233566	0.390344
16.07	592.564	[M+H]+	Cer_NS	Cer-NS d38:2b	20.0707	17.5188	17.7767	13.4187	18.6755	15.546	13.4695	18.5996	11.0755	13.665	19.678	15.1091	19.3062	22.6216	13.318	14.2008	9.98951	12.391	19.0041	13.9973	9.67032	4.82467	9.47363	8.68945	16.1545	10.7835	10.6927	13.27	10.7002	0.000323931	0.516515	3.48955
18.561	608.596	[M+H]+	Cer_NS	Cer-NS d39:1	37.3755	23.1779	30.1246	29.315	29.3768	16.3271	21.5712	30.5238	12.5984	17.6722	34.0959	30.3296	35.9414	45.8294	25.7546	24.0276	20.6034	28.3554	29.8872	27.14	19.4046	30.5666	26.898	20.7709	19.9027	27.3638	15.678	22.8046	27.4573	0.166623	0.204415	0.778264
16.772	606.58	[M+H]+	Cer_NS	Cer-NS d39:2	26.7186	19.1171	16.992	15.432	17.803	15.544	14.9465	20.498	11.1673	15.2618	4.76529	16.506	4.94135	6.24934	15.6927	15.1289	15.9638	17.153	3.77306	15.4437	9.98297	0.682139	10.3775	9.74994	12.4435	12.4588	10.2736	9.13182	11.5554	0.102273	0.377848	0.990239
17.99	622.613	[M+H]+	Cer_NS	Cer-NS d40:1	4.64117	3.83814	5.13862	3.40399	30.5201	4.32074	4.74627	3.93977	3.48643	7.23282	0.813678	4.70692	0.929137	0.74628	3.97286	26.5662	0.673548	2.4573	0.913427	4.21958	0.965524	2.21316	3.96695	23.5896	38.1625	4.21492	5.71404	36.6857	4.91637	0.227746	-0.921488	0.642549
16.331	620.596	[M+H]+	Cer_NS	Cer-NS d40:2a	10.4927	0.416367	5.35237	0.498934	2.64345	6.43217	5.6752	9.28861	5.95761	9.01757	7.88228	9.51667	7.12881	7.83985	6.48232	7.23579	2.78065	8.27777	2.46468	8.0326	2.08135	4.87518	6.25161	1.20131	1.5041	6.72152	5.18202	2.26403	4.59101	0.132855	0.433135	0.876624
17.879	620.595	[M+H]+	Cer_NS	Cer-NS d40:2b	5.82548	3.57588	4.21338	4.0145	6.02465	4.06795	4.99749	8.7235	3.11887	5.67968	8.39001	7.12513	7.14439	11.2992	4.51519	6.26487	4.52018	5.40218	8.91479	5.3329	4.37406	9.56813	5.82896	5.99273	3.85878	4.69258	3.61094	4.75216	5.39034	0.527508	0.119921	0.277771
15.944	618.58	[M+H]+	Cer_NS	Cer-NS d40:3a	14.8332	9.77404	11.241	10.6951	10.1406	10.7668	10.9372	14.0624	6.02933	10.1011	11.7524	11.2722	8.4678	9.26875	10.1652	8.52826	5.89999	8.26643	9.72399	10.4392	4.20627	6.06379	7.96806	4.2896	6.77957	7.24509	5.93394	6.05229	9.43642	0.000251365	0.527619	3.5997
16.222	618.581	[M+H]+	Cer_NS	Cer-NS d40:3b	11.7886	9.04323	8.1048	7.21598	1.57835	5.73994	7.03733	10.0249	3.0805	6.5445	0.944295	8.27954	0.948452	0.893925	11.0574	1.32512	0.424112	9.99778	0.924739	10.6694	0.389992	0.695531	6.26493	0.506424	0.375269	8.70311	4.27945	0.611489	6.15763	0.27674	0.480308	0.557929
18.451	636.628	[M+H]+	Cer_NS	Cer-NS d41:1	23.4303	21.2118	20.5646	18.4138	1.16475	25.1127	19.5783	0.802311	20.7922	29.7333	21.086	22.937	21.6517	20.8474	20.0309	21.9313	31.8914	19.0849	23.1566	21.2017	25.1857	12.8014	18.9151	17.3537	22.8046	22.5173	22.6949	21.7098	17.8396	0.368737	-0.155958	0.433283
18.56	634.613	[M+H]+	Cer_NS	Cer-NS d41:2	8.60707	5.21051	6.31168	7.02838	4.10476	3.74813	5.95499	7.93853	3.75051	4.60382	6.209	6.53462	5.51	7.12804	6.04628	3.90118	3.93682	7.32889	5.11312	7.11259	2.98694	6.82246	7.3561	3.65102	2.67209	4.68978	3.47311	3.20364	6.54241	0.141712	0.242636	0.848594
16.921	632.598	[M+H]+	Cer_NS	Cer-NS d41:3	16.574	12.2788	12.8125	10.0241	0.662339	8.68845	12.0964	13.5156	5.72591	10.5449	0.594262	11.8939	0.745711	0.174977	16.3923	13.4707	0.389652	11.8739	13.1464	15.2794	0.216255	0.573697	12.4244	6.38889	7.2878	12.5685	6.33131	0.189618	7.91401	0.995197	0.0022513	0.00209077
19.14	650.643	[M+H]+	Cer_NS	Cer-NS d42:1	59.9258	65.9676	67.0828	55.4888	3.71399	80.9231	62.2323	2.58912	67.7088	99.525	2.21347	76.8106	2.34581	2.5863	57.5627	2.73646	87.7285	48.7676	2.9837	61.3015	81.1793	53.4257	62.9916	3.4649	92.1128	72.5974	91.4631	91.444	61.6401	0.356212	-0.325328	0.448292
17.683	648.63	[M+H]+	Cer_NS	Cer-NS d42:2a	131.83	117.992	124.083	111.285	5.45334	133.036	118.911	5.298	116.779	163.696	130.423	131.114	124.96	119.226	115.987	112.598	5.81595	114.595	132.512	118.031	149.453	86.3796	114.905	110.157	5.91797	117.363	118.401	7.36934	110.778	0.398567	0.210758	0.399499
19.522	648.629	[M+H]+	Cer_NS	Cer-NS d42:2b	4.05967	2.37087	2.83227	3.10986	3.72319	2.82908	3.69729	0.393605	4.1135	5.05077	1.84603	0.511365	2.85011	3.06387	3.73426	0.609939	5.99329	3.16069	2.64582	4.50837	3.66953	1.34497	5.33481	0.550444	0.652639	6.26337	2.81636	4.99508	3.22584	0.507984	-0.191858	0.29415
17.349	646.612	[M+H]+	Cer_NS	Cer-NS d42:3a	138.63	107.717	126.807	106.485	142.574	114.465	116.23	9.47323	107.785	131.259	114.724	118.458	10.4647	9.39368	113.094	9.17705	137.167	100.999	10.4756	116.126	117.693	68.422	117.143	6.781	114.986	99.8147	105.084	9.44666	97.1098	0.402225	0.246222	0.395531
18.006	646.612	[M+H]+	Cer_NS	Cer-NS d42:3b	10.7842	8.8606	9.61377	9.73528	0.384271	7.76608	11.7784	11.4802	9.97681	8.25419	0.290006	10.2481	10.4614	1.70224	11.2693	10.0022	0.244024	11.7718	0.230843	12.8251	1.53724	0.879837	16.892	11.6302	0.2485	14.2428	10.0992	0.350015	9.69076	0.80118	0.0920611	0.0962698
16.027	644.596	[M+H]+	Cer_NS	Cer-NS d42:4	4.36036	3.31886	3.77316	2.16931	5.12054	3.37997	4.26462	4.47508	2.41529	4.99528	4.49785	4.96394	3.54684	3.94485	4.85695	3.06462	3.72332	3.70567	4.35697	4.94472	4.03618	2.26885	4.55915	3.14278	4.90893	3.97258	3.83892	4.14585	1.53669	0.69132	0.0523464	0.160321
19.716	664.657	[M+H]+	Cer_NS	Cer-NS d43:1a	2.20201	2.0848	2.25367	1.36797	3.57444	4.01806	2.06558	1.61493	2.88128	8.04523	1.45647	3.41147	1.55799	0.0326389	2.16204	2.57463	5.14943	1.04882	2.02271	1.56862	3.38761	0.0881508	2.94075	1.89978	0.367172	3.4292	4.76656	5.74174	1.59857	0.965414	0.0160196	0.0152863
20.995	664.66	[M+H]+	Cer_NS	Cer-NS d43:1b	2.85533	2.20317	4.14582	2.27977	3.28016	3.38424	2.68993	2.16482	2.39123	5.56279	2.59183	2.44899	2.99658	2.5771	3.63409	2.69355	2.29098	1.97903	3.523	2.90758	2.35116	6.78507	3.95914	2.16983	4.38642	4.67812	4.49968	4.89826	2.02543	0.219057	-0.244888	0.659442
18.937	676.661	[M+H]+	Cer_NS	Cer-NS d44:2a	2.08543	1.48032	1.84092	1.27615	3.15609	3.04276	1.68086	1.74823	1.78426	6.69744	1.66066	3.31299	1.64382	1.53559	1.78677	2.11513	4.3042	1.24924	2.20731	1.70405	3.64834	2.24321	2.54352	1.83774	6.57686	2.93289	3.45319	5.70709	1.4781	0.317599	-0.310906	0.498122
20.021	676.66	[M+H]+	Cer_NS	Cer-NS d44:2b	4.61595	4.17211	5.0817	2.45942	7.79243	6.42231	3.66206	3.59591	3.00565	12.512	1.97663	7.3066	5.00971	4.00806	4.73407	2.38957	3.10369	1.70502	5.9986	4.13046	6.61488	8.23129	7.30173	4.79357	4.68629	7.81737	8.44553	5.18017	3.20085	0.907327	-0.0297127	0.0422361
18.68	674.643	[M+H]+	Cer_NS	Cer-NS d44:3	9.43811	5.81986	8.44801	5.81756	0.442447	8.48426	7.26916	0.20073	6.20934	11.5697	0.354423	8.56319	0.323618	6.62851	8.58496	0.358755	0.406537	5.58032	0.298259	8.41687	0.337016	3.54942	9.19985	7.99448	10.7431	8.22225	8.18354	9.78363	5.72926	0.921208	-0.0356978	0.0356422
37.096	586.538	[M+NH4]+	DAG	DAG 32:0	0.87768	0.88986	0.940517	0.861512	1.41407	0.851474	0.638532	1.1496	0.821805	0.457067	1.71839	1.13251	1.62378	1.64912	0.934291	1.17566	1.46999	1.22519	1.68731	0.908381	1.21332	2.25527	0.994814	1.1472	1.07239	1.12696	0.808111	1.61262	1.23374	0.203496	-0.22874	0.691443
37.093	612.556	[M+NH4]+	DAG	DAG 34:1	3.17146	3.2316	3.28702	2.99326	5.19987	3.14574	2.43981	3.92339	3.17568	2.4742	5.60133	3.86892	5.34884	5.65689	3.20818	3.93103	5.59159	3.78883	5.5886	3.15615	4.76351	6.90288	3.53628	3.67673	4.41766	3.74135	3.32105	6.18778	3.88979	0.206348	-0.196364	0.685401
37.115	640.585	[M+NH4]+	DAG	DAG 36:1	4.43479	3.80397	3.75975	3.12566	6.49349	4.09899	2.86902	5.04784	3.56959	4.80592	5.68628	5.72515	5.91407	6.43013	3.90473	5.23141	8.90056	3.87375	7.1102	3.48652	5.91993	5.45403	4.53409	3.79965	7.41729	4.80167	4.03704	7.78844	3.93705	0.252311	-0.186689	0.598064
37.106	638.571	[M+NH4]+	DAG	DAG 36:2	2.20697	2.09968	2.11187	1.77243	3.2321	2.38232	1.77336	2.70201	2.5443	2.47308	3.05739	2.56761	3.02945	3.41473	2.14362	2.76932	4.21002	2.04803	3.48541	1.96946	3.47773	3.23268	2.43416	2.29236	3.73518	2.2818	2.88358	3.73183	2.3776	0.152868	-0.184824	0.815684
37.09	634.54	[M+NH4]+	DAG	DAG 36:4	1.44572	1.17676	1.14677	1.12993	1.66946	1.06034	1.00804	1.43113	1.11204	0.837175	1.92399	1.47801	1.87055	1.95565	1.35516	1.47273	1.81812	1.77721	2.15397	1.5051	1.30848	3.25634	1.31576	1.29884	1.33195	1.57198	1.16854	1.99278	1.5169	0.107024	-0.268827	0.970518
0.53	662.571	[M+NH4]+	DAG	DAG 38:4	1.13021	1.05518	1.14581	1.12601	2.40342	1.65728	0.905376	1.56655	1.42486	0.568589	2.00465	1.26344	2.09442	1.93359	0.97777	1.05727	1.62471	1.25396	1.11825	0.864549	1.60839	0.576703	0.744935	1.48279	1.35276	0.733943	1.49176	11.3096	1.43043	0.588893	-0.346575	0.229964
37.129	660.554	[M+NH4]+	DAG	DAG 38:5	1.60663	1.19186	1.10215	1.05143	1.70017	1.15892	1.16806	1.50268	1.23647	1.12385	1.8818	1.54656	1.77319	1.9921	1.43814	1.48795	1.9997	1.58269	1.97591	1.5073	1.44715	2.64211	1.29958	1.30151	1.50134	1.45009	1.46086	1.94276	1.47595	0.12104	-0.191429	0.917069
15.364	658.54	[M+NH4]+	DAG	DAG 38:6	29.2939	34.7139	34.9717	34.2641	31.9366	37.352	36.7822	30.5137	42.9425	37.9132	45.6748	31.1348	41.8666	42.3148	39.5948	44.2428	1.51556	37.9609	44.4488	37.7298	52.4681	26.5376	32.496	45.964	39.648	29.1243	46.2246	32.1083	40.2818	0.967757	-0.00557366	0.0142336
18.29	690.6	[M+NH4]+	DAG	DAG 40:4	3.5666	3.64482	3.95693	3.94877	4.47727	4.39285	4.56173	4.24442	3.64534	7.62222	4.90849	4.13694	4.81821	5.37901	8.11169	5.28457	5.67016	3.45748	5.84903	4.58857	6.55077	8.14478	11.4176	6.5592	6.91078	7.7798	4.22089	4.83543	3.52071	0.0124318	-0.453878	1.90547
16.844	686.57	[M+NH4]+	DAG	DAG 40:6	19.7864	22.3253	24.0074	22.0482	28.5578	29.1316	21.48	23.5814	31.1875	35.5669	36.0072	17.8203	28.9895	28.2064	27.8812	31.6405	39.3559	21.1649	34.2909	22.0991	45.6678	32.19	26.1039	27.3408	32.9192	25.2689	41.623	27.2738	24.3186	0.0878114	-0.216962	1.05645
15.441	684.554	[M+NH4]+	DAG	DAG 40:7	6.3963	7.49357	7.33664	8.27565	8.11424	10.3944	8.16636	6.09356	10.091	10.9098	10.7457	6.06482	8.86351	9.83633	10.2312	8.92651	10.9681	5.97371	11.5189	7.81254	15.1492	6.29092	5.92106	9.71096	10.5889	6.00624	12.1865	6.52981	7.55436	0.535726	-0.0890472	0.271057
13.879	706.536	[M+NH4]+	DAG	DAG 42:10	10.5787	9.12245	8.84055	9.21985	11.1976	8.36864	9.14649	10.1763	8.45308	8.36814	15.244	11.4916	19.0231	16.9688	9.81486	11.8101	11.8188	11.0878	20.2978	10.4988	14.1809	5.60993	9.41519	10.6009	10.1358	11.3321	9.3348	11.1994	11.5432	0.94259	-0.0113679	0.0256769
13.497	730.537	[M+NH4]+	DAG	DAG 44:12	5.04449	7.81988	9.55604	7.07239	7.81333	12.9376	8.65628	5.25405	15.2707	13.5877	8.99494	5.1335	0.287114	8.21523	7.09068	10.0125	12.9248	4.42567	6.94068	5.71576	16.0779	6.72303	4.84587	8.73583	11.7189	4.4785	16.7799	0.254031	6.84395	0.988781	0.00391234	0.00489997
6.412	854.579	[M+NH4]+	DGDG	DGDG 28:0	6.51503	8.36935	8.04234	11.6884	7.02755	6.87963	10.2575	6.35968	7.39367	5.73278	7.20201	6.02174	6.35144	6.03504	7.66224	17.7097	5.86562	6.37558	16.3822	7.86455	7.68924	41.069	15.5409	7.57063	7.04611	7.68819	7.88231	6.64039	7.70662	0.120419	-0.617007	0.919306
7.04	516.387	[M+H]+	DGTS	DGTS 18:0	3.60066	3.92086	4.0891	4.31212	3.49399	3.8435	4.35048	3.33165	3.77467	3.42726	3.58246	3.54217	3.44438	3.31626	3.82875	4.30779	3.27396	3.90382	4.04986	4.06705	3.41218	7.59579	4.87929	3.95329	3.3674	3.32812	4.10799	3.14553	3.84533	0.249979	-0.131505	0.602096
7.528	438.298	[M+H]+	EtherLPE	LPE 16:1e	7.61013	5.61669	6.11231	8.00373	8.57112	5.55656	5.56777	7.38288	9.16814	11.9346	7.57638	10.9089	7.69928	15.203	7.64847	6.37565	13.5154	8.75955	11.8941	6.00942	11.3858	7.43795	9.12649	8.00591	9.6658	5.62499	6.7886	8.55667	11.0357	0.646002	-0.0737319	0.189766
7.663	452.314	[M+H]+	EtherLPE	LPE 17:1e	0.963665	0.673823	0.782234	1.01923	1.05163	0.799888	0.613388	0.809394	1.15001	1.43621	0.756203	1.09283	0.927531	1.36644	0.800043	0.700902	1.67941	0.713217	1.12967	0.593569	1.28918	0.189034	0.800651	0.823088	0.997738	0.776944	0.91849	1.00291	0.815824	0.480439	0.122449	0.318362
21.843	466.328	[M+H]+	EtherLPE	LPE 18:1e	4.12664	3.58278	3.11578	3.08462	4.464	3.27903	2.55548	3.38212	3.16777	4.832	2.90872	3.63587	1.96909	2.32489	3.01755	3.53872	5.13214	2.66875	3.15043	3.2149	2.35884	3.92657	2.5071	2.00987	3.59394	2.96103	2.55951	3.91538	1.87812	0.474532	0.0994101	0.323735
20.387	464.314	[M+H]+	EtherLPE	LPE 18:2e	1.70753	1.21613	1.46002	1.05313	1.76191	1.85523	1.37024	1.04051	1.54766	4.819	0.877906	1.27249	0.967689	0.856582	1.32402	1.29291	2.41475	0.818547	1.48558	0.926235	1.24526	2.03143	1.20895	0.638567	1.85928	1.18527	1.33227	2.1026	0.638881	0.521399	0.188318	0.282829
9.02	494.359	[M+H]+	EtherLPE	LPE 20:1e	1.95232	1.85671	2.26446	1.84769	2.01696	1.88349	1.91062	1.67256	2.20082	2.93873	1.88641	2.28382	2.23459	2.54416	1.67575	1.70459	2.96966	1.44731	2.31888	1.92616	2.53626	2.13981	1.85105	2.04485	2.94445	1.88841	2.35828	2.7515	1.85637	0.725269	-0.0366621	0.139501
8.259	492.345	[M+H]+	EtherLPE	LPE 20:2e	2.05962	1.82094	2.07931	1.99896	2.84152	2.30371	1.87827	1.4512	2.66225	4.39436	1.35628	1.89844	1.49668	1.63014	1.61985	1.594	3.8099	1.12311	1.56228	1.24784	2.47026	1.19161	1.5573	1.49667	3.56108	1.43689	2.2875	3.32856	1.5466	0.647187	0.101384	0.18897
0.413	258.11	[M+H]+	EtherLPE	LPE 3:0e	1495.03	1260.75	1347.88	1243.1	1278.54	1270.57	1224.71	1445.92	1230.72	915.71	1415.71	1111.57	1390.55	1696.68	1065.96	1024.76	995.482	1122.01	978.925	1230.59	1297.79	422.857	670.906	964.399	1052.3	765.013	1418.92	1013.03	1256.96	0.00159039	0.361905	2.7985
13.822	692.556	[M+H]+	EtherPC	PC 30:0e	34.6904	24.9564	23.6894	26.1687	30.573	20.2817	27.1914	31.1415	16.6789	25.0722	42.7508	39.6495	38.6462	44.2905	30.1674	28.074	25.8739	35.9107	49.0519	36.5862	26.6662	17.3438	30.4761	22.0537	30.7833	36.6438	23.8035	36.4413	34.7389	0.853354	-0.0263894	0.068871
12.541	706.58	[M+H]+	EtherPC	PC 31:0e	23.4857	12.7495	13.9435	15.0709	20.4805	19.5339	13.7192	20.4298	18.8674	8.50144	13.4877	17.9364	24.6578	37.4592	13.5119	16.8164	30.2248	15.0838	22.9309	7.35419	29.3066	0.647029	16.0127	18.9409	21.1917	8.25296	13.9473	14.9216	14.9673	0.408179	0.192305	0.389149
15.567	720.59	[M+H]+	EtherPC	PC 32:0e	476.068	358.571	339.304	387.671	329.941	247.14	383.918	444.27	247.28	257.424	654.411	485.312	471.888	620.489	432.876	392.98	353.655	585.291	580.587	556.507	289.057	580.859	429.441	435.601	266.515	455.805	281.536	336.726	539.349	0.55135	-0.0927298	0.258572
13.893	718.576	[M+H]+	EtherPC	PC 32:1e	44.7469	37.3487	32.5417	37.12	45.3621	33.6406	42.4392	46.887	24.9262	40.8455	53.2155	54.1997	46.1069	54.2743	40.8385	42.4438	40.7837	50.609	58.4638	55.3415	36.7548	26.8429	41.3343	34.0154	39.5035	49.4165	34.2301	45.9666	51.9929	0.798816	-0.0280309	0.0975534
16.48	734.614	[M+H]+	EtherPC	PC 33:0e	158.949	129.328	141.875	102.669	151.295	161.802	131.923	131.86	157.309	233.85	114.483	138.341	127.561	131.377	119.514	137.449	191.167	99.0949	126.874	120.424	135.994	82.3939	131.884	109.166	199.122	138.175	215.255	199.701	102.648	0.817503	0.0321478	0.0875109
12.738	732.593	[M+H]+	EtherPC	PC 33:1e	28.3279	18.8715	17.3928	19.0135	27.7156	14.4157	26.8299	25.863	9.15668	17.9278	14.2636	26.8812	31.0522	49.7597	31.3793	31.8055	10.3544	29.0268	34.2755	39.4886	12.0041	16.626	28.2783	29.1884	21.0177	22.9322	11.929	25.0645	33.7174	0.625139	-0.103996	0.204024
12.052	720.496	[M+H]+	EtherPC	PC 33:7e	0.661152	0.508181	0.38169	0.698538	0.363912	0.344344	0.378894	0.525016	0.371047	0.339681	0.6355	0.700979	0.211641	1.0646	0.527374	0.420336	0.343149	0.665425	0.900795	0.686166	0.326512	4.87332	0.546708	0.443395	0.367157	0.612582	0.364362	0.164093	0.516364	0.393067	-0.610979	0.405533
17.414	748.62	[M+H]+	EtherPC	PC 34:0e	201.794	174.968	179.985	183.862	169.565	149.707	183.446	210.357	180.304	133.935	287.069	196.572	276.562	308.056	202.19	189.105	183.213	231.026	256.406	238.49	182.807	323.671	205.649	195.191	160.206	233.332	205.385	45.6612	210.195	0.939281	-0.0112363	0.0272046
15.587	746.605	[M+H]+	EtherPC	PC 34:1e	926.999	747.919	724.828	785.56	745.117	625.136	824.346	923.523	643.164	761.251	1157.06	952.321	962.496	1079.66	853.855	789.381	823.774	1059.81	1003.17	1036.27	723.418	1161.04	859.319	790.021	782.164	974.604	733.937	902.72	990.525	0.344612	-0.0856846	0.462669
15.349	744.591	[M+H]+	EtherPC	PC 34:2e	309.482	248.353	247.67	282.621	346.77	333.334	292.614	12.5968	362.122	498.22	291.596	335.058	250.669	290.979	11.6831	246.078	429.343	264.655	15.2043	252.469	338.897	124.898	266.726	251.33	390.004	261.516	330.554	379.089	285.807	0.396285	0.191689	0.401992
13.631	742.575	[M+H]+	EtherPC	PC 34:3e	6.26348	2.10791	4.4388	2.82091	1.71879	3.5254	4.58215	5.08094	3.56915	2.80405	15.8317	4.11787	10.2212	10.6887	6.12676	5.20777	7.76857	3.14656	4.51762	4.82042	8.11236	6.54419	3.86467	3.24536	2.07065	3.1851	4.4683	2.49037	5.94373	0.497214	0.220574	0.303456
20.269	762.635	[M+H]+	EtherPC	PC 35:0e	2.54856	3.88881	3.33754	2.4995	5.40105	5.79036	5.20051	2.20851	4.89538	10.611	0.0733929	4.09245	1.50409	0.0825049	2.85918	3.34564	5.83104	1.48312	1.3183	3.01341	3.66774	7.04599	4.14859	4.25322	16.8951	5.28762	8.93047	12.5985	3.80384	0.16548	-0.59689	0.781253
16.555	760.628	[M+H]+	EtherPC	PC 35:1e	325.018	267.083	283.652	226.456	345.942	330.046	285.432	296.817	368.804	476.853	254.173	293.656	351.127	353.208	251.217	293.352	450.465	216.61	315.972	245.483	363.378	197.344	261.334	221.062	434.713	313.088	419.606	462.253	221.898	0.807398	0.0332838	0.0929124
15.747	750.54	[M+H]+	EtherPC	PC 35:6e	18.7456	21.096	22.6188	20.084	18.0063	19.9382	20.0149	18.0496	19.5005	14.3786	23.1099	17.0401	21.7049	20.8491	18.1054	17.5876	19.3778	18.931	18.6357	20.2649	21.9902	2.16044	18.4597	20.3938	15.8444	16.0767	19.9866	15.5171	19.4917	0.132048	0.165593	0.879268
19.397	776.652	[M+H]+	EtherPC	PC 36:0e	13.8915	11.5277	12.0732	4.42727	3.84448	6.16407	12.3765	12.0516	4.3737	8.27218	6.50557	3.7977	3.87504	5.81239	11.362	5.41964	8.564	4.00291	3.83983	13.2159	4.96227	40.1205	13.2535	10.4663	9.97672	18.4774	7.52864	12.2306	5.24211	0.194564	-0.53037	0.710937
18.993	774.636	[M+H]+	EtherPC	PC 36:1e	6.51429	6.78061	6.68719	5.90841	10.9123	9.03406	7.90187	6.57329	8.89258	16.2859	6.94446	9.46375	9.01544	10.0998	5.80148	6.09636	15.303	5.60879	7.20402	5.97531	15.5185	9.27325	6.36739	7.32964	14.9048	8.23844	10.328	17.3553	6.81507	0.532015	-0.132394	0.274076
15.987	772.627	[M+H]+	EtherPC	PC 36:2e	503.675	445.074	424.679	360.391	1.67433	390.523	324.849	459.242	283.059	372.339	1.01961	387.344	1.59936	1.54868	348.848	351.64	1.27463	336.807	2.45908	349.286	0.815233	159.303	254.33	264.583	409.821	297.911	296.16	365.348	310.284	0.60387	0.177493	0.219057
15.371	770.603	[M+H]+	EtherPC	PC 36:3e	181.24	136.313	125.623	135.526	164.92	143.522	146.784	144.52	138.07	175.843	151.338	172.549	124.696	140.361	163.396	156.315	212.947	148.206	145.224	146.129	158.604	60.9665	152.096	99.6218	143.684	159.008	145.192	149.328	127.71	0.682644	0.040373	0.165806
13.908	768.587	[M+H]+	EtherPC	PC 36:4e	145.238	121.352	119.51	124.651	125.791	100.737	136.958	144.935	91.1544	103.096	232.466	155.839	174.666	199.803	136.67	131.968	131.533	173.554	198.83	174.282	105.883	78.4309	150.118	130.22	113.568	152.469	104.179	132.553	163.961	0.844457	0.0269138	0.0734225
15.967	766.575	[M+H]+	EtherPC	PC 36:5e	31.4245	31.5618	35.1528	36.2571	33.9884	33.3449	31.5208	29.5561	26.3173	32.8855	14.7622	29.7396	15.6522	16.38	28.5508	25.1642	11.3305	27.3568	14.4871	33.5322	12.1546	19.2017	27.3803	33.8917	28.259	27.0129	24.6364	29.6097	30.8009	0.200725	0.193671	0.6974
18.402	764.57	[M+H]+	EtherPC	PC 36:6e	4.79672	5.05191	5.48631	5.21653	9.62472	4.43932	5.28501	9.73698	5.25098	7.72616	14.5139	4.2118	14.0776	14.0773	5.15865	5.047	9.69858	5.25685	12.003	11.6919	12.2863	2.92646	4.77953	12.6862	3.88288	4.41386	10.7582	5.21888	12.1202	0.977212	-0.00750788	0.0100113
13.997	762.543	[M+H]+	EtherPC	PC 36:7e	1.06354	7.43942	8.34554	1.08308	5.99296	7.52595	8.17598	1.16921	0.987476	1.03039	10.5704	5.22143	7.5632	6.29993	1.23169	6.44985	4.01226	4.79182	6.75921	2.16567	6.67293	6.46269	1.1089	6.0567	4.46933	0.99294	7.34477	3.6685	4.94686	0.514486	0.209843	0.288626
17.636	790.676	[M+H]+	EtherPC	PC 37:0e	10.2752	9.37552	10.5078	7.47215	8.08711	12.4314	10.3815	8.47353	12.1712	16.913	7.59099	11.5672	9.52929	6.6008	8.94801	9.73473	10.9552	8.14849	10.7389	10.6324	6.03262	1.44143	9.95784	8.96356	16.3072	11.6945	14.1992	10.8354	12.1105	0.964145	0.00739981	0.0158578
17.906	788.666	[M+H]+	EtherPC	PC 37:1e	119.894	105.693	111.259	80.7363	132.349	138.214	104.318	111.758	133.087	194.41	12.1137	107.904	11.7561	10.0427	94.0239	108.36	20.8867	76.5164	11.2565	93.5035	112.701	105.25	95.3706	87.8087	183.495	108.007	145.458	174.718	82.8101	0.919183	-0.0276919	0.0365982
16.678	786.643	[M+H]+	EtherPC	PC 37:2e	606.738	433.217	405.297	377.376	421.5	345.397	338.151	481.697	288.812	340.308	293.973	393.372	327.949	365.874	372.695	365.761	396.279	398.788	329.533	372.932	253.601	139.008	239.34	227.352	285.846	283.072	242.977	227.086	287.389	0.00417368	0.39315	2.37948
15.336	784.625	[M+H]+	EtherPC	PC 37:3e	39.0044	23.7334	19.5943	20.0317	21.7598	9.01968	17.0381	32.5764	8.19823	9.43292	24.8551	17.6993	22.6021	25.8928	24.8184	18.8429	16.5367	27.9407	26.1087	26.3399	9.87331	7.2618	13.154	8.75324	7.246	13.9024	5.46415	8.18689	15.5645	0.0847983	0.441131	1.07161
19.923	782.6	[M+H]+	EtherPC	PC 37:4e	1.54495	2.3281	2.21412	1.85854	2.79964	2.92974	2.01612	1.50964	2.54305	4.20499	0.342057	2.25972	2.53373	0.454251	1.26828	1.56553	2.96726	0.97321	1.5781	1.26408	3.6199	1.68304	1.62456	2.38617	4.74443	2.31268	3.52427	4.22989	2.52956	0.45027	-0.196675	0.346527
21.336	804.681	[M+H]+	EtherPC	PC 38:0e	1.08961	1.05856	1.06982	0.784221	2.00717	1.48511	1.16852	0.509863	1.1159	2.57909	1.6401	1.28057	0.6073	1.12025	1.31344	0.790843	2.29858	0.812674	1.69042	1.16274	0.813709	5.39099	1.30641	0.665209	3.67353	2.4274	2.55096	2.5728	0.818767	0.105466	-0.591999	0.976886
20.882	802.666	[M+H]+	EtherPC	PC 38:1e	1.51213	1.52845	1.69229	1.20717	2.30695	2.44291	1.20346	1.23924	1.9514	4.58737	1.54371	1.65101	1.60294	1.78227	1.1839	1.49791	3.59511	0.981476	1.74339	1.15288	2.83578	3.73471	1.58913	1.28185	3.23999	1.60046	3.04618	3.22765	1.74307	0.411089	-0.206448	0.386064
15.386	800.66	[M+H]+	EtherPC	PC 38:2e	134.042	152.276	167.895	119.55	39.7325	156.188	114.125	155.292	96.3988	129.858	29.6101	158.238	125.875	128.902	135.659	157.223	4.14347	130.641	82.2222	124.165	109.652	39.8063	138.043	139.612	157.827	124.846	117.098	136.63	123.433	0.646952	0.0885786	0.189128
16.947	798.634	[M+H]+	EtherPC	PC 38:3e	52.93	46.1674	43.1653	45.52	55.8738	51.7716	46.4015	41.2448	53.8943	95.2531	36.827	51.218	35.1609	37.0534	47.7648	46.2031	78.5662	40.7371	37.0916	37.9758	53.965	35.5114	47.7951	32.2976	70.1548	46.701	46.6485	83.9888	37.0378	0.995433	-0.000960877	0.00198778
15.202	796.618	[M+H]+	EtherPC	PC 38:4e	22.9425	20.0544	20.9989	23.6226	22.6004	17.9516	22.3453	26.1298	15.6841	17.8503	33.9293	22.4268	30.527	35.688	20.8797	17.983	26.0239	24.4358	26.7438	23.8922	22.7513	35.2761	20.361	23.5772	16.8679	22.2125	15.5834	17.4194	25.0103	0.568343	0.0726199	0.245389
13.944	794.602	[M+H]+	EtherPC	PC 38:5e	48.1434	42.3458	45.6963	46.4323	43.4656	35.973	48.2997	47.8628	32.0526	37.6171	77.5421	51.4902	58.3412	63.234	49.7158	47.8714	43.2086	58.4466	64.8399	59.0712	40.4838	23.7008	52.131	46.4452	39.4684	56.342	35.9408	46.943	53.4295	0.886196	0.0178161	0.0524703
13.523	792.586	[M+H]+	EtherPC	PC 38:6e	94.8672	105.548	95.7894	91.207	114.851	136.942	124.442	148.699	131.653	87.0866	76.8515	101.119	129.069	67.2754	119.055	141.673	82.5052	126.71	65.5345	152.078	68.5623	127.005	102.721	108.256	112.932	199.879	146.164	113.45	119.67	0.303694	-0.147206	0.517564
13.154	790.574	[M+H]+	EtherPC	PC 38:7e	104.53	76.6141	74.6285	91.0747	66.1165	57.2687	83.6057	74.3947	63.294	54.1915	152.324	98.7517	76.8228	82.4946	100.602	79.2516	56.0583	114.876	121.175	108.488	32.6493	22.7481	70.8398	78.6194	55.3236	80.9991	65.6246	58.3488	92.1196	0.505716	0.122666	0.296093
19.288	818.708	[M+H]+	EtherPC	PC 39:0e	9.19265	8.03803	8.58874	6.09475	2.75478	13.7422	9.55053	7.08909	12.5983	27.9999	1.59029	10.1912	2.14506	2.06378	7.3756	8.67513	3.42464	5.84417	2.98781	7.60795	9.6878	14.3779	8.71732	7.36548	21.6598	11.2426	15.9846	24.8189	7.06852	0.472307	-0.267132	0.325776
18.741	816.688	[M+H]+	EtherPC	PC 39:1e	171.719	143.52	145.887	118.583	172.569	156.883	135.54	127.94	98.8218	164.026	43.2769	142.456	138.841	156.177	59.6971	59.3695	85.3491	103.829	142.93	128.461	163.18	73.1016	136.005	141.178	193.334	130.898	159.264	177.697	136.377	0.44993	0.118916	0.346855
16.085	814.677	[M+H]+	EtherPC	PC 39:2e	55.6595	50.786	56.8695	39.5112	8.96057	48.2132	44.8204	45.6123	36.7423	45.4958	1.68047	35.9109	37.596	33.6966	48.7179	43.2294	3.40562	43.0262	1.57256	43.408	1.67898	13.623	35.281	34.2129	18.5126	28.8599	34.4301	3.04158	29.4547	0.0407659	0.601354	1.3897
17.13	812.652	[M+H]+	EtherPC	PC 39:3e	15.8762	10.5347	11.7967	9.30451	0.701366	6.77762	10.2121	12.6235	3.81	6.62649	0.944653	10.4279	17.6298	1.24857	14.9765	13.3665	0.772804	11.078	0.739069	13.9043	0.736871	1.44789	10.1796	0.524294	0.885788	10.0743	4.40124	11.1158	7.04826	0.407984	0.326655	0.389357
19.572	810.65	[M+H]+	EtherPC	PC 39:4e	0.0390418	0.045146	0.0645474	0.028881	3.4067	0.0677514	0.0275606	0.0395786	0.0231816	0.140862	1.67489	0.0549003	2.28791	2.52675	0.0185113	0.0187041	5.11603	0.0449194	2.17085	0.0483291	2.3962	0.973818	0.0159913	0.0171538	0.0467093	0.0703198	0.0729795	0.0780351	0.0112587	0.992239	0.00942176	0.00338355
16.704	808.623	[M+H]+	EtherPC	PC 39:5e	38.6596	37.0558	35.4449	40.9027	31.944	26.0297	33.7727	29.7258	31.1315	22.8811	40.716	23.3148	39.7521	43.3135	29.0009	18.1118	35.9648	38.8166	31.4388	33.2464	29.7643	42.4113	16.6534	19.3504	13.5895	20.0655	20.5711	13.3921	28.0612	0.014893	0.381288	1.82702
8.859	810.551	[M+H]+	EtherPC	PC 40:11e	0.519214	1.487	0.603398	0.701336	0.85268	0.477925	1.11233	0.515768	1.06651	0.579839	0.569496	0.55449	0.427775	0.417454	0.459805	0.746278	0.639755	0.561482	1.61522	0.544463	0.618578	0.590601	1.34483	0.632668	0.49138	0.466422	0.599846	0.409188	0.608166	0.885998	0.036223	0.0525675
21.368	830.697	[M+H]+	EtherPC	PC 40:1e	3.00778	3.04615	3.5355	2.35354	3.52663	4.53437	2.75138	3.00814	2.94629	8.94038	4.39644	4.27951	3.78938	4.17516	3.38422	3.46112	3.84173	2.10702	3.30394	3.37986	5.49364	8.16775	3.49787	3.37331	7.08614	3.89364	4.16662	7.35523	2.96285	0.449541	-0.170703	0.347231
16.794	828.692	[M+H]+	EtherPC	PC 40:2e	214.509	235.09	242.347	186.65	168.668	247.289	234.323	189.784	195.836	229.542	350.106	192.417	308.212	261.091	231.668	196.4	308.203	212.166	364.797	241.487	346.553	99.8149	216.031	200.483	175.777	205.264	238.641	165.834	174.828	0.747064	0.0464289	0.126642
17.864	826.672	[M+H]+	EtherPC	PC 40:3e	29.1583	23.3177	25.1895	19.017	8.44087	19.6955	24.3126	10.1282	13.6337	23.1577	11.6166	13.2956	12.9262	1.40972	31.8227	9.50919	11.844	22.97	11.5494	30.3989	10.5836	18.5867	27.3604	10.782	14.1914	28.83	18.7821	16.496	19.4448	0.479992	-0.167542	0.318766
16.528	824.651	[M+H]+	EtherPC	PC 40:4e	10.6258	9.37446	8.44878	9.05103	7.75905	5.88029	9.06087	11.0371	6.64797	6.67842	15.6285	10.4564	14.0076	16.8385	9.19003	8.55453	9.27076	11.5511	13.5648	12.1681	7.69236	14.8037	9.21485	9.1064	6.97162	10.2654	6.50638	9.68841	11.3713	0.916836	0.0160926	0.0377082
15.191	822.633	[M+H]+	EtherPC	PC 40:5e	6.07307	6.41937	7.09775	7.10574	4.1786	6.404	6.60945	7.98653	6.20462	7.1911	10.4995	5.93938	8.76122	9.09428	5.75937	6.05894	3.93119	6.78141	7.91726	7.1378	7.54378	7.06188	5.50768	7.69298	7.16457	6.15845	6.20437	6.66713	7.32423	0.299784	0.109038	0.523192
13.539	818.601	[M+H]+	EtherPC	PC 40:7e	22.7765	22.5147	22.9747	24.0832	24.6739	25.2099	26.4568	30.4157	23.7508	21.8722	42.5806	23.3762	28.2426	30.8635	29.4996	29.3278	27.0868	29.7908	35.2791	33.6953	25.8504	30.4524	26.7311	25.7355	23.3976	34.4011	28.6668	24.4058	27.3032	0.176361	-0.123526	0.753596
13.584	816.574	[M+H]+	EtherPC	PC 40:8e	49.4085	42.8353	47.6461	46.404	44.3042	33.1807	45.0772	46.4941	42.5658	33.8804	73.6809	47.9195	65.8861	61.8604	40.5962	32.6346	38.4656	55.1088	68.5612	51.6077	46.7784	25.7762	35.3606	38.7084	34.7979	41.3851	43.6304	34.7273	51.8111	0.155182	0.189535	0.809159
21.337	846.737	[M+H]+	EtherPC	PC 41:0e	3.098	4.83264	5.47809	2.84428	3.29746	8.61268	4.50646	1.46654	6.37598	7.5626	3.71798	3.84209	5.21784	4.47654	4.02733	2.61172	7.93131	1.77445	7.57635	3.44379	8.41809	4.65883	4.36825	2.12054	6.03198	4.56004	14.8507	8.50113	2.7311	0.392746	-0.256336	0.405888
20.244	844.722	[M+H]+	EtherPC	PC 41:1e	18.1957	21.7901	21.8428	14.7041	28.6929	35.748	29.2716	15.2083	34.0771	64.3578	0.0983278	22.2396	0.130961	18.6656	22.6434	27.1884	43.5552	9.44945	0.256151	19.3958	36.3876	35.6449	34.8196	25.0149	60.7203	28.0692	61.9288	59.5789	14.2547	0.187386	-0.45967	0.727264
18.016	840.692	[M+H]+	EtherPC	PC 41:3e	396.046	240.593	320.331	240.839	23.5046	277.119	275.253	273.06	252.373	329.13	18.3089	244.97	246.143	243.112	288.077	19.5785	19.1403	196.564	25.6187	242.146	204.023	14.846	261.131	197.889	227.694	191.147	193.291	19.8176	168.52	0.0246265	0.674529	1.6086
18.645	838.667	[M+H]+	EtherPC	PC 41:4e	13.9538	13.3066	13.6005	12.5375	12.6463	12.1948	11.38	12.7625	14.418	6.92161	14.354	11.6427	15.7673	18.8769	11.915	10.5859	15.0377	11.1309	13.1853	12.3259	13.6083	1.86147	12.7052	13.5748	10.675	10.0729	10.7079	8.7245	16.0329	0.13929	0.198467	0.856081
21.031	836.647	[M+H]+	EtherPC	PC 41:5e	0.784279	0.896933	0.9823	0.754119	1.27097	1.35875	0.813809	0.680831	0.972349	1.88253	0.873347	1.11418	0.992816	0.951704	0.71761	0.778345	1.54726	0.519256	0.737025	0.68692	1.40313	1.44241	0.983004	1.06801	2.2889	1.22861	1.40993	2.28402	0.99972	0.278565	-0.237056	0.555074
16.626	834.64	[M+H]+	EtherPC	PC 41:6e	26.181	19.9084	22.9081	21.2852	18.385	19.9258	21.6749	43.2247	18.8571	17.975	13.2649	16.5973	14.188	19.5644	20.7819	17.7349	10.7789	18.8638	19.9274	17.7661	8.41834	5.94925	15.8669	16.0821	10.0832	11.6615	12.737	9.2925	13.5642	0.00386982	0.588052	2.41231
19.805	830.599	[M+H]+	EtherPC	PC 41:8e	2.86633	3.25953	3.37545	3.0336	2.94319	3.08047	2.85706	2.84388	3.03295	2.28565	3.50511	2.93888	3.47079	3.19959	2.61198	2.66858	3.55877	2.64707	2.51853	2.7941	3.09839	1.06446	2.76436	3.08542	2.68567	2.75698	2.74933	2.61574	3.22912	0.0587261	0.163234	1.23117
20.252	860.735	[M+H]+	EtherPC	PC 42:0e	0.727913	1.55467	1.89929	0.804491	1.74183	3.2545	0.638532	1.10899	2.26364	1.68363	0.734612	1.75281	0.936041	0.910505	0.742578	1.63358	3.01957	0.275155	1.06141	0.623982	3.45724	0.806888	1.23039	1.19362	4.50782	1.8475	1.33492	4.63731	0.995004	0.356585	-0.352074	0.447837
15.549	840.575	[M+H]+	EtherPC	PC 42:10e	3.23975	3.12124	3.11516	3.42176	0.319868	2.3474	2.5664	0.0613342	2.28437	2.3178	3.25831	2.95294	1.47664	0.241002	7.61184	1.97182	0.46923	0.00562189	0.577286	2.25656	4.95918	0.0221211	2.90802	2.97591	0.0291651	1.44572	2.49416	0.930137	0.0391307	0.667726	0.198056	0.175402
20.508	858.746	[M+H]+	EtherPC	PC 42:1e	2.76514	2.57562	3.16125	1.6784	0.376699	4.36608	2.35319	2.16119	2.23754	7.31493	3.88369	4.02913	4.14032	4.09738	2.41215	3.11619	0.719572	0.980696	0.591316	2.2584	0.716334	7.58739	5.01713	3.4903	12.8979	3.98138	5.90982	0.560414	2.82705	0.753185	-0.133829	0.123099
22.754	856.718	[M+H]+	EtherPC	PC 42:2e	1.01482	1.40054	1.31865	1.28659	1.49925	2.34089	1.81283	0.400052	2.00867	5.08405	0.675368	1.4128	0.70894	0.952609	1.15893	1.12522	1.84398	0.732827	0.664253	0.938084	1.65721	1.78248	1.40332	0.878436	2.7409	0.966775	2.15193	2.70558	1.16099	0.763824	0.0998748	0.117007
20.546	854.7	[M+H]+	EtherPC	PC 42:3e	0.870075	0.845144	1.06756	4.65047	1.74832	1.59377	5.72601	0.624484	1.27974	7.44466	0.925236	1.06392	1.14658	1.17999	0.841407	1.04977	2.55341	0.4959	1.46136	0.679853	2.80736	1.8434	1.3245	0.652266	2.74406	5.75447	6.35476	2.20996	0.830267	0.948265	0.0324071	0.0230704
17.416	852.692	[M+H]+	EtherPC	PC 42:4e	6.94339	5.50829	6.25847	5.49431	7.57541	6.30597	6.32304	6.09496	6.23279	8.59343	8.511	7.98433	7.49234	7.34914	6.79228	5.88814	7.35776	6.01511	7.99359	7.93677	9.01646	5.01657	8.34317	7.52065	8.8686	8.07078	8.18865	8.93572	6.37828	0.177328	-0.117018	0.751222
22.287	874.778	[M+H]+	EtherPC	PC 43:0e	0.623479	0.776368	0.85084	1.4396	2.96163	1.01893	0.731036	1.25357	1.02674	1.27815	0.492166	1.06739	0.0622948	0.109674	0.985422	1.70776	0.122106	0.59233	197.213	1.61905	126.181	1.72184	0.644095	2.20027	3.38735	2.9018	1.82302	2.21654	0.716211	0.168037	-4.55162	0.774595
21.227	872.74	[M+H]+	EtherPC	PC 43:1e	2.23381	2.8833	3.45301	2.32855	2.32962	5.96352	3.12595	0.905706	4.13184	9.83109	1.22293	3.75296	0.954303	0.961043	3.00405	1.67465	2.60124	1.3038	2.77227	2.71911	1.4581	7.76733	4.41181	1.46732	8.91656	5.45742	7.88954	12.9574	2.58435	0.24579	-0.504254	0.609436
20.291	870.744	[M+H]+	EtherPC	PC 43:2e	0.530211	0.541408	0.579292	0.346998	2.86406	0.926149	0.680338	0.385562	0.786058	1.46726	1.98593	0.597555	1.96088	1.50162	0.58584	2.01622	1.18231	0.211427	2.36066	0.402504	2.39043	3.32012	0.889403	0.628335	3.68839	0.608723	1.46294	4.88843	0.371913	0.180868	-0.6232	0.742638
19.201	868.722	[M+H]+	EtherPC	PC 43:3e	7.34903	3.71269	6.02392	3.72164	7.46996	4.89725	0.152016	4.44691	3.48259	8.01778	0.117434	4.41211	0.0949375	0.047291	4.9802	4.77963	5.35678	0.181086	4.58068	0.118015	0.233128	2.59334	3.52171	3.25916	5.05003	3.38996	0.189608	5.42049	2.51218	0.403666	0.32421	0.393978
16.437	866.719	[M+H]+	EtherPC	PC 43:4e	50.4469	38.7204	33.5542	26.8184	13.7035	38.5912	39.8043	36.6981	26.3634	75.3267	22.9106	37.9501	12.762	10.2733	41.44	8.77094	14.172	36.7764	15.2671	46.055	23.2699	2.75037	33.6792	21.9573	48.5172	42.3509	39.5664	39.5794	24.2694	0.508303	0.181103	0.293877
21.02	884.752	[M+H]+	EtherPC	PC 44:2e	3.56283	3.61024	4.22521	2.06132	3.42775	5.32559	2.80002	2.356	2.85702	8.77297	3.18035	4.32951	3.79972	2.97434	3.57037	3.27218	3.87178	1.94579	6.27993	3.2448	4.87279	8.41643	4.28655	2.52358	7.2474	6.76468	6.52047	8.35859	2.6583	0.133198	-0.371072	0.875502
20.736	882.734	[M+H]+	EtherPC	PC 44:3e	12.6227	6.97626	12.4038	8.93605	15.0024	10.4272	4.61815	14.5518	9.37032	10.9028	26.9575	12.5367	21.6128	24.1109	7.53748	11.1764	19.9163	14.8955	27.8599	13.4898	16.4389	16.3826	3.3309	0.488532	7.49509	6.83511	10.2771	11.7798	20.5361	0.672145	0.119228	0.172537
20.48	880.718	[M+H]+	EtherPC	PC 44:4e	3.17063	3.05505	3.38043	2.04338	5.38027	4.91699	2.86028	2.44832	2.89176	6.62132	0.99428	4.46543	3.79482	3.70322	2.87094	3.4247	6.68864	1.33257	1.20642	2.54478	6.24183	3.98237	4.40826	3.79715	9.93271	4.30269	6.19177	10.1206	2.92001	0.183926	-0.393101	0.735357
18.118	902.78	[M+H]+	EtherPC	PC 45:0e	3.9311	3.99786	4.40752	4.42715	3.78194	3.90699	3.92456	3.84087	3.60156	3.97886	4.51857	3.76264	4.1901	4.06056	4.24617	4.12633	4.048	3.86108	0.00977028	3.92479	0.0260039	2.33909	3.58825	3.35866	3.83695	3.59372	3.43303	3.10557	3.38516	0.0211931	0.364395	1.67381
20.222	896.747	[M+H]+	EtherPC	PC 45:3e	2.36646	2.89929	2.41959	2.6936	2.16505	2.47243	3.54213	2.21626	2.83039	2.45128	2.74751	2.89364	2.58073	2.66479	3.3222	2.77338	2.63156	2.85704	2.74691	2.99998	2.69531	3.84062	3.60188	3.12288	2.90433	3.23726	3.69633	2.60262	2.32861	0.014955	-0.196607	1.82521
20.574	892.716	[M+H]+	EtherPC	PC 45:5e	1.52465	1.32116	1.88896	0.900569	3.429	1.3548	0.245612	0.9791	0.467992	0.98287	6.48747	1.16737	4.99115	5.12727	1.14502	3.73572	4.249	0.729142	7.41417	0.873353	4.55019	10.8777	1.24234	2.94257	2.60224	1.05187	0.951821	2.93545	0.595763	0.363119	-0.472733	0.439951
22.23	924.791	[M+H]+	EtherPC	PC 47:3e	2.41761	1.88464	1.33062	8.46672	9.61299	6.30742	0.0786076	10.3613	4.90708	8.46732	107.209	7.49806	4.62846	3.89579	3.52007	5.23915	6.25785	2.88935	7.55402	8.44277	5.42054	9.4302	2.92623	11.1524	5.58705	6.45774	0.0800138	5.20416	2.21994	0.323185	1.20343	0.490549
24.042	978.843	[M+H]+	EtherPC	PC 51:4e	0.501221	0.978721	0.467691	0.64107	0.46761	0.464231	0.424947	0.929256	0.791727	0.618091	2.65447	0.566673	3.16741	3.32731	0.788356	2.15083	0.643336	0.631727	2.96715	0.43961	0.716927	3.25157	0.212735	0.500341	1.00943	0.77557	0.722708	0.755184	0.622189	0.864106	0.0827514	0.063433
21.973	992.842	[M+H]+	EtherPC	PC 52:4e	2.88809	2.12882	1.56775	1.53368	4.27714	1.66722	1.53375	2.24031	1.43314	2.66482	3.93818	2.56467	1.64179	1.64671	1.97465	2.0564	2.30328	2.44177	2.23969	2.65871	0.728574	3.64432	1.89994	1.28488	3.70098	2.51953	2.32121	3.72075	1.80753	0.791384	-0.054555	0.101613
15.457	676.528	[M+H]+	EtherPE	PE 32:1e	63.4766	58.9242	57.5919	64.8523	5.11334	40.2895	61.5007	53.2476	49.7955	27.2525	4.56206	61.6966	3.76586	98.0014	57.653	52.899	52.7397	88.4377	90.1362	78.079	3.74779	52.4145	54.7642	67.4223	40.5676	55.8144	43.5194	43.4115	97.2271	0.210134	-0.335458	0.677504
13.987	674.511	[M+H]+	EtherPE	PE 32:2e	31.7511	28.8119	27.5334	30.0448	39.2595	35.2846	31.0871	29.7447	31.3449	46.466	26.9922	35.8339	29.8286	28.0511	30.0891	26.5884	33.5571	24.219	27.2756	30.9829	32.6511	4.72369	30.3599	19.2418	35.138	29.557	30.669	34.3179	24.8853	0.0686979	0.225445	1.16306
14.818	688.528	[M+H]+	EtherPE	PE 33:2e	5.55266	4.71368	4.31639	5.26765	5.81662	5.07948	5.1102	4.74244	6.20117	7.4129	5.22836	5.54522	4.80295	4.95812	4.86267	3.99826	8.72005	4.04408	4.64649	5.36423	7.15847	1.9778	5.07382	4.13701	5.3791	5.83463	7.62766	5.96942	4.81903	0.94828	0.00856899	0.0230634
15.869	704.557	[M+H]+	EtherPE	PE 34:1e	106.751	121.329	132.384	131.276	124.864	128.225	130.746	118.592	128.508	119.348	152.746	105.485	156.543	152.369	112.851	105.296	128.165	132.252	128.857	133.425	140.338	72.0893	120.272	135.007	111.243	95.8465	121.592	95.5078	158.367	0.172963	0.114007	0.762047
15.658	702.543	[M+H]+	EtherPE	PE 34:2e	1315.63	1207.91	1354.8	1222.79	1708.94	1506.7	1310.28	1237.5	1571.67	2044.67	1587.76	1426.58	1490.13	7.33987	1115.97	1180.89	1940.37	1105.56	1381.33	1191.64	1786.46	627.73	1314.35	1394.65	1920.49	1193.59	1690.76	1833.25	1433.96	0.74075	-0.0530138	0.130329
14.216	700.528	[M+H]+	EtherPE	PE 34:3e	56.173	52.3542	59.5931	55.5387	19.3419	67.7129	56.816	57.8539	57.4655	68.4274	26.2345	56.724	20.0973	21.522	52.9502	15.0496	19.801	34.114	17.2957	48.7099	58.3888	15.0356	43.3568	39.653	55.2201	36.2712	58.2109	17.8294	32.5152	0.0704516	0.411577	1.15211
15.037	714.541	[M+H]+	EtherPE	PE 35:3e	11.9222	13.4951	11.9829	12.2368	20.1893	15.8927	10.4631	11.7858	15.2921	18.5943	13.3035	14.8431	1.72835	1.46463	11.6345	13.7447	25.5721	8.28763	12.2948	9.56014	1.9402	3.67802	10.9762	9.62862	17.3587	11.1319	12.318	17.4841	7.62946	0.69239	0.0991609	0.159649
18.608	732.587	[M+H]+	EtherPE	PE 36:1e_a	35.6852	39.8844	39.7478	35.5751	1.29889	56.3359	38.3469	30.8505	48.8813	68.3148	0.789297	47.1542	0.989299	0.997419	26.0001	34.7446	1.53189	24.3961	1.13015	29.9519	1.57765	0.910171	35.4603	40.7316	95.8785	42.4204	61.1426	68.1677	49.8422	0.792022	-0.10859	0.101263
17.483	732.586	[M+H]+	EtherPE	PE 36:1e_b	104.651	93.0256	99.6265	81.9748	131.849	100.74	84.1128	102.15	118.566	165.92	111.72	109.142	130.983	132.572	90.173	97.7944	187.864	75.6825	122.343	84.5061	140.058	76.3325	96.6084	84.0602	173.631	94.3991	130.165	168.777	87.3206	0.861561	-0.0261851	0.064714
18.358	732.586	[M+H]+	EtherPE	PE 36:1e_c	6.92872	7.0464	6.68592	3.95401	5.49237	7.35359	3.66249	5.18499	6.14868	11.8113	33.2914	6.79688	36.8	40.1784	3.65449	33.921	47.3954	3.86216	29.0968	4.76426	50.8005	24.2818	6.25081	7.74849	78.1789	6.04524	7.83051	8.45211	3.94486	0.251965	-0.702768	0.598659
17.222	730.574	[M+H]+	EtherPE	PE 36:2e	2488.93	2535.25	2649.17	2416.25	35.5419	2662.75	2549.74	2378.38	2838.07	2762.3	36.4266	2761.56	2711.78	35.3886	2380.04	2374.64	45.8742	2375.62	2413.27	2560.09	2800.55	1426.13	2457	2422.77	37.1478	2489.22	3166.75	41.619	2543.95	0.819516	0.0662728	0.0864423
14.498	726.542	[M+H]+	EtherPE	PE 36:4e_a	57.4553	55.7571	49.7231	57.927	61.0437	55.8877	51.6853	62.3968	82.2349	58.6301	68.2	55.5567	73.3431	76.3518	52.6873	51.0644	69.9522	65.697	88.3836	64.0268	75.4653	76.4858	55.8118	52.6229	72.2046	50.7126	93.8647	50.6968	57.3904	0.473929	-0.0742322	0.324287
15.283	726.541	[M+H]+	EtherPE	PE 36:4e_b	13.1749	12.7307	14.4478	16.2367	12.4834	13.9034	15.9683	14.8794	8.21685	14.2462	0.26476	14.9536	0.36206	0.600168	13.4658	10.2747	0.392065	14.5112	14.5576	12.9773	1.01977	12.8121	12.6245	13.7724	13.3407	12.5809	11.4602	14.2808	18.0989	0.674308	-0.108915	0.171141
13.29	724.521	[M+H]+	EtherPE	PE 36:5e_a	4.43945	3.89983	4.6738	3.80295	4.38205	4.60551	4.12441	4.90439	4.4771	4.65922	6.75084	5.03432	5.63712	6.37423	4.38355	4.97486	6.19642	5.21108	6.3027	4.52074	5.70576	2.68244	4.53762	4.90436	5.99002	5.31886	6.11974	3.88469	4.63586	0.598368	-0.0538847	0.223031
14.043	724.527	[M+H]+	EtherPE	PE 36:5e_b	967.384	698.701	740.409	868.81	829.911	511.076	804.619	680.345	554.906	598.193	1165.53	971.389	1048.35	1056.62	831.996	680.179	725.002	1029.89	1093.11	968.446	681.683	207.737	733.819	1039.45	539.715	684.576	5.29459	635.103	1104.16	0.367456	0.16843	0.434794
19.314	746.604	[M+H]+	EtherPE	PE 37:1e	6.13025	5.64701	6.10906	5.12566	7.44643	7.29929	4.71217	5.43628	6.3172	10.4166	0.723049	6.96291	0.836663	7.19876	4.11994	5.529	8.57615	3.83155	4.87528	4.65569	6.51373	7.68463	4.28666	5.02136	9.64389	5.96014	7.18627	9.10567	6.34111	0.560989	-0.116321	0.251046
17.67	744.588	[M+H]+	EtherPE	PE 37:2e	4.74951	4.59591	5.34553	5.58764	124.574	5.57654	5.41349	80.5528	169.035	7.19698	79.0054	5.51159	84.5888	81.7703	4.54284	85.8841	166.143	80.7132	75.1939	4.50415	113.172	48.4194	4.52022	76.2304	141.541	4.34739	6.28072	133.925	75.011	0.322213	-0.521463	0.491856
16.431	742.572	[M+H]+	EtherPE	PE 37:3e	41.7368	40.5216	42.3669	40.7841	5.25125	49.645	40.6136	35.1075	54.7288	62.6311	3.95407	39.7897	33.2635	34.5526	34.3142	3.07232	67.2853	29.3037	32.7174	30.0425	47.1648	19.909	30.5426	2.63475	4.59863	32.9769	43.1565	45.3601	28.9958	0.251291	0.315145	0.599823
14.855	738.545	[M+H]+	EtherPE	PE 37:5e	38.2186	30.6037	33.8456	36.4945	39.644	29.7379	33.0928	31.7283	33.1056	33.5775	48.2241	38.3396	47.8198	48.0436	33.5352	31.0032	45.2508	37.8699	48.7323	38.1625	40.2205	17.7593	34.6657	32.5324	29.853	35.9507	33.1004	34.1563	34.1626	0.392411	0.0872198	0.406259
17.356	758.606	[M+H]+	EtherPE	PE 38:2e_a	60.6035	66.2762	63.4922	59.6465	66.925	61.0748	56.1476	58.7816	69.5183	87.7151	63.7327	64.3899	64.1424	60.165	58.6255	51.0368	80.6148	54.9425	59.7838	59.6616	70.9248	47.6193	56.4211	54.6226	84.0492	62.4198	73.3433	81.754	54.93	0.771054	0.0245754	0.112915
19.2	758.605	[M+H]+	EtherPE	PE 38:2e_b	5.85711	5.75651	5.52603	8.28416	8.15698	7.13391	5.13659	5.3498	7.09556	37.8804	6.46365	7.97605	8.06864	7.13417	4.67258	6.25675	10.8501	3.95719	2.25288	4.12008	10.2315	8.82292	20.7083	4.90172	6.29221	6.27125	7.82977	6.25627	4.92688	0.480382	0.315188	0.318413
17.168	756.59	[M+H]+	EtherPE	PE 38:3e_a	1827.6	1772.54	1802.99	1684.96	88.7084	1746.69	1670.37	1616.01	1728.87	2082.82	1616.85	1662.73	93.9299	90.6693	1598.85	1517.74	108.242	1456.79	86.4703	1506.74	88.2449	834.893	1470.72	1387.14	1875.32	1485.01	1551.21	105.744	1395.17	0.258935	0.342263	0.586808
18.086	756.589	[M+H]+	EtherPE	PE 38:3e_b	1.97544	1.76002	1.65945	1.51613	2.43929	1.94981	2.58601	1.93863	1.91442	7.31332	0.950914	2.20381	2.40297	1.91893	1.66303	1.57893	4.01096	1.32875	2.43323	1.37952	3.10659	1.56512	1.4625	1.12325	87.5304	1.82896	4.94846	2.86842	1.38874	0.355858	-1.7621	0.448723
15.967	754.57	[M+H]+	EtherPE	PE 38:4e	138.417	158.217	155.268	168.048	170.404	173.848	157.986	157.889	182.989	189.661	196.968	144.928	234.566	215.295	142.285	133.859	186.981	143.93	212.525	161.871	185.638	109.544	140.033	161.59	189.944	140.219	171.853	257.843	151.982	0.481426	0.0728652	0.317471
14.404	752.558	[M+H]+	EtherPE	PE 38:5e_a	23.0634	20.6729	21.7247	21.9156	24.1867	17.8906	19.4432	27.7	13.4179	19.48	22.3572	26.3892	22.3622	30.601	20.5209	18.5278	14.2828	23.042	13.4315	25.3903	22.047	35.0662	19.5684	18.9432	13.8588	20.4346	15.6025	20.7034	22.9755	0.298048	0.131455	0.525714
14.876	752.558	[M+H]+	EtherPE	PE 38:5e_b	71.1583	70.2394	70.4473	65.6908	91.8368	76.6892	73.7679	74.7949	74.5263	90.8093	1042.47	79.3524	1057.33	1280.42	86.7925	74.9291	759.06	86.0147	1020.67	80.7489	101.052	236.784	86.8011	59.6684	99.9063	90.3833	81.9711	112.023	69.8198	0.485878	0.569402	0.313473
15.674	752.556	[M+H]+	EtherPE	PE 38:5e_c	2005.4	1776.59	1904.17	1237.83	2349.03	1493.28	1107.06	1904.8	1541.12	1335.9	3641.11	1398.27	3415.51	3504.35	1873.44	1825.31	5.55016	2240.21	3201.41	2236.53	2512.25	1225.8	1885.13	2243.33	1520.35	1926.44	1571.44	1714.96	2340.43	0.598703	0.114326	0.222788
14.272	750.543	[M+H]+	EtherPE	PE 38:6e_a	1155	1071.93	1189.38	1186.02	45.7301	1147.65	1145.3	1140.26	989.639	1287.64	76.025	1156	77.8509	90.011	1125.12	971.142	44.1535	858.104	66.9418	1126.97	36.4888	272.89	1053.23	1003.68	1212.26	895.052	1005.94	1302.93	940.368	0.799587	0.0804212	0.0971345
14.706	750.557	[M+H]+	EtherPE	PE 38:6e_b	59.485	58.0624	58.207	66.3161	89.7285	19.0506	58.474	64.2944	37.5414	33.751	122.169	68.2061	66.7164	56.3391	56.7791	47.8385	74.9523	67.1997	37.7014	69.8882	96.9437	2.42418	53.9246	69.1408	37.8843	59.8508	34.925	41.458	85.8989	0.540068	0.136188	0.267552
12.949	748.525	[M+H]+	EtherPE	PE 38:7e	8.31157	8.88872	9.15955	10.513	29.7235	21.0847	13.7533	24.4104	14.6867	26.0656	41.1443	25.2134	34.2574	35.6312	9.74425	24.072	29.9743	9.58879	37.1974	10.973	33.949	9.18914	6.98832	22.2968	29.7408	8.22104	15.0855	32.0009	22.6594	0.708961	0.105085	0.149378
12.379	746.511	[M+H]+	EtherPE	PE 38:8e	1.97237	1.64954	2.1576	2.58505	33.6252	1.45081	2.50013	1.93135	1.21065	1.13973	2.35398	2.29112	20.0031	2.03772	2.12534	2.14317	1.33404	2.80131	13.9816	3.22472	1.20761	9.6621	1.63395	2.16313	0.956952	2.40983	1.11566	1.56726	2.89569	0.405595	0.743363	0.391908
19.164	772.621	[M+H]+	EtherPE	PE 39:2e	40.4571	36.4326	37.7003	33.3095	50.5666	50.5853	34.3037	28.9154	50.2432	84.3484	24.153	40.8358	36.3805	38.9222	27.1016	31.7967	70.4044	22.0593	34.1329	22.9303	56.037	36.7802	28.0741	27.4861	69.4481	34.5122	46.3683	64.762	27.9692	0.743529	0.0686425	0.128702
14.577	770.613	[M+H]+	EtherPE	PE 39:3e_a	45.06	33.8491	28.3914	26.3587	29.8819	17.7937	25.5244	41.1549	12.3421	18.5363	29.7391	30.0408	34.8133	34.0667	34.0228	28.8495	23.6794	31.8935	33.6951	35.5871	17.6996	11.8803	19.7636	16.8555	18.1963	24.3971	11.5923	20.247	22.7417	0.0776918	0.314636	1.10962
17.821	770.607	[M+H]+	EtherPE	PE 39:3e_b	54.2657	44.4084	47.4818	47.375	57.9005	54.3047	45.7213	41.9653	60.4999	74.5699	2.14511	42.0916	44.7706	2.25483	35.8647	41.3167	2.03858	30.7792	2.13011	32.9443	2.30698	23.1394	34.1535	32.7782	49.7474	33.0805	43.4374	45.8405	30.6054	0.0321732	0.593195	1.49251
16.374	766.573	[M+H]+	EtherPE	PE 39:5e	13.3702	11.9144	13.3208	12.4692	12.2396	10.3266	11.7829	11.5221	9.90781	4.97666	8.26704	12.1811	6.24186	10.3626	11.9872	10.6147	8.81033	12.09	4.32845	13.9158	6.83309	9.58876	10.8154	10.1169	1.17375	10.9504	11.6594	8.91465	11.3812	0.328729	0.155881	0.483162
14.749	764.569	[M+H]+	EtherPE	PE 39:6e	6.70556	3.65768	3.90741	5.95481	92.6674	3.62874	5.8317	3.70668	3.48988	4.65013	123.436	3.50608	65.1088	56.7104	6.36063	3.45729	80.3367	7.60279	36.4059	6.76241	97.4428	196.176	7.75758	3.41081	1.77172	3.83697	4.05913	2.60835	3.92741	0.849266	-0.170899	0.0709564
19.806	786.637	[M+H]+	EtherPE	PE 40:2e	80.3598	83.2229	85.493	61.9976	122.019	129.126	77.3288	65.4371	99.7356	328.775	3.22031	120.593	97.5442	86.0984	69.3414	77.1158	150.931	48.9639	95.6257	59.0876	159.907	146.839	92.4662	76.8113	323.007	133.566	160.396	318.727	80.8664	0.316512	-0.368856	0.49961
18.439	784.621	[M+H]+	EtherPE	PE 40:3e	303.48	289.359	290.619	267.908	9.58424	348.863	294.139	253.718	334.742	460.057	209.724	296.32	248.073	245.731	255.266	263.283	386.135	196.902	232.904	226.488	351.816	206.28	269.275	254.308	442.636	301.78	315.119	12.2429	259.124	0.778267	0.0548304	0.108871
16.947	782.604	[M+H]+	EtherPE	PE 40:4e	279.336	215.243	231.526	281.37	208.962	134.896	237.841	326.768	134.31	107.356	333.361	205.079	359.339	498.058	234.902	172.941	158.71	299.782	336.086	343.544	200.64	244.671	223.034	216.798	134.952	186.032	137.703	180.835	283.808	0.357381	0.182683	0.446869
16.501	780.588	[M+H]+	EtherPE	PE 40:5e_a	109.462	118.393	117.23	111.11	1983.43	85.428	115.384	2528.25	69.7179	68.9692	2649.98	118.261	2760.55	2940.27	110.247	1911.35	2194.45	128.897	2589.81	130.842	2227.79	2170.04	94.4996	2334.41	2122.6	95.5263	64.3727	2279.65	129.83	0.563856	-0.332347	0.248832
17.304	780.588	[M+H]+	EtherPE	PE 40:5e_b	83.0664	79.6526	101.867	91.0813	1.50503	63.2267	1.96263	2.31412	63.5282	47.4028	2.73275	2.3175	3.03416	3.71707	1.88568	76.476	2.50398	2.23041	3.21533	122.139	2.43896	88.6876	1.68551	2.19508	56.7675	1.82224	72.2349	66.2602	2.59155	0.718358	0.22121	0.143659
15.315	778.574	[M+H]+	EtherPE	PE 40:6e_a	1958.95	1634.99	483.586	485.277	346.62	1522.93	1625.23	1703.08	1359.69	1716.3	591.488	411.328	538.904	611.724	1750.53	1447.14	421.028	1678.75	560.662	1839.18	501.694	1291.49	1572.73	487.721	1716.25	1745.4	1390.13	322.723	1536.51	0.511846	-0.185296	0.290861
16.153	778.573	[M+H]+	EtherPE	PE 40:6e_b	65.2733	72.2994	70.7276	70.4105	1.06786	41.3725	64.7148	75.6345	41.7748	41.4062	1.44858	75.6437	1.75636	1.44881	57.1843	50.4427	1.01931	75.1009	1.05366	73.2676	1.29978	109.061	60.5453	70.9587	47.3036	75.6494	37.8244	61.8426	87.8644	0.430818	-0.275322	0.365706
13.973	776.56	[M+H]+	EtherPE	PE 40:7e_a	118.365	122.662	122.88	116.89	39.7717	122.814	122.073	138.34	127.534	86.5773	164.011	112.745	141.785	165.426	123.567	29.941	137.404	135.184	143.993	139.023	137.974	38.2755	151.521	30.5248	46.3007	117.428	124.769	107.148	130.378	0.298837	0.194522	0.524565
14.813	776.557	[M+H]+	EtherPE	PE 40:7e_b	24.3304	25.6959	23.7051	20.8186	4143.03	15.9419	28.9671	30.8037	16.4354	18.1	5791.05	23.8114	5274.8	5184.21	29.1304	22.8881	4541.49	28.9533	4663.73	34.365	4601.84	1099.38	19.9035	25.6869	17.8524	24.2281	14.3616	19.4251	32.4617	0.567942	0.541936	0.245696
14.175	774.543	[M+H]+	EtherPE	PE 40:8e	10.0761	13.136	17.0241	13.2159	13.1761	13.3932	12.951	12.5281	10.8573	9.04309	17.1555	8.67837	16.0316	14.8409	15.2789	14.1451	11.7187	9.80025	11.4537	13.4862	12.1333	4.14336	12.5853	10.8079	11.6617	11.4834	12.3478	12.2066	11.6201	0.170088	0.158021	0.769328
12.625	772.528	[M+H]+	EtherPE	PE 40:9e	69.924	69.7922	64.0826	67.0417	78.9537	49.4346	69.9032	92.5732	50.3918	53.549	6.62575	92.3128	6.03908	5.94248	74.3992	81.0301	4.78616	119.351	6.66923	108.493	4.55088	44.9503	76.0187	68.0415	4.86725	93.9126	50.7609	5.43933	84.3577	0.98264	0.00766259	0.00760553
20.45	800.655	[M+H]+	EtherPE	PE 41:2e	6.5706	5.48413	7.16938	4.77654	7.19584	9.17907	6.14012	4.23134	7.72	19.8774	1.36016	6.36997	1.97618	1.82332	5.36366	5.67487	2.58793	3.14493	2.76639	3.65386	3.01472	13.1333	6.46846	4.6338	13.1294	7.24441	9.36862	14.7807	4.62117	0.891976	-0.048506	0.0496468
19.087	798.634	[M+H]+	EtherPE	PE 41:3e	44.513	29.3845	35.9209	34.2394	43.506	33.2134	34.4955	27.3309	41.3309	47.5159	19.3738	25.8216	29.8383	30.4732	30.6391	29.346	48.1263	23.4403	28.5816	22.7561	36.9948	23.7889	26.3531	22.406	29.8522	22.7438	25.2024	34.2649	21.9261	0.0535	0.261115	1.27165
19.837	812.655	[M+H]+	EtherPE	PE 42:3e	33.8415	32.4697	37.0248	26.5382	238.528	59.1695	34.6873	23.282	47.1428	137.243	426.239	43.8534	416.8	402.977	33.0742	34.181	370.916	16.4897	459.521	22.7416	422.576	59.4611	45.776	29.8972	107.711	49.8261	64.729	342.545	27.6187	0.988922	0.0087652	0.00483815
18.561	810.635	[M+H]+	EtherPE	PE 42:4e	13.9513	11.574	11.3656	9.56808	14.0595	12.7801	11.5427	12.6464	10.1489	16.6992	9.91717	14.0799	11.7978	6.67318	12.7269	11.4537	13.0688	9.61679	11.1819	9.27753	7.50338	4.36802	12.6549	10.0698	16.806	15.2347	4.0761	11.1064	10.2274	0.262702	0.165287	0.580536
17.865	808.618	[M+H]+	EtherPE	PE 42:5e	140.642	122.413	121.278	124.908	42.8264	79.3294	114.763	131.561	85.2257	76.7312	48.323	132.796	51.7328	51.877	116.374	34.6185	35.1369	156.511	47.4424	157.466	39.0961	57.3775	116.723	41.4819	48.3317	130.506	76.5914	52.9545	143.369	0.490044	0.178368	0.309765
16.536	806.604	[M+H]+	EtherPE	PE 42:6e_a	64.1417	55.6504	55.5047	48.7802	48.0668	54.0433	49.4978	47.386	49.0049	59.2112	60.2929	57.1262	46.9933	44.6827	55.116	45.7508	50.096	56.589	50.2424	62.6687	50.3048	44.4386	46.834	40.3079	58.3091	49.0826	33.3375	54.8219	45.699	0.196804	0.0932819	0.705967
17.022	806.607	[M+H]+	EtherPE	PE 42:6e_b	41.4512	37.035	37.8302	43.8206	36.3997	21.9669	38.917	47.402	18.4163	12.1839	57.8615	44.6057	64.6478	78.4522	38.3082	34.4067	27.0784	50.6817	56.8082	50.6808	31.8591	40.2357	40.482	51.6632	22.3958	39.9952	18.2442	26.0262	61.7971	0.714084	0.0757153	0.14625
15.383	804.587	[M+H]+	EtherPE	PE 42:7e_a	2.3902	9.16375	9.08786	8.41687	6.99821	9.65972	8.88029	9.9322	10.8586	8.1374	9.08344	8.61657	12.0642	13.2381	9.04024	8.3559	7.09737	8.01495	8.09501	10.724	8.60681	9.82019	9.63215	8.40804	10.8534	9.16242	11.359	7.76114	9.41266	0.943294	-0.0082567	0.025353
16	804.59	[M+H]+	EtherPE	PE 42:7e_b	21.9459	22.0395	23.3964	23.9616	22.9629	23.3418	24.3743	25.2499	23.4157	23.1343	33.9664	22.4641	33.1725	35.7464	26.002	24.2786	28.8711	26.5417	32.8871	27.6603	24.8005	28.0293	25.4355	29.2166	24.0101	25.3681	23.6249	24.7119	29.7097	0.449616	-0.0599227	0.347158
14.67	802.573	[M+H]+	EtherPE	PE 42:8e	15.5348	15.0659	14.08	14.7958	16.8132	17.2739	16.2298	15.3443	16.5545	22.4368	17.7907	15.3169	12.9908	22.6499	17.7128	15.4335	22.3098	13.3703	17.0081	16.9949	24.724	10.0942	16.1556	14.4718	18.3283	14.5203	14.2972	19.4137	16.0668	0.939042	-0.00801272	0.0273152
13.877	800.554	[M+H]+	EtherPE	PE 42:9e	4.78378	6.76775	6.49719	4.87668	5.86924	5.6821	5.6415	5.9243	7.36259	5.49406	12.4279	6.28119	10.1212	9.12196	7.02197	6.71168	5.93312	6.86681	8.6576	8.52489	7.30317	3.45724	7.91867	5.45445	7.78773	7.3737	8.96597	6.34787	6.58366	0.911548	-0.0157514	0.0402202
20.289	826.669	[M+H]+	EtherPE	PE 43:3e	2.68897	2.98303	2.94349	2.36333	2.80278	3.14687	3.32589	1.85778	3.14367	5.55385	1.57796	2.56544	1.58902	1.41234	3.20863	2.82018	3.27486	1.95651	0.599567	2.62195	2.22098	4.37259	3.6273	2.19672	3.97995	3.22112	3.31143	4.27238	1.73385	0.637044	-0.0944908	0.195831
20.917	840.681	[M+H]+	EtherPE	PE 44:3e	2.09494	2.25021	3.57367	1.50784	3.45987	3.28154	1.82786	1.85459	2.02114	5.27239	1.99564	3.0229	1.90201	1.57345	2.55786	2.82664	3.46266	1.21984	1.9888	2.07788	2.19212	5.73687	3.91621	2.27509	7.73783	3.62161	3.88796	7.97673	2.13458	0.105134	-0.48962	0.978259
25.307	886.818	[M+NH4]+	EtherTAG	TAG 54:4e	0.0452066	0.090179	0.117883	0.0529031	0.666114	0.101102	0.0307036	0.837883	0.0551192	0.0929314	0.615138	0.0884568	1.09693	0.875561	0.0978485	0.851506	0.419368	0.104022	0.962267	0.184311	0.286581	1.5276	0.0315142	0.32878	0.972307	0.10154	0.0493196	0.536847	0.0546899	0.554176	-0.349976	0.256352
24.2	882.787	[M+NH4]+	EtherTAG	TAG 54:6e	4.98092	4.98359	4.1592	4.06859	0.487717	3.93927	3.53756	4.9889	4.26546	3.34447	0.245154	4.82979	0.298914	0.369454	4.57299	5.87626	0.468796	5.49619	0.172342	6.62713	0.163208	1.5544	1.95682	3.94818	1.53774	4.42677	5.11856	1.05949	5.86291	0.923235	-0.0348072	0.0346878
25.278	910.822	[M+NH4]+	EtherTAG	TAG 56:6e	1.98629	1.78029	2.40234	1.49025	0.352625	2.05983	1.35322	2.03628	2.33874	1.86838	0.149818	1.87841	0.224858	0.303165	1.47579	2.62296	0.299183	1.50432	0.29626	1.98502	0.261629	10.5872	0.914263	1.26161	0.210879	1.42209	2.94962	0.191407	1.91703	0.56908	-0.364588	0.244827
23.682	908.804	[M+NH4]+	EtherTAG	TAG 56:7e_a	0.311191	0.354869	0.270537	0.013219	6.75893	0.195845	0.102326	0.0492333	0.269984	0.087095	9.50569	0.170004	8.0598	10.301	0.237899	7.20053	7.30925	0.299674	9.41166	0.205819	7.32052	11.4208	0.0444955	0.0187865	6.81114	0.0320722	0.450943	9.39527	0.0093187	0.37899	-0.623557	0.421372
24.086	908.805	[M+NH4]+	EtherTAG	TAG 56:7e_b	6.18179	7.15229	5.95592	4.89731	0.385486	6.29427	4.39031	6.63906	7.43523	4.74868	3.35775	5.65236	2.82667	2.70128	5.67028	0.00900348	2.55229	6.01995	1.51684	7.35421	2.47334	0.670967	2.40589	3.84344	0.633736	5.04191	8.92077	0.0135473	6.57044	0.163889	0.4533	0.78545
22.563	954.793	[M+NH4]+	EtherTAG	TAG 60:12e	3.78701	4.32453	4.92818	2.33288	0.00900028	4.98821	2.93257	3.38212	5.33983	3.75777	0.0112585	3.6867	0.00643622	0.0136032	3.85207	0.0108886	0.00911818	3.60621	0.00154177	4.58952	0.0167997	5.20923	2.04184	0.0112775	0.0123717	2.47134	7.59255	0.00355202	4.55068	0.516843	0.316749	0.286641
23.082	982.82	[M+NH4]+	EtherTAG	TAG 62:12e	2.3998	3.37459	4.00019	0.171814	3.18261	5.06079	2.19143	1.72413	5.13934	2.94911	3.54981	2.23311	3.15683	1.94256	2.31993	3.14339	3.93991	0.312243	3.01593	2.52747	4.88333	2.59919	1.33517	1.92105	3.59191	1.78757	7.54876	5.8311	2.94238	0.682383	-0.116135	0.165971
22.801	980.805	[M+NH4]+	EtherTAG	TAG 62:13e	1.71169	4.8286	3.79725	1.20316	1.91719	6.75189	1.62646	1.34304	8.84634	1.72701	3.28566	1.28118	2.48001	2.22828	1.51035	3.18459	5.70264	1.66793	1.95112	1.3068	6.35218	1.08443	0.8149	1.03279	2.91731	0.705937	11.8253	2.06886	3.62323	0.981219	0.0110833	0.00823411
12.474	744.55	[M+H]+	HexCer_AP	HexCer-AP t35:2+O	8.67154	9.73704	8.11122	9.30653	8.36198	8.84902	9.64171	11.512	8.00446	7.71314	19.7449	9.83079	16.8766	13.8302	8.14162	7.77877	8.19	14.5854	14.5747	10.871	10.3637	10.4491	9.03629	6.39458	6.86935	9.29641	9.5227	7.25039	8.66128	0.279049	0.180595	0.55432
17.02	830.672	[M+H]+	HexCer_AP	HexCer-AP t41:1+1O	10.2341	15.4254	15.4369	14.6129	14.9975	18.5301	15.6907	12.4853	21.8263	16.3857	12.1615	16.0945	8.83489	10.4954	12.9122	15.0908	20.1474	12.3799	8.38998	4.80407	15.0214	6.91054	14.3832	14.2461	23.4679	13.8739	21.365	22.0046	15.895	0.902485	-0.0208248	0.0445598
16.94	828.648	[M+H]+	HexCer_AP	HexCer-AP t41:2+O	30.167	24.8341	28.362	24.5596	32.1149	32.5823	29.229	24.4778	33.7418	51.3584	18.7755	28.3404	15.4259	17.7672	28.1486	26.14	35.4578	17.0983	16.8446	22.4552	24.3522	18.0524	27.1698	22.2303	40.3597	25.2577	35.7826	40.9777	19.9945	0.68252	0.0682584	0.165884
15.382	730.616	[M+H]+	HexCer_NDS	HexCer-NDS d36:0	33.3056	31.1784	26.6089	25.955	44.9984	34.4381	25.4277	27.7525	25.7259	65.386	33.0948	46.0282	33.946	33.356	24.6438	26.9473	48.499	19.5003	33.3178	27.8723	59.6692	14.8803	35.526	30.0624	94.0118	42.5411	50.0384	80.3823	39.2956	0.293752	-0.264843	0.532019
12.616	726.589	[M+H]+	HexCer_NDS	HexCer-NDS d36:2	14.2828	5.97067	5.71324	5.62517	17.0457	5.11925	4.88741	6.37719	1.10916	10.7554	18.3482	11.4554	20.4272	21.1756	7.80235	8.49457	13.3211	7.51776	0.738652	10.2723	15.6533	1.10624	6.11145	4.25292	14.3517	9.24072	5.42412	17.9712	7.1044	0.371832	0.296559	0.429653
23.111	754.621	[M+H]+	HexCer_NDS	HexCer-NDS d38:2	5.14173	3.26496	2.94639	2.61975	4.57388	2.57564	2.25069	3.8634	2.2441	3.86652	2.65337	2.85718	1.04488	3.25385	3.05639	3.23001	5.23021	2.45511	1.45703	2.71758	0.872635	2.78664	1.65728	1.37864	2.61733	1.6641	1.45568	2.50249	1.46826	0.0585768	0.420448	1.23227
14.51	752.601	[M+H]+	HexCer_NDS	HexCer-NDS d38:3	10.2811	7.62633	7.11494	0.694328	8.4349	1.12805	1.1134	8.50605	0.479624	0.902097	8.8101	0.467301	9.33312	8.13279	7.82132	5.70722	5.74162	1.58381	10.6414	7.08856	4.99566	2.08713	0.639611	3.44638	4.95397	4.54726	2.63161	5.20778	0.572596	0.58665	0.209479	0.231621
16.679	768.635	[M+H]+	HexCer_NDS	HexCer-NDS d39:2	156.129	118.101	107.107	100.748	112.1	88.9428	87.1947	129.73	73.0103	87.4471	75.3896	101.705	81.5209	94.0938	97.5064	99.8784	104.97	102.872	86.5361	99.3003	65.3589	34.7576	62.7475	59.5496	73.2094	73.6194	59.8807	60.5518	73.5494	0.00611078	0.391517	2.2139
15.36	766.619	[M+H]+	HexCer_NDS	HexCer-NDS d39:3	11.2145	6.5079	6.20889	5.843	5.84376	2.91853	4.58572	9.04364	2.31474	0.232482	1.19632	5.57282	5.61917	0.952068	6.99585	6.53982	1.02599	6.98219	7.43089	7.50811	0.809325	2.29365	4.16353	2.46006	2.69744	3.84363	0.176001	0.938339	3.99207	0.356648	0.333716	0.44776
16.188	786.688	[M+H]+	HexCer_NDS	HexCer-NDS d40:0	9.47853	12.9625	12.1069	7.78852	8.85094	13.485	8.69096	8.16102	8.73538	13.4066	0.00627423	12.2223	0.00150829	0.0134399	8.7991	8.74777	9.99786	8.01796	0.00658965	9.13899	7.7896	1.48843	10.3814	10.2688	16.6943	8.31813	15.9203	14.8691	9.48915	0.553611	-0.172141	0.256795
16.881	784.666	[M+H]+	HexCer_NDS	HexCer-NDS d40:1	28.4482	20.7236	16.3052	16.8538	34.8931	32.0639	25.2433	23.7424	30.1488	59.2487	23.2487	32.9718	23.23	28.3816	17.7685	22.8975	0.319359	17.2784	30.6773	27.1123	47.8182	16.2118	23.2222	23.3518	65.173	28.4079	38.7507	52.3538	28.3822	0.836656	-0.0533774	0.0774529
17.497	782.648	[M+H]+	HexCer_NDS	HexCer-NDS d40:2	1027.98	951.908	1030.32	885.732	1081.95	976.557	920.915	972.233	822.313	1001.68	0.672079	1023.96	0.885266	0.798106	1.75521	890.906	1.20161	831.854	0.986307	936.745	999.247	555.079	862.982	1.16435	1021.63	872.793	2.54192	984.391	844.546	0.278759	0.380007	0.554771
16.182	780.637	[M+H]+	HexCer_NDS	HexCer-NDS d40:3	71.7727	51.2441	49.5823	43.5554	7.89173	34.0976	44.652	59.6989	22.9169	38.6592	0.893851	51.7671	7.39938	6.8443	64.8911	5.43062	5.85611	53.0298	9.47856	64.3554	4.05022	1.02532	47.3519	29.0238	35.8635	48.9032	25.8688	5.45177	39.0799	0.500971	0.258798	0.300187
18.987	800.696	[M+H]+	HexCer_NDS	HexCer-NDS d41:0	64.2668	55.091	48.2526	38.5964	82.6553	80.0819	48.4667	47.0742	60.1068	121.763	42.5012	73.21	43.4981	44.6044	45.4691	55.5475	111.253	32.0155	58.0169	43.263	90.0997	51.0828	53.5296	53.1754	129.642	67.2182	97.2266	120.001	47.825	0.35033	-0.212385	0.455522
18.096	796.663	[M+H]+	HexCer_NDS	HexCer-NDS d41:2a	795.093	696.631	798.199	653.637	872.704	766.911	677.746	725.224	615.395	789.004	735.615	720.905	731.706	718.904	722.797	705.124	886.789	603.016	739.999	681.919	680.913	449.622	610.569	602.209	664.409	633.375	679.386	709.772	587.411	0.0268057	0.148026	1.57177
24.669	796.662	[M+H]+	HexCer_NDS	HexCer-NDS d41:2b	11.3488	7.27071	7.72659	5.84723	0.552514	8.15702	6.85281	8.06284	6.53425	10.4571	1.43864	5.64127	1.08975	1.73437	7.99419	0.0535447	3.99165	4.73712	2.1528	6.51887	1.40549	0.0762107	4.45478	3.22741	0.0584578	3.59944	4.01209	0.120297	2.80093	0.014168	0.971237	1.84869
16.623	794.65	[M+H]+	HexCer_NDS	HexCer-NDS d41:3	86.3741	49.7253	54.8366	45.0688	79.6006	49.1723	50.6727	61.7968	45.7825	62.9113	43.2708	53.1112	53.1804	68.0707	49.5094	52.7113	69.663	45.0648	84.8953	44.6728	43.6544	37.6336	39.742	39.1005	40.6519	34.6549	32.7598	40.6617	33.3268	0.0315481	0.322086	1.50103
19.603	814.713	[M+H]+	HexCer_NDS	HexCer-NDS d42:0	144.839	161.018	139.014	100.798	324.736	315.564	151.452	104.356	207.85	681.014	138.467	276.332	116.488	125.073	121.843	169.953	472.77	48.121	184.5	112.496	416.037	265.804	235.954	227.013	772.32	259.34	509.244	762.707	169.235	0.170225	-0.562794	0.768977
18.28	812.694	[M+H]+	HexCer_NDS	HexCer-NDS d42:1	290.814	245.402	215.625	188.388	388.815	374.814	248.563	212.462	342.807	684.046	1.9911	347.779	249.317	251.597	208.899	250.766	550.192	144.591	297.083	212.643	4.04705	207.868	310.363	293.267	797.208	311.136	468.897	703.627	278.218	0.495443	-0.218327	0.305006
18.792	810.678	[M+H]+	HexCer_NDS	HexCer-NDS d42:2a	966.357	986.871	1059.28	831.885	1238.62	1113.61	964.117	926.806	914.567	1227.82	2.60304	1044.38	1119.05	1049.36	952.148	962.803	1288.48	795.281	4.19447	971.09	1155.49	737.998	954.187	936.87	1199.01	998.106	1093.14	1251.67	863.477	0.886907	0.024417	0.0521221
24.561	810.682	[M+H]+	HexCer_NDS	HexCer-NDS d42:2b	0.993784	0.777793	0.819299	0.628588	18.4724	1.04341	0.852198	0.879543	0.731923	1.73101	10.9948	0.96366	8.97964	8.89694	0.787579	12.0952	25.581	0.764504	16.6846	0.867158	10.4192	17.8814	0.790762	0.51253	10.853	0.712753	0.989661	14.2272	0.601841	0.193636	-0.903491	0.713014
25.118	810.678	[M+H]+	HexCer_NDS	HexCer-NDS d42:2c	14.516	9.6871	10.6128	7.02647	1.08095	11.8385	8.92482	10.3458	7.7069	19.4879	0.46536	9.84805	0.851252	0.56616	10.9718	0.404356	2.06197	5.26114	1.19106	9.56207	0.826082	0.615903	7.36079	5.52779	0.70116	6.49205	7.12036	1.08045	4.12547	0.036238	0.934991	1.44084
17.575	808.666	[M+H]+	HexCer_NDS	HexCer-NDS d42:3a	60.6655	50.5276	54.3208	43.9654	8.94774	41.8325	53.445	646.781	28.6835	40.4961	11.3862	51.9433	10.8132	10.0277	69.035	51.9809	7.82478	48.3508	9.99515	68.8818	8.49252	2.3008	61.7836	592.794	669.158	60.2775	37.9619	7.87039	44.0456	0.609339	-0.544639	0.215141
18.431	808.658	[M+H]+	HexCer_NDS	HexCer-NDS d42:3b	34.489	0.514636	0.585686	40.0232	42.9309	0.694841	43.5273	38.5309	0.643782	1.0421	0.417483	49.7347	50.3044	53.0172	38.943	38.2034	0.411949	29.7221	46.1727	43.9937	66.1989	16.4564	51.4688	62.6139	0.80852	48.6735	0.735694	57.712	62.5641	0.165178	-0.564169	0.782049
24.933	808.662	[M+H]+	HexCer_NDS	HexCer-NDS d42:3c	6.4191	3.21107	3.87162	3.72383	0.140016	4.32139	3.17199	0.0362038	3.10603	6.8876	0.235625	3.82508	0.023684	0.0201097	4.71796	0.0552727	0.480743	2.71497	0.252468	3.60729	0.20277	0.169336	2.76712	0.0505949	0.356871	2.12501	1.87119	0.226296	1.59888	0.0704508	0.978919	1.15211
16.026	806.649	[M+H]+	HexCer_NDS	HexCer-NDS d42:4	31.0588	24.735	24.5918	18.4252	31.5639	21.78	24.9305	26.1826	20.5597	33.3493	27.9866	26.106	20.9735	25.7638	26.6331	23.3594	29.0754	22.0695	30.0272	29.8953	24.6086	14.8591	16.6681	20.6395	34.0579	24.5398	23.8978	28.694	19.5436	0.585381	0.05759	0.232561
20.195	828.729	[M+H]+	HexCer_NDS	HexCer-NDS d43:0	4.00138	4.54356	3.5498	2.91348	6.27098	7.13771	5.27779	2.82037	5.38767	14.4918	3.72349	6.72708	5.47541	4.96439	4.59661	5.08785	10.4478	1.80049	7.60794	4.27468	13.2129	10.0013	7.94808	6.27978	16.2921	7.74754	13.5991	15.4043	3.96016	0.0409073	-0.631285	1.3882
19.376	824.698	[M+H]+	HexCer_NDS	HexCer-NDS d43:2	135.099	120.565	142.171	98.9885	175.563	155.568	126.635	109.451	109.81	195.571	106.68	136.375	110.883	101.647	133.142	135.46	170.949	70.2737	117.375	109.271	127.539	111.241	137.946	108.713	153.374	130.746	153.395	162.138	82.2405	0.74763	0.038552	0.126314
17.997	822.679	[M+H]+	HexCer_NDS	HexCer-NDS d43:3a	95.9192	60.1509	79.0748	61.244	89.2612	70.929	67.7682	68.5008	62.4784	81.8827	51.2002	59.839	5.75639	58.9042	71.6843	66.7394	4.50704	46.6477	6.535	60.3052	48.6505	29.7806	63.0813	49.1622	3.56437	46.489	48.6218	4.72781	42.3733	0.00517495	0.722292	2.28609
18.341	822.681	[M+H]+	HexCer_NDS	HexCer-NDS d43:3b	5.05499	3.89394	4.59883	3.48771	16.1763	3.63925	4.21699	4.09033	2.3361	4.4337	15.5046	4.75104	13.2602	12.6218	5.54033	13.9883	10.5866	4.0982	16.5331	4.81725	15.8487	5.90496	5.20129	14.9558	10.1574	5.46207	3.34817	11.4681	3.07607	0.351641	-0.318061	0.453901
20.736	842.741	[M+H]+	HexCer_NDS	HexCer-NDS d44:0	1.56709	1.29851	1.4165	0.950025	2.33921	2.28305	0.996459	1.13911	1.63878	5.04921	1.81618	2.46439	1.86529	1.89047	1.10854	1.63758	4.14937	0.638179	3.38764	1.39098	5.65735	2.91428	1.64357	1.69125	5.85317	2.24406	4.26808	6.57231	2.06606	0.062265	-0.659891	1.20576
19.447	840.73	[M+H]+	HexCer_NDS	HexCer-NDS d44:1	2.27019	1.92347	1.97333	1.35279	4.22946	4.09425	2.00121	1.47672	2.86086	10.2397	1.6948	3.4796	1.63985	0.0342216	1.76179	2.35771	6.02896	0.780891	2.42213	1.79475	6.50691	4.77448	3.70293	3.19012	13.0224	3.11466	6.5328	11.9918	2.47152	0.112912	-0.7437	0.947259
19.961	838.71	[M+H]+	HexCer_NDS	HexCer-NDS d44:2	28.189	25.4935	30.9271	15.1618	51.174	39.1466	24.1113	23.2355	18.6627	73.6385	27.8559	45.7813	29.344	24.2639	29.5081	33.5801	50.5966	9.8711	35.8785	23.5871	40.0372	48.1944	44.4033	29.9232	84.2607	47.4146	51.2182	87.3522	18.9415	0.175787	-0.374544	0.755013
18.604	836.693	[M+H]+	HexCer_NDS	HexCer-NDS d44:3	56.4631	39.5192	47.7231	35.0965	62.3037	48.975	44.2916	44.9092	35.943	64.6655	40.8947	50.0827	44.6034	40.098	47.5802	43.3463	52.7565	29.7096	44.4949	47.0498	43.6628	21.3709	55.2812	45.1261	66.1685	45.7834	50.4476	57.8989	34.526	0.764016	0.0357518	0.116898
10.383	644.511	[M+H]+	HexCer_NS	HexCer-NS d30:1	2.75654	3.46077	3.5444	2.8369	3.26854	4.70176	3.13544	2.84964	5.51658	3.65286	3.86536	2.77567	3.73799	3.95918	3.50807	4.15482	4.31056	3.21241	3.52216	3.13042	4.46222	4.12963	3.75768	3.45251	4.03367	2.98082	6.37889	3.3828	3.19728	0.388494	-0.103177	0.410615
11.63	672.537	[M+H]+	HexCer_NS	HexCer-NS d32:1	2.55221	1.21024	0.850429	1.16638	2.42201	1.06297	1.14246	2.24905	1.02551	1.76137	2.32381	2.87478	3.70269	4.72075	1.55964	1.90259	3.65281	2.06265	5.00786	1.8851	2.98831	1.44919	1.85023	1.18038	1.67147	2.81873	1.09204	2.13885	1.91362	0.739556	-0.0912288	0.131029
13.14	700.573	[M+H]+	HexCer_NS	HexCer-NS d34:1	55.2262	30.4563	30.6769	24.0714	39.0644	33.7323	25.8278	43.9156	30.7085	51.9475	28.5516	41.9845	27.9575	36.8249	30.2205	34.2277	45.6405	38.1023	34.9898	33.6632	28.2041	13.7411	30.5238	24.6155	43.3139	32.7909	32.5804	36.7841	28.1012	0.314046	0.138791	0.503007
14.74	728.602	[M+H]+	HexCer_NS	HexCer-NS d36:1	464.593	386.709	364.033	313.039	483.78	390.172	314.573	399.654	311.292	611.484	414.14	499.404	406.3	405.522	345.29	381.949	538.917	356.79	419.862	378.666	473.546	201.485	376.2	289.356	611.233	433.246	455.037	532.672	372.946	0.985966	0.00216545	0.00613787
13.392	726.589	[M+H]+	HexCer_NS	HexCer-NS d36:2	33.096	22.8442	19.7353	17.9908	2.52432	17.2761	18.8281	2.71456	11.1852	22.4028	25.9764	28.493	2.48062	27.1246	24.87	25.0508	2.4104	26.0952	28.175	26.521	16.957	13.5924	25.444	13.9242	22.3338	27.5364	14.5809	27.6945	20.9906	0.357482	-0.223928	0.446746
15.525	742.621	[M+H]+	HexCer_NS	HexCer-NS d37:1	12.3866	9.69603	9.05747	8.0107	10.8747	9.62792	6.43956	10.7821	7.9301	13.5537	7.29906	10.4644	7.15099	7.48142	6.65652	9.54281	13.1019	7.55074	6.70203	6.63751	7.40365	1.79349	6.32444	5.38648	11.5361	7.27565	7.68997	10.1816	6.09002	0.0631675	0.298975	1.19951
16.345	756.633	[M+H]+	HexCer_NS	HexCer-NS d38:1	236.741	214.146	183.304	167.019	206.661	191.723	152.727	224.708	159.044	248.642	220.157	224.922	0.527347	236.644	171.595	183.788	0.772485	193.324	230.886	190.303	253.306	112.693	138.451	124.716	254.669	195.198	180.2	227.956	176.727	0.533347	0.117159	0.27299
14.728	754.618	[M+H]+	HexCer_NS	HexCer-NS d38:2	9.75953	7.2137	7.00794	6.01111	8.57496	5.46356	5.98634	9.65678	6.18921	8.11803	7.59914	10.0533	7.86918	8.59438	8.23473	7.44197	11.9168	9.78607	9.21699	1.48466	8.43699	6.63296	6.53994	4.39067	8.68368	8.64362	4.52593	8.896	6.58116	0.710701	0.0559576	0.148313
17.043	770.647	[M+H]+	HexCer_NS	HexCer-NS d39:1	77.6461	53.9725	43.5744	46.5392	50.0002	43.2146	38.4746	67.4902	32.6479	51.6986	46.6583	57.4769	50.5546	59.2009	45.7927	46.6597	69.9872	63.0319	56.3829	55.4166	46.0541	22.8216	31.5612	27.1324	40.2344	45.6355	33.2797	36.7056	43.9199	0.137281	0.213307	0.86239
17.764	784.663	[M+H]+	HexCer_NS	HexCer-NS d40:1	1246.8	1190.67	1106.67	1013.97	1365.65	1318.21	1063.03	1208.4	1100.79	1679.6	1239.74	1450.51	1159.17	1146.81	1058.01	1092.07	1687.14	1022.43	1199.73	1131.26	1456.55	718.954	1024.52	992.423	1579.49	1287.31	1389.82	1533.96	1117.96	0.854143	0.018292	0.0684692
16.234	782.649	[M+H]+	HexCer_NS	HexCer-NS d40:2a	431.884	292.197	249.955	254.776	357.351	295.838	280.267	393.171	242.191	389.658	278.666	411.052	289.243	307.515	291.305	295.835	444.019	331.77	340.84	350.744	322.821	233.54	267.982	226.108	388.037	325.603	255.838	330.882	293.167	0.781546	0.0288274	0.107045
16.528	782.664	[M+H]+	HexCer_NS	HexCer-NS d40:2b	66.9899	49.7245	47.1645	41.2739	28.9035	34.8196	40.9616	60.0503	23.4704	48.8335	1.53419	62.6787	37.7852	35.725	54.8046	53.4961	35.5032	55.3259	42.8573	64.4286	25.3896	80.5143	47.0113	1.8477	20.7901	62.0275	29.3493	1.50075	44.6536	0.986994	0.00427249	0.00568564
14.936	780.63	[M+H]+	HexCer_NS	HexCer-NS d40:3	11.3281	6.84388	5.75204	5.56151	0.0206432	4.90987	5.85101	10.2506	3.82577	6.48127	0.0524834	9.41789	8.91823	8.51175	8.6901	7.04408	0.0837914	9.19767	9.95379	9.42219	7.22048	4.7451	6.00361	4.87768	7.37186	8.96164	0.255823	7.00284	6.57135	0.849862	-0.0514277	0.0706517
18.439	798.683	[M+H]+	HexCer_NS	HexCer-NS d41:1	1039.91	954.661	961.09	834.502	1146.97	1105.4	880.966	974.714	929.303	1322.71	900.622	1039.79	892.349	876.781	888.11	953.058	1431.65	810.954	993.374	915.939	1108.55	568.816	857.576	737.963	1036.14	964.421	1016.69	1038.88	759.316	0.419317	0.0766447	0.377458
17.284	796.668	[M+H]+	HexCer_NS	HexCer-NS d41:2	65.7545	59.1972	57.316	51.8597	2.72031	41.0779	55.3998	405.591	30.6761	39.5366	3.6027	59.0601	3.32082	2.65074	74.5513	3.05273	0.857342	73.9579	3.45023	82.3783	2.48929	1.56343	59.413	38.3704	2.02784	67.7042	33.8251	1.84006	51.4771	0.293361	0.920244	0.532598
19.079	812.695	[M+H]+	HexCer_NS	HexCer-NS d42:1	2287.3	2492.99	2470.96	2116.11	2920.76	3111.64	2409.66	2251.09	2642.68	3832.38	2542.11	2952.95	2315.46	2221.95	2242.67	2359.98	3440.64	1821.86	2438.31	2377.55	3167.72	1957.93	2459.76	2527.59	3587.62	2827.07	3513.14	3558.16	2313.21	0.640464	-0.0511194	0.193505
17.753	810.678	[M+H]+	HexCer_NS	HexCer-NS d42:2	4992.09	4466.33	4736.4	4287.09	172.313	4994.97	4598.11	151.228	4639.6	5998.91	171.727	4970.09	148.112	124.061	4524.68	150.089	189.829	4324.38	178.505	4628.12	139.613	3242.48	176.78	104.788	184.681	4398.62	4707.11	211.622	4234.22	0.208746	0.601194	0.680381
14.421	808.665	[M+H]+	HexCer_NS	HexCer-NS d42:3a	11.8376	0.814758	9.68662	8.68891	1.02795	10.7469	9.33069	11.0736	6.92492	15.4494	12.157	11.418	12.5404	11.0994	12.9584	9.7317	17.7707	1.29041	14.4047	1.70041	19.3485	3.05111	10.2223	7.60071	1.82753	9.74073	9.39649	2.11444	8.05224	0.649097	0.139027	0.18769
16.389	808.662	[M+H]+	HexCer_NS	HexCer-NS d42:3b	384.77	319.886	297.174	268.745	360.764	297.345	313.35	363.115	252.598	403.673	367.651	371.884	326.957	292.832	369.694	304.724	408.936	356.895	391.71	399.203	356.407	206.532	325.935	272.535	400.957	377.431	319.744	387.638	281.208	0.48197	-0.0595845	0.31698
19.683	826.711	[M+H]+	HexCer_NS	HexCer-NS d43:1	81.0214	82.0766	89.1327	55.9372	144.483	163.105	83.7532	65.8492	110.581	333.296	61.5881	132.875	60.4947	58.3776	81.4938	104.281	192.838	39.8492	77.6796	63.1107	140.902	130.68	124.23	79.4961	229.851	142.609	198.891	237.97	65.0869	0.470605	-0.226749	0.327343
18.647	824.7	[M+H]+	HexCer_NS	HexCer-NS d43:2	7.56154	5.65688	6.22543	5.10838	1.58459	6.10564	5.90819	6.74801	4.10641	9.74709	1.41745	7.99693	1.5105	1.51117	8.04489	7.03934	1.60197	5.2182	1.42609	7.75739	1.50209	4.76917	8.30183	4.42976	0.217587	9.82323	6.07846	8.3978	4.87809	0.841884	-0.0595252	0.0747476
17.088	822.681	[M+H]+	HexCer_NS	HexCer-NS d43:3	26.4768	17.5957	18.8272	17.6941	23.1237	17.2818	18.8421	22.4599	14.7055	21.9943	18.1716	18.2691	17.579	17.5121	22.7386	19.4854	24.7107	20.5802	23.6419	23.9654	19.5528	8.46812	20.3577	15.4402	16.8237	18.061	15.1844	15.9054	14.7857	0.635482	0.0514527	0.196897
20.24	840.728	[M+H]+	HexCer_NS	HexCer-NS d44:1	15.8033	23.9959	19.2374	13.484	31.5684	32.75	24.7138	15.5422	23.3403	62.5741	28.1349	37.3527	17.108	17.0519	23.6553	29.0062	47.5503	11.5246	19.2293	20.6854	32.0804	46.1589	41.9089	32.0001	76.4023	50.4392	59.5509	80.4223	19.4238	0.0481261	-0.602666	1.31762
18.936	838.713	[M+H]+	HexCer_NS	HexCer-NS d44:2	91.9175	66.7437	69.261	47.4846	130.827	118.986	68.3133	70.4228	72.6845	274.267	64.9017	132.053	69.9325	57.7391	72.8434	83.7662	174.78	48.9458	96.8013	67.0333	149.265	106.661	104.391	77.5041	262.796	124.499	142.595	252.184	60.196	0.265044	-0.35036	0.576682
17.742	836.696	[M+H]+	HexCer_NS	HexCer-NS d44:3	6.68577	5.49923	4.60266	3.99056	7.22259	6.47086	5.43189	6.27703	5.22037	9.3383	6.84785	8.21303	5.3751	5.05134	6.11827	5.6622	7.65046	4.81918	2.48232	1.11447	8.22172	4.89255	7.81642	6.86047	10.117	8.05859	8.90325	9.41836	5.66559	0.641875	-0.082179	0.19255
18.525	830.647	[M+H]+	HexCer_NS	HexCer-NS d44:6	2.36884	0.980372	12.2568	12.3035	12.1923	1.40453	2.15516	9.82744	1.67049	4.06785	3.66521	14.5705	2.60979	4.1494	16.0648	12.0683	11.8932	1.77814	3.22319	2.4413	4.84707	12.5368	1.59085	7.72083	26.0381	2.1219	2.22493	22.361	1.6141	0.315702	-0.510236	0.500722
14.079	890.654	[M+H]+	HexHexCer	HexHexCer d36:1	8.81394	8.04989	7.88779	6.05325	9.6408	7.71023	6.56443	8.80579	6.48502	10.1695	8.75469	6.40929	7.12367	6.8013	6.86272	7.11326	8.7423	6.99841	6.52369	6.23467	5.15336	0.318519	6.75093	5.49325	7.00691	5.06354	6.67049	6.71272	4.76473	0.00640743	0.372881	2.19332
4.434	468.308	[M+H]+	LPC	LPC 14:0a	0.531427	0.65378	0.684451	0.549236	0.411857	0.381867	0.441513	0.610547	0.469784	0.40904	0.471742	0.658371	0.70827	0.727245	0.619808	0.698953	0.312607	0.475189	0.562753	0.601658	0.375587	0.575021	0.573631	0.290603	0.492744	0.465043	0.546198	0.403902	0.505066	0.259652	0.139451	0.585608
4.963	468.308	[M+H]+	LPC	LPC 14:0b	1.30186	1.11813	1.25343	1.37532	1.19549	0.987035	1.10268	1.5074	1.25738	1.45178	1.09682	1.55151	1.39575	1.79411	1.20979	1.4024	1.5416	1.05492	1.5389	1.414	1.15625	0.0144104	1.41899	1.16127	1.27716	1.07449	1.07598	1.22293	1.22377	0.263403	0.147544	0.579379
5.866	482.323	[M+H]+	LPC	LPC 15:0	1.13616	0.999166	1.13467	1.22484	1.11086	1.00026	1.11617	1.34415	1.37475	1.24783	1.35219	1.3233	1.34029	1.53517	1.10162	1.12622	1.57985	1.02869	1.46943	1.34409	1.1696	0.0176187	1.16766	1.22001	1.19152	1.01274	1.32326	1.07176	1.18133	0.342284	0.119286	0.465614
6.308	496.338	[M+H]+	LPC	LPC 16:0a	177.94	201.06	233.639	173.533	166.93	153.841	139.223	181.101	177.965	154.633	194.599	199.868	242.273	286.748	261.546	253.5	246.461	168.033	198.171	201.58	157.121	821.175	197.771	178.407	211.387	149.876	238.914	192.318	189.499	0.250107	-0.350538	0.601874
6.802	496.339	[M+H]+	LPC	LPC 16:0b	56.9488	67.9395	75.7863	59.7321	57.1568	50.5574	47.7153	67.5622	60.2844	62.6009	65.6071	72.8485	83.5447	104.499	90.6576	72.3622	86.6037	68.232	74.6079	66.2732	58.633	57.0436	81.0668	63.795	70.3704	56.9921	70.2375	64.9696	68.7008	0.465753	-0.0719896	0.331844
5.242	494.323	[M+H]+	LPC	LPC 16:1a	4.41973	4.95584	4.84299	4.00276	3.60674	3.24009	3.37942	4.57878	2.6353	3.25087	3.69472	4.44911	5.17102	4.80884	5.37758	4.99015	4.52302	3.62562	4.5672	4.82627	3.31034	3.76321	3.95826	3.75529	3.7739	3.73026	4.03583	3.9788	3.65043	0.845483	-0.0177367	0.0728949
6.165	494.323	[M+H]+	LPC	LPC 16:1b	1.3442	1.55823	1.40054	1.81288	1.50196	1.03655	1.32539	1.83283	1.1416	1.30707	1.40061	1.88495	1.37956	2.40628	1.83589	1.5919	1.61369	1.5008	2.164	1.79112	1.21003	2.20491	2.37437	1.52673	1.63135	1.68281	1.22046	1.46923	1.98156	0.141832	-0.174708	0.848225
7.136	510.357	[M+H]+	LPC	LPC 17:0	6.09932	4.3279	5.09914	5.12249	5.32491	5.262	5.17683	5.47739	6.24439	7.19244	5.25336	5.77551	6.33552	7.50439	5.27624	4.9351	8.21937	4.61644	6.20655	5.85531	5.10471	4.16467	5.40201	4.72546	4.8752	4.64683	5.29666	4.89657	4.22007	0.162132	0.131447	0.790131
7.664	524.369	[M+H]+	LPC	LPC 18:0	688.242	429.565	470.075	509.453	486.403	407.965	470.217	579.032	495.342	572.83	508.954	695.294	580.818	752.838	531.655	549.21	813.523	544.994	622.602	634.313	460.889	487.858	492.173	519.282	488.831	566.369	414.158	524.618	485.466	0.91827	0.0101253	0.0370295
6.628	522.355	[M+H]+	LPC	LPC 18:1a	272.744	282.903	327.555	246.895	253.385	222.109	211.811	260.194	214.444	246.693	258.137	275.757	335.315	355.946	393.534	309.784	335.377	229.15	255.731	297.46	217.149	181.755	275.104	222.699	276.484	238.621	270.604	305.029	226.163	0.994541	-0.000682051	0.00237748
7.027	522.355	[M+H]+	LPC	LPC 18:1b	67.5487	76.1063	83.946	67.1624	70.1738	58.2977	58.4957	76.0624	58.4624	81.9169	67.495	78.8074	87.6422	95.9283	104.091	75.7997	91.5506	73.2082	74.7749	70.8759	62.7984	65.0245	90.5965	61.7374	74.3484	71.7497	69.1423	79.3008	67.3133	0.638414	-0.0398315	0.194898
5.838	520.339	[M+H]+	LPC	LPC 18:2a	18.8005	12.2815	12.9075	16.5336	10.3451	12.5817	13.5364	14.4557	22.2882	16.7993	18.1326	17.0125	22.4015	15.6387	21.7091	16.636	21.2524	18.2107	20.5664	33.5833	15.9112	8.95593	15.7186	17.4996	26.6602	18.5677	23.9493	17.8516	11.6286	0.0879433	-0.268378	1.0558
6.372	520.338	[M+H]+	LPC	LPC 18:2b	4.39041	2.96222	3.20368	4.3675	2.79193	3.05877	3.39457	3.66938	5.13312	5.6699	4.94161	4.43113	5.87832	5.12164	5.70436	3.73191	5.76248	5.89759	6.20052	7.4189	4.55746	8.37161	4.77064	4.25198	6.90817	4.86711	5.49428	4.15506	3.36512	0.0137556	-0.365445	1.86152
8.114	538.387	[M+H]+	LPC	LPC 19:0	1.92009	1.50359	1.83393	0.195051	0.205699	2.04593	1.98635	2.09438	0.232529	2.43888	1.45615	1.69651	1.87014	0.256382	1.74394	1.72664	2.68312	1.03227	2.42105	2.37804	1.71086	0.127102	1.34755	1.12205	2.14808	0.206394	2.07122	1.73054	0.130899	0.757909	-0.0946943	0.120383
8.574	552.403	[M+H]+	LPC	LPC 20:0	5.86085	5.8587	6.179	5.07044	7.49119	8.21981	6.21132	6.0645	8.0511	12.3373	4.05394	6.90709	5.43319	6.80161	4.57176	5.9167	10.2288	3.20785	5.8015	5.5166	7.02495	5.88935	3.97856	4.81954	10.5409	6.74622	8.21309	10.0984	3.83294	0.690985	0.0716209	0.160531
7.627	550.386	[M+H]+	LPC	LPC 20:1	4.09745	3.69257	3.75553	3.30462	4.11859	4.31913	3.25508	3.50742	5.45702	6.18963	2.90686	4.04012	3.43627	4.56765	3.73019	3.82429	6.50099	2.94788	3.25044	2.94941	4.96596	15.5536	3.6046	3.47397	6.06777	3.9932	4.63801	5.91981	3.07696	0.301943	-0.295624	0.520076
5.86	544.338	[M+H]+	LPC	LPC 20:4	65.4592	96.9081	99.9329	85.3218	59.4706	63.6418	60.4075	81.5637	66.9839	50.0455	76.86	83.7971	120.555	103.442	128.566	96.9278	96.9399	67.5079	73.4268	99.6628	52.8525	47.7046	81.6219	83.9283	64.4291	78.2665	75.3946	62.4274	78.6823	0.960615	0.00684283	0.0174505
8.987	566.416	[M+H]+	LPC	LPC 21:0	0.658644	0.552596	0.62708	0.752963	0.634561	0.688879	0.634275	0.676831	0.694741	1.01258	0.522639	0.717685	0.515405	0.686284	0.591269	0.633096	1.3608	0.352798	0.52989	0.503944	0.660813	0.417454	0.523643	0.522376	0.773069	0.701668	0.646752	0.791792	0.451542	0.587516	0.0863996	0.23098
9.497	580.434	[M+H]+	LPC	LPC 22:0	1.59866	1.73158	1.81972	1.55452	2.27518	2.89396	1.80866	1.33762	2.59453	4.50467	1.01723	2.19032	1.34092	1.55295	1.47023	1.84908	3.42833	0.987398	1.41139	1.36557	2.57588	1.23397	1.65197	1.78552	3.55162	2.06786	2.81304	3.29405	1.15866	0.933958	-0.0193505	0.0296725
8.634	578.416	[M+H]+	LPC	LPC 22:1	2.22133	1.76116	1.97002	1.72331	2.48561	2.38392	2.02908	1.91618	2.61576	4.03795	1.48944	2.26705	1.80061	1.97846	1.76723	1.98985	3.67163	1.41295	1.77011	1.69227	2.3784	1.64209	1.71849	1.90232	3.25093	1.96264	2.46111	3.36231	1.42803	0.903173	0.0203726	0.044229
6.783	572.37	[M+H]+	LPC	LPC 22:4	3.9757	5.62834	6.07694	4.58809	4.06655	3.31513	3.34979	4.62209	3.55257	3.53455	5.17951	4.63265	7.22741	6.97294	7.70786	5.55561	4.62923	4.22184	4.57462	5.88811	3.25148	4.26096	5.03548	4.57255	4.9093	4.34403	4.00169	4.71188	4.08643	0.968	-0.00529601	0.0141246
6.225	570.354	[M+H]+	LPC	LPC 22:5	0.806221	1.5386	1.85065	1.28783	0.748698	1.26059	0.90459	1.11992	1.32901	1.28454	0.557799	0.940348	1.70858	1.42946	2.05834	0.619213	1.24702	1.09245	1.03098	1.51177	0.78652	0.741054	1.33231	1.35132	1.71478	1.17431	2.0458	1.50234	1.02741	0.579063	-0.0986324	0.237275
5.855	568.338	[M+H]+	LPC	LPC 22:6a	43.673	92.5269	108.768	59.6609	58.2568	81.2531	54.5503	52.2331	86.8765	75.5754	66.5949	53.0188	85.4598	64.8475	123.288	118.457	101.261	46.1533	53.0282	79.4727	64.6649	16.6941	72.7235	85.2303	102.891	59.1279	140.698	75.6382	54.4435	0.361383	-0.180296	0.442032
6.419	568.336	[M+H]+	LPC	LPC 22:6b	2.69643	2.5323	3.44064	4.4705	4.25844	2.69039	2.01919	4.00399	9.13804	6.42502	2.99658	5.27241	3.7383	12.2873	5.02984	4.66891	11.3931	6.81412	6.0368	3.05332	9.86456	11.9588	8.71722	7.65995	6.6306	3.19058	3.85867	3.09717	6.97687	0.0904887	-0.485371	1.04341
10.342	594.448	[M+H]+	LPC	LPC 23:0	0.787104	0.977666	1.03786	0.770877	2.42089	2.11687	0.895705	0.785239	1.9635	2.68088	1.10597	1.3475	0.0960427	0.1825	0.992404	2.2089	0.308193	0.724967	2.03245	0.722802	4.79854	1.24032	1.34262	1.30892	2.89723	1.35332	2.25469	3.95028	0.798022	0.160905	-0.550101	0.79343
10.807	608.465	[M+H]+	LPC	LPC 24:0	5.52249	7.77927	7.62979	7.11068	8.53886	13.0993	8.70671	5.85757	10.5884	15.3263	6.15892	10.3316	5.97949	8.26179	5.73316	9.44611	14.8219	6.42644	8.27977	6.44022	11.0348	4.97086	8.66	11.673	12.9177	12.1083	14.1576	15.3996	7.19874	0.276497	-0.204662	0.55831
9.541	606.448	[M+H]+	LPC	LPC 24:1	1.20934	1.25131	1.30414	1.12255	1.82755	2.1757	1.43635	0.863567	2.17523	3.99252	0.715958	1.33336	0.774622	0.93334	1.06966	1.30144	2.62139	0.575575	0.870343	0.947783	1.93969	0.494915	1.22481	1.29838	2.4755	1.11913	1.95613	2.29213	0.798033	0.706265	0.108487	0.151032
6.95	604.439	[M+H]+	LPC	LPC 24:2	2.50869	2.91574	2.69089	3.15275	2.44447	2.62889	3.19467	2.4432	2.87022	2.2959	2.63891	2.40648	2.29612	2.39863	2.59885	3.66811	2.16982	2.52948	3.58659	2.84829	2.33969	8.41384	4.04516	2.79627	2.37653	2.56115	2.92534	2.2568	2.59113	0.206279	-0.27161	0.685546
11.613	622.48	[M+H]+	LPC	LPC 25:0	0.936463	1.29584	1.27973	1.16944	2.51224	2.21062	1.54581	0.586658	2.02648	4.83432	0.843043	1.45992	0.837872	1.32104	1.02891	1.63165	3.49377	0.606947	0.998413	0.735131	2.88224	0.652994	1.65234	1.1596	2.66928	1.50346	1.99462	3.36297	0.936232	0.887571	-0.0472976	0.0517971
12.37	636.497	[M+H]+	LPC	LPC 26:0	1.42664	1.77409	2.19691	1.76164	3.05243	3.22904	2.10707	1.2731	2.63808	6.14326	1.78442	2.1944	1.77642	1.99667	1.46275	2.09079	2.93329	1.29303	1.61237	1.3048	3.81941	0.462252	1.84011	2.53309	4.59204	1.91561	3.52678	4.36237	1.59382	0.954379	0.0159986	0.0202793
10.71	634.481	[M+H]+	LPC	LPC 26:1	1.17629	1.49237	1.26437	1.18715	1.47247	2.28388	1.80571	0.650595	2.30973	3.8149	0.574804	1.48264	0.696874	1.02179	1.03093	1.13055	2.3737	0.85343	0.706269	0.963067	1.90613	0.320197	1.79568	1.67151	2.54435	1.64611	0.0649956	2.45475	0.967766	0.610665	0.155233	0.214197
10.348	660.508	[M+H]+	LPC	LPC 28:2	4.61992	3.14659	2.7786	2.12071	3.3747	2.81684	2.6296	3.39622	2.90129	4.06427	3.11349	4.11846	2.54109	3.03754	3.70987	4.28862	4.09974	3.67364	2.74984	3.20014	2.62135	4.45949	3.98662	2.96911	4.28644	4.72688	4.20299	4.72482	3.72709	0.0178271	-0.263223	1.74892
6.444	454.292	[M+H]+	LPE	LPE 16:0	3.6033	4.01748	4.38023	3.43186	4.00469	3.032	2.63795	3.93893	4.35802	3.31891	4.06217	4.56941	5.13749	6.94387	5.00594	4.59856	5.96408	3.44627	4.75679	3.80692	4.46274	26.4334	4.71731	4.11006	4.34125	3.06771	4.64379	3.66876	4.64297	0.273713	-0.510527	0.562705
7.598	482.322	[M+H]+	LPE	LPE 18:0	7.23163	3.01684	3.63252	6.82833	7.07137	2.90307	3.14786	6.44904	8.79923	6.43762	4.118	9.37411	5.24021	19.1306	4.25059	4.52598	12.1533	8.8617	9.91818	3.57127	11.0463	130.735	8.24996	8.33085	6.03461	3.87397	2.77678	4.53816	10.904	0.326337	-1.19947	0.486334
17.174	480.308	[M+H]+	LPE	LPE 18:1	46.9383	48.0268	50.4218	45.7494	53.6759	51.1723	47.2626	44.3812	53.9165	47.5329	58.0879	50.6775	52.9783	51.8916	44.387	47.7877	1.50924	45.5974	46.1722	48.1384	52.661	25.0911	46.2073	45.4957	46.1108	46.2553	59.8315	49.4705	46.6658	0.0828612	0.20897	1.08165
5.98	478.291	[M+H]+	LPE	LPE 18:2	0.692073	1.1416	1.14909	0.774362	0.731233	0.669983	0.624706	0.928917	0.801217	0.726495	1.76405	0.922911	2.32117	1.29683	1.76298	1.03708	1.05864	1.04544	1.19598	1.3692	0.754003	0.646638	0.997814	0.786807	1.15663	0.914534	1.17358	0.886539	0.599172	0.929158	0.0184947	0.0319106
8.716	510.357	[M+H]+	LPE	LPE 20:0	1.10318	1.19402	1.33022	1.05181	1.15251	1.39357	1.17792	0.99106	1.38511	3.1365	0.615462	1.09369	1.05274	1.28155	0.86329	0.99674	1.47457	0.61337	0.630905	0.839175	1.71248	1.01114	1.02435	0.947582	2.54274	0.933563	0.804626	2.29883	0.907441	0.612919	0.128629	0.212597
17.039	508.339	[M+H]+	LPE	LPE 20:1	34.4613	35.0105	34.975	31.9562	37.3657	37.8573	34.4712	28.7462	38.8377	44.9236	31.2465	31.574	32.3549	29.7686	29.5967	27.0702	42.0721	28.4156	27.7156	28.8866	34.159	12.0049	29.1241	30.4499	40.8798	28.1743	38.0236	40.5126	30.3337	0.149799	0.148482	0.824493
7.438	506.323	[M+H]+	LPE	LPE 20:2	0.75178	0.538524	0.522756	0.157924	0.685865	0.541103	0.489271	0.648602	0.289995	1.58891	0.248957	0.881461	0.663548	0.679502	0.626387	0.136574	0.287938	0.709733	0.765365	0.589429	0.74567	0.858868	0.815066	0.414337	1.32569	0.800346	0.193061	1.13818	0.529546	0.739244	-0.0941002	0.131212
25.78	504.307	[M+H]+	LPE	LPE 20:3	0.509199	0.292177	0.313819	0.318018	0.119575	0.529675	0.482399	0.247006	0.497414	0.863471	0.228979	0.239011	0.0857057	0.0954235	0.397268	0.132652	0.0998152	0.396538	0.791935	0.470671	0.530116	2.24252	0.464332	0.278459	1.16922	0.287337	0.389756	0.735745	0.291958	0.13823	-0.748288	0.859399
6.006	502.293	[M+H]+	LPE	LPE 20:4	26.3896	46.2938	54.3327	37.0207	32.1461	27.1928	27.7841	35.256	24.7634	22.5919	40.8604	38.0915	60.7587	50.8896	76.1169	46.9166	41.55	31.0985	39.1504	48.662	25.2883	16.7443	41.729	38.8461	33.7984	35.4763	36.8944	29.917	36.6171	0.810184	-0.0429538	0.0914166
8.838	536.371	[M+H]+	LPE	LPE 22:1	0.922034	0.583181	0.615457	0.542332	1.11135	0.97323	0.812506	0.616561	0.8146	2.44432	0.514318	0.854456	0.613281	0.599992	0.637206	0.650249	1.35783	0.583658	0.596769	0.586915	0.943674	1.10054	0.83497	0.699987	2.02145	1.03944	1.12273	2.08062	0.715292	0.449102	-0.217515	0.347655
26.29	530.323	[M+H]+	LPE	LPE 22:4	0.0606619	0.0216666	1.71565	0.027185	3.23048	1.92694	0.0213768	2.22811	0.0305752	0.159649	1.92775	0.0212294	1.77711	2.05831	2.21286	2.1699	4.04986	0.0397762	3.19249	0.0540608	1.99776	21.4351	1.50016	1.09208	6.02792	1.74093	0.05646	4.69301	1.15549	0.115891	-1.65803	0.935951
6.424	526.292	[M+H]+	LPE	LPE 22:6	45.1397	59.4658	67.2422	40.7985	46.8103	48.4197	40.6075	45.0358	26.1569	49.0621	66.9324	47.5524	67.0199	56.8413	92.2493	67.1375	57.3801	65.2691	61.1241	60.6493	28.2636	88.2875	64.7439	40.8802	57.4357	56.3003	76.5123	58.6517	46.0527	0.0517704	-0.281685	1.28592
14.089	720.555	[M+NH4]+	MGDG	MGDG 30:0	0.601379	1.66633	1.5851	1.64698	3.18975	62.8176	1.17927	1.59642	2.57136	66.0895	2.45605	1.84125	2.55113	2.74573	0.51654	0.726744	3.73339	4.51494	2.21923	3.08281	5.18817	0.905257	0.530078	0.529018	3.69818	0.892661	3.07532	5.4585	1.35667	0.161056	2.1656	0.793024
13.252	748.59	[M+NH4]+	MGDG	MGDG 32:0	1.81246	1.53037	1.93279	2.02671	0.719957	2.57942	1.7704	1.69678	2.34755	2.6563	0.418739	2.53894	0.237002	2.72958	1.22587	1.75938	1.52804	0.842047	0.255677	1.62971	1.70827	1.12026	2.57596	2.70781	6.14013	2.53251	5.09584	6.83246	2.11281	0.192194	-0.507242	0.71626
16.874	776.623	[M+NH4]+	MGDG	MGDG 34:0	189.587	185.7	197.89	124.231	213.917	240.189	176.538	167.655	219.128	339.757	194.703	223.395	197.452	201.095	162.09	187.42	255.384	117.529	187.859	156.904	268.447	146.47	225.952	196.016	402.365	260.482	397.259	432.114	180.468	0.263522	-0.217445	0.579183
13.209	774.605	[M+NH4]+	MGDG	MGDG 34:1	1.03811	1.51545	1.55958	1.30461	2.30209	2.32849	1.38427	0.261684	2.07268	3.60386	1.21708	1.40534	1.49766	2.02409	1.22652	1.44603	2.66077	0.600417	1.77648	1.04355	3.68685	0	2.5599	2.12459	6.63767	2.49445	4.5868	8.78376	2.20243	0.102958	-0.731429	0.987342
18.984	790.631	[M+NH4]+	MGDG	MGDG 35:0	19.2704	9.71761	10.8073	16.629	12.1463	10.4537	17.7652	9.63609	7.10843	16.324	47.0483	7.44162	10.9243	17.6191	17.1241	10.1317	15.2718	18.4547	11.4378	20.0751	10.7545	21.4126	9.57737	10.5061	18.3228	11.1668	23.3626	13.5841	39.5579	0.65236	-0.13654	0.185513
18.242	804.653	[M+NH4]+	MGDG	MGDG 36:0	49.6312	58.6453	61.5343	35.667	67.572	86.3604	52.0058	42.4649	81.1109	120.049	41.1571	56.4569	58.7346	56.3175	42.7595	55.967	97.5075	21.447	53.259	34.6457	92.3909	41.6208	58.4201	58.4572	124.571	61.9998	142.315	131.842	42.7886	0.45943	-0.189238	0.337781
15.253	800.614	[M+NH4]+	MGDG	MGDG 36:2	0.402569	0.167986	63.7312	60.66	67.3043	72.5459	0.224456	0.6407	0.288256	92.5039	57.3656	69.8241	58.5856	57.5871	0.75759	58.5215	81.2715	46.7918	56.3281	0.36651	72.3032	30.4379	60.7117	51.0226	82.3119	0.503996	0.452678	68.5762	52.1921	0.921924	-0.0391321	0.0353047
19.076	816.646	[M+NH4]+	MGDG	MGDG 37:1	19.542	19.7958	21.6617	17.9832	26.562	25.3534	18.9965	20.2022	28.1673	48.6591	22.6791	24.481	28.1218	26.8724	17.3986	20.7601	22.1886	16.2899	30.9579	17.0649	51.17	12.5564	19.9145	19.9144	15.8022	22.8206	30.2759	29.1633	20.3381	0.574532	0.109748	0.240686
18.151	830.666	[M+NH4]+	MGDG	MGDG 38:1	11.5895	12.7986	16.081	10.0267	14.7495	19.8551	14.1621	10.9201	21.5556	24.8537	9.62176	10.842	6.87157	11.3418	10.9166	12.7895	20.6752	6.6948	6.10806	1.15577	19.2054	28.7954	14.6778	14.9579	24.9914	12.0384	29.8703	15.3714	11.8943	0.589055	-0.137526	0.229844
19.332	858.7	[M+NH4]+	MGDG	MGDG 40:1	12.0257	15.2127	17.9948	11.9232	21.477	28.8319	16.9981	10.2674	28.821	42.5261	9.23502	13.1241	10.4965	10.8154	12.4848	16.142	27.1579	4.99717	10.7112	1.32756	7.30508	12.4412	18.1647	19.3584	32.5677	13.0634	40.6877	13.8384	11.3454	0.646012	0.147437	0.189759
18.19	856.682	[M+NH4]+	MGDG	MGDG 40:2	0.0592625	0.0019203	4.91721	3.34437	6.44821	6.6383	0.0527585	4.1631	0.117711	0.202676	3.33574	4.59434	0.503637	3.64932	0.0471569	5.01037	80.8615	0.00783168	4.1239	0.0421057	7.46183	48.9407	6.08253	4.58805	9.6444	0.0978217	9.52709	9.89403	3.50609	0.109746	-2.22006	0.95961
21.008	874.737	[M+NH4]+	MGDG	MGDG 41:0	0.484432	0.00891839	1.05135	0.00943432	5.01118	2.18795	0.0253325	0.34806	1.43816	6.52158	0.473066	3.07824	0.47745	0.563045	0.00729931	0.781766	1.03941	0.00750327	0.746544	0.00795522	1.57073	5.77586	1.24586	0.583885	7.23252	0.0175894	3.65596	9.81845	2.17709	0.432667	-0.577842	0.363847
21.455	888.752	[M+NH4]+	MGDG	MGDG 42:0	0.40354	0.35162	3.58716	1.81851	4.65408	0.551697	0.397688	1.68409	4.89721	8.63753	3.12826	0.53169	0.160138	0.187807	2.3995	3.99999	0.209416	0.87604	2.55775	2.30619	0.268487	1.22283	4.82318	4.85433	1.05687	0.768434	12.6526	1.08391	2.42514	0.60484	-0.32189	0.21836
20.416	886.734	[M+NH4]+	MGDG	MGDG 42:1	1.22713	1.53152	2.083	1.07585	2.66592	4.30043	1.98061	0.895311	3.15917	6.13468	1.00242	1.53735	1.44617	1.24022	1.51777	1.86142	3.40465	0.441006	1.74145	0.116351	4.1867	4.4934	3.43761	2.54406	7.32013	2.33329	8.28419	8.69266	1.37878	0.128755	-0.673765	0.890237
19.363	884.719	[M+NH4]+	MGDG	MGDG 42:2	2.68559	2.98465	4.10684	2.84286	5.51008	6.12123	4.24746	2.55289	5.63411	9.09537	2.44934	3.70674	2.8443	2.65966	3.34169	3.74927	5.56642	1.43683	2.71573	2.77089	7.02146	3.54945	5.10352	4.38945	8.64627	4.35413	8.77145	8.76324	3.1006	0.3398	-0.251808	0.468776
11.307	678.505	[M+H]+	PC	PC 28:0	27.9008	26.0424	26.6002	23.8495	29.5123	31.6011	28.6944	28.0049	34.8769	35.2738	22.6525	27.6276	32.2125	32.4234	24.4425	29.2895	34.788	24.2267	34.2287	26.0773	40.8424	29.9005	28.3029	21.53	36.2917	28.7199	36.9528	39.1698	27.3873	0.362026	-0.0828316	0.44126
12.736	706.538	[M+H]+	PC	PC 30:0	1476.45	1210.72	1289.34	1263.38	1351.87	1101.86	1258.73	1386.22	949.323	1059.1	1800.42	1522.59	1497.12	1514.67	1416.82	1334.63	1108.06	1409.8	1313.94	1580.52	1109.86	820.708	1427.5	989.078	1328.5	1640.2	1146.6	1442.73	1589.54	0.780601	0.0260173	0.107571
11.467	704.519	[M+H]+	PC	PC 30:1	35.6346	34.4066	30.4292	34.862	28.2972	27.1731	34.4165	39.627	22.9591	29.0745	30.4955	39.7215	32.0386	37.0025	36.1077	34.1123	22.4923	37.9383	47.7658	41.3186	24.4397	71.408	34.6096	20.5099	27.8317	46.0664	27.095	29.5192	40.1697	0.343783	-0.147647	0.463715
13.567	720.549	[M+H]+	PC	PC 31:0a	306.311	261.865	270.755	260.392	304.244	263.152	276.267	283.935	251.416	227.878	455.784	292.376	401.577	412.442	297.718	323.773	308.964	354.822	376.654	337.389	335.004	335.279	318.975	255.88	251.532	329.314	308.605	84.0807	314.479	0.915568	0.0129324	0.0383095
16.654	720.555	[M+H]+	PC	PC 31:0b	26.9536	11.5054	13.7679	24.7353	14.597	13.8744	22.6377	17.1832	12.2262	26.8582	15.2781	27.4489	11.0593	14.0007	24.3423	14.1678	15.7174	25.3479	11.0067	27.4195	12.5395	7.28191	24.4226	11.1974	14.7186	27.4985	15.1667	14.7192	15.2455	0.796174	0.0507833	0.0989917
19.078	720.55	[M+H]+	PC	PC 31:0c	4.38922	3.13075	3.58603	3.58833	4.7429	3.36156	3.00088	4.65698	2.89258	4.48673	4.64738	4.529	4.64125	5.01505	3.90053	4.31794	5.16448	4.51837	4.99869	3.98183	4.08742	2.34353	3.55004	3.14671	4.30419	4.08373	4.56105	4.26456	3.63217	0.972847	-0.00329561	0.0119555
12.232	718.539	[M+H]+	PC	PC 31:1	5.78201	5.26499	5.25044	4.64747	5.25728	4.83014	5.4885	5.99947	4.40226	4.31007	7.04502	6.71948	7.61569	7.70798	6.64532	6.99587	5.47595	8.59922	9.35543	7.3003	5.23148	2.98554	6.39536	4.61099	5.08179	8.97566	6.14238	5.40226	5.96639	0.27562	-0.145106	0.559689
14.723	734.566	[M+H]+	PC	PC 32:0	1180.92	1192.47	1263.73	1178.93	544.254	1075.46	1173.8	1177.36	1021.23	884.496	808.166	1222.92	803.012	730.638	1257.88	1267.95	597.22	1411.93	708.705	1383.2	616.043	794.494	1181.26	1360.63	1035.85	1256.08	1113.5	458.694	1426.55	0.712487	-0.0550538	0.147223
12.727	732.553	[M+H]+	PC	PC 32:1a	2.13368	2571.99	2517.96	2465.08	1906.09	2183.94	1.94773	2506.69	1849.33	0.943725	2256.14	3.00652	2230.32	2237.75	2.53176	2286.24	2091.47	2852.32	2199.45	2.12928	2102.21	2423.55	2548.89	2331.04	204.395	2652.21	2287.68	1704.92	2706.38	0.489622	-0.221315	0.310139
13.182	732.554	[M+H]+	PC	PC 32:1b	1361.01	1284.29	1325.36	1330.66	1782.84	1023.86	1372.55	1430.19	857.963	961.149	319.033	1351.32	388.335	2165.8	1350.91	1320.94	322.09	1302.76	1977.85	1463.44	1452.96	1898.83	1375.22	1346.2	1040.32	1389.06	968.972	270.802	1586.35	0.739033	-0.0698634	0.131336
11.753	730.536	[M+H]+	PC	PC 32:2	51.022	55.7575	50.8253	55.4824	48.9089	41.5031	54.1841	61.2362	39.5794	39.1417	87.1765	61.0886	69.4423	72.5654	52.6356	55.5507	45.8661	77.5995	76.4494	66.6901	58.1441	113.044	59.8822	43.8011	46.8179	65.3495	53.8838	46.1479	66.4682	0.348134	-0.137065	0.458254
11.481	728.521	[M+H]+	PC	PC 32:3	5.30398	4.33333	4.11955	4.91093	3.24899	3.35926	4.30655	5.1475	3.75491	2.96921	5.05575	5.11651	5.85226	6.02743	4.66431	4.94315	3.72531	6.26496	6.78929	5.33377	3.55067	11.2699	5.22443	5.26345	3.24701	6.42872	3.93579	3.97184	6.22442	0.155898	-0.248584	0.807159
15.291	748.586	[M+H]+	PC	PC 33:0	381.025	356.933	404.636	349.927	432.147	410.218	361.847	363.733	414.306	462.317	36.2642	376.624	693.812	26.7136	391.442	395.955	481.26	437.109	549.966	420.864	530.488	110.795	427.854	377.64	521.357	411.17	551.437	539.727	407.175	0.159026	-0.270764	0.798533
13.705	746.569	[M+H]+	PC	PC 33:1	444.481	371.78	388.421	377.594	424.438	360.291	412.544	403.09	388.366	448.369	549.099	434.402	478.571	479.649	434.325	410.481	506.479	470.917	512.92	467.173	407.13	275.866	428.22	340.676	382.704	419.066	441.282	429.649	399.991	0.849855	0.0136192	0.0706553
15.94	762.597	[M+H]+	PC	PC 34:0a	5835.17	5634.28	6123.91	5512.46	5631.35	5244.4	5761.96	5356.71	6007.11	4551.25	8114.17	5329.61	7555.88	7668.07	6000.09	5678.22	6464.29	6412.42	7199.68	6564	6282.84	4326.34	681.516	6266.12	5078.13	6073.14	6576.1	5083.92	6431.78	0.487174	0.0860449	0.312316
16.817	762.6	[M+H]+	PC	PC 34:0b	410.352	318.639	288.664	239.115	321.461	150.577	316.273	274.69	332.316	528.831	472.791	537.711	226.035	210.401	461.977	375.37	130.696	640.174	933.798	629.401	169.968	393.231	467.167	300.837	436.167	476.55	638.826	612.626	317.413	0.040669	-0.494216	1.39074
10.737	760.586	[M+H]+	PC	PC 34:1a	3.95266	3.88051	3.56009	3.63269	5.34449	3.63951	3.61042	4.4155	4.14182	2.13621	4.27153	4.07966	7.38989	7.23401	4.5978	4.91019	5.27386	4.67154	5.01926	4.21398	5.28758	1.55913	3.78805	5.80914	3.89882	3.58849	3.21155	8.20464	4.94791	0.681309	-0.0710554	0.166656
14.343	760.582	[M+H]+	PC	PC 34:1b	13264.2	13456.7	14595.4	13914.7	13314.4	13042.5	13665.5	13213.8	13550.4	12647.2	18088.1	12876	15335.6	15413.7	14086.4	12511.3	14233.3	14347.5	13765.6	14777.9	13820.4	6322.99	14205.1	14770.5	13133.7	12449.2	13687.9	13050.7	14518.4	0.293511	0.0754762	0.532375
13.234	758.568	[M+H]+	PC	PC 34:2a	2675.31	2950	2847.01	2649.71	2804.91	2817.17	2820.43	2922.18	3482.93	2616.02	5636.4	2965.73	4196.64	3851.13	2865.31	2880.73	3378.16	4568.12	4071.13	3633.26	3517.69	2493.69	3088.44	2633.97	3071.05	3065.59	3969.06	2699.14	2994.07	0.908954	-0.0137088	0.041458
15.699	758.572	[M+H]+	PC	PC 34:2b	8.71973	8.61252	10.2885	9.47384	10.1949	10.5757	8.67678	7.92606	10.7467	12.6719	10.8329	8.71018	9.32106	9.62791	8.44264	7.6616	11.2991	8.08864	9.4816	5.53114	11.9099	3.00968	9.4876	8.08768	11.8258	7.86005	10.5419	10.2898	7.77982	0.178091	0.15432	0.749357
11.983	756.554	[M+H]+	PC	PC 34:3a	29.878	51.4124	43.1481	41.0003	25.4555	38.0369	42.9709	32.0335	33.0569	38.8447	85.9877	46.6056	52.2964	46.1869	37.6305	38.3546	31.9293	93.1741	61.5582	57.3243	40.2799	121.153	49.5099	37.1126	35.9721	53.4843	76.3603	28.1349	50.6997	0.176208	-0.321656	0.753974
12.471	756.551	[M+H]+	PC	PC 34:3b	76.3492	75.1453	64.2916	74.0008	12.4978	58.8352	74.1606	87.7278	60.3901	45.7192	45.6987	88.4317	64.3977	62.1958	66.7906	29.0816	32.7054	144.539	53.6379	93.0471	36.9481	18.0007	78.1667	74.2576	27.3057	96.8942	67.3752	26.2102	88.5484	0.901923	0.0304217	0.0448307
11.534	754.537	[M+H]+	PC	PC 34:4	44.5232	36.9464	34.9785	35.7965	32.7168	23.5822	36.3345	40.3851	21.3253	25.7174	42.6954	45.7188	59.8214	63.9784	42.4334	39.802	37.187	40.8719	67.3115	49.6363	31.295	76.7705	43.1709	29.752	24.9739	51.3779	22.7843	31.7779	44.7796	0.511724	-0.11979	0.290964
18.984	776.616	[M+H]+	PC	PC 35:0	10.73	10.8516	13.2306	9.26381	15.7179	17.1265	12.3962	8.73732	10.4815	27.5736	8.31013	12.5807	7.13597	7.342	11.5946	11.0564	15.7483	7.43451	7.65226	10.4	10.8057	5.43486	8.62202	8.94982	27.5514	12.7116	20.0008	29.925	8.21435	0.732235	-0.0940446	0.135349
15.376	774.601	[M+H]+	PC	PC 35:1	892.603	766.833	857.176	767.883	947.998	862.263	801.603	799.374	906.316	1089.61	1001.91	883.541	1008.78	1005.47	816.852	800.78	1118.77	786.834	979.461	835.067	1028.67	354.038	877.072	713.233	1000.12	850.993	990.037	1073.31	746.171	0.545033	0.0566358	0.263577
13.835	772.586	[M+H]+	PC	PC 35:2	93.4644	70.8269	76.5688	73.5891	94.3514	75.8267	78.2656	79.9994	80.7165	111.866	103.877	90.4657	98.1234	93.8476	82.3771	80.4298	114.2	78.3464	104.637	83.3058	89.0403	33.1985	84.7026	62.7448	82.9025	78.6953	82.7266	91.05	68.2706	0.300668	0.105644	0.521913
12.619	770.57	[M+H]+	PC	PC 35:3a	2.91867	5.18977	5.06355	5.94729	5.12968	4.22604	5.15506	6.13455	5.37606	7.99449	10.9875	6.6998	3.23744	6.98372	5.55573	4.18995	8.292	10.1508	2.84185	6.97306	5.45746	3.77955	5.66677	3.82262	6.24272	5.35487	7.36252	4.95225	3.83439	0.833015	0.0396822	0.0793472
15.351	770.569	[M+H]+	PC	PC 35:3b	393.277	25.3554	106.258	26.7478	93.4711	27.8941	30.1037	117.627	28.244	29.9648	140.615	98.9607	32.383	140.285	28.0661	121.97	67.2027	127.869	148.31	436.471	67.6174	72.3466	29.5089	29.6191	52.4158	127.773	30.7813	52.4967	35.8596	0.936766	-0.0460744	0.0283687
12.228	768.549	[M+H]+	PC	PC 35:4	11.8783	116.561	9.73501	9.22672	9.46852	8.54238	10.5563	11.5487	10.3179	7.33305	20.2474	12.2998	17.2439	17.092	12.6263	13.1247	14.0544	18.8987	21.3485	14.8164	11.1504	26.9731	13.9624	10.1993	9.10955	15.1995	11.7357	10.7631	13.058	0.506908	0.425585	0.295071
17.2	790.632	[M+H]+	PC	PC 36:0	86.5505	28.4473	31.8436	48.1902	35.9984	51.504	27.4372	38.6152	26.4264	31.6955	41.7683	139.725	37.3907	39.6328	182.562	53.7739	29.3318	70.5672	40.6372	54.5007	36.8851	345.103	36.1575	29.7071	22.511	25.85	27.0368	17.0381	31.1551	0.437289	-0.492609	0.359231
17.492	788.616	[M+H]+	PC	PC 36:1a	290.705	134.123	140.998	138.761	146.332	122.323	133.989	142.622	132.65	140.511	126.958	144.241	133.247	143.511	170.678	136.272	173.731	152.99	129.834	344.372	165.842	107.378	137.627	134.808	116.081	131.045	138.957	133.559	142.002	0.729691	-0.0612775	0.136861
19.368	788.618	[M+H]+	PC	PC 36:1b	32.9403	27.2751	29.2765	26.5744	23.246	29.489	26.6495	30.2714	28.4146	35.3359	19.449	35.4401	20.1152	19.5581	28.2212	30.6482	31.1189	26.3676	23.6455	29.8342	28.1305	27.2494	30.0664	37.8101	24.8674	31.1578	33.3661	32.3538	29.1202	0.20554	-0.109647	0.687103
20.283	788.616	[M+H]+	PC	PC 36:1c	10.899	10.4793	10.0606	9.61418	11.7214	10.2097	11.0453	10.225	10.7364	16.3935	13.7676	13.4716	13.4657	13.8974	11.6122	12.2473	14.85	10.7923	15.1361	12.2134	15.1059	16.6275	14.3244	10.8656	13.2444	13.0833	13.554	12.4232	10.1156	0.0998328	-0.141687	1.00073
14.641	786.601	[M+H]+	PC	PC 36:2	2086.7	2040.38	2162.64	2103.44	2324.9	2026.43	2124.35	2163.59	2244.25	2298.93	1836.15	2134.42	2540.43	2533.78	1979.26	1142.68	1415.91	2179.43	1416.65	2216.25	2367.8	966.716	2006.61	2049.98	1244.55	1820.91	2221.76	2173.92	2216.99	0.0118355	0.258831	1.92681
13.394	784.585	[M+H]+	PC	PC 36:3a	653.802	762.288	709.913	698.214	947.237	689.447	698.816	732.567	811.138	694.952	1612.52	770.338	1027.8	1316.64	669.353	670.307	855.066	1184.92	993.368	873.001	905.696	1092.74	777.096	664.929	744.9	775.651	962.494	666.894	753.747	0.753252	0.0453046	0.12306
13.688	784.585	[M+H]+	PC	PC 36:3b	863.149	994.532	1009.29	851.498	718.171	821.621	955.017	970.033	926.084	790.517	1503.4	903.786	1768.91	117.817	1028.62	1048.37	66.6969	1177.05	1552.01	1192.18	60.6158	1092.74	962.776	1045.79	986.877	1180.76	1039.24	1218.51	1145.17	0.761256	-0.0659453	0.118469
12.221	782.571	[M+H]+	PC	PC 36:4a	60.542	40.9217	39.3218	42.2832	41.2282	47.0462	53.7229	54.29	81.5463	50.1563	126.672	65.045	84.0822	83.5235	61.9195	52.9208	76.6896	117.042	140.285	82.0745	76.5205	142.018	72.5467	51.9178	74.6094	71.9305	110.991	67.4656	52.1181	0.0472581	-0.423884	1.32552
12.941	782.565	[M+H]+	PC	PC 36:4b	7036.56	6754.7	6673.46	7034.05	6466.61	5886.76	7036.16	6379.04	6283.74	5278.9	8859.61	6532.11	8821.11	9201.29	6739.01	5967.6	7639.38	7575.77	8151.75	7760.7	7321.9	6216.52	6418.75	6846.49	5134.04	6351.26	5729.44	5552.31	7713.88	0.482191	0.0579271	0.316781
11.27	780.553	[M+H]+	PC	PC 36:5a	4.36546	3.37029	3.48242	4.76512	2.18858	3.8822	4.93314	2.90539	4.97663	3.84764	3.70683	4.16275	5.52402	5.01458	4.08745	3.68555	4.31248	4.15569	8.75181	5.6018	5.76396	10.1117	5.72174	4.16557	5.02259	5.28871	6.98458	2.51097	4.30478	0.0356328	-0.394781	1.44815
11.709	780.553	[M+H]+	PC	PC 36:5b	295.624	280.948	250.786	136.415	274.71	191.773	267.8	326.694	160.538	151.737	360.564	359.037	367.18	416.78	283.785	302.513	332.435	392.67	443.619	354.164	80.0018	328.256	313.615	326.334	201.453	324.909	179.113	247.794	406.614	0.43472	-0.13459	0.361791
12.057	780.554	[M+H]+	PC	PC 36:5c	72.535	62.279	66.2051	57.0185	74.5247	73.5711	58.2557	88.56	100.665	56.2731	64.1712	79.9187	89.9132	148.066	72.7459	99.1715	155.457	81.8731	124.776	82.0308	94.4221	158.367	68.4536	102.465	75.6036	85.5912	135.449	69.1643	85.2491	0.0456039	-0.349654	1.341
10.882	778.539	[M+H]+	PC	PC 36:6a	0.622381	0.672607	0.489956	0.622382	0.451721	0.455454	0.67169	0.646213	0.521879	0.317709	0.875542	0.521958	60.0419	1.09708	0.720476	0.630268	0.678013	1.40353	1.16065	0.919565	47.1036	1.22847	0.931371	0.550718	0.45556	0.856084	0.762298	0.0700021	0.70405	0.851961	0.324859	0.0695801
11.208	778.538	[M+H]+	PC	PC 36:6b	30.7759	32.8381	30.3073	31.3106	35.5408	25.5581	30.8666	33.3659	24.7167	18.5459	53.607	35.7285	50.3218	50.6321	34.7433	39.7262	34.3992	37.7871	57.437	39.8779	39.6922	74.7925	40.8331	29.9016	30.6516	44.9389	28.0726	35.2706	42.4043	0.149139	-0.235171	0.826408
16.899	804.643	[M+H]+	PC	PC 37:0a	11.6065	12.0536	25.697	8.9696	26.0048	31.3367	26.9282	10.4419	14.5477	54.8441	13.1385	12.3138	18.3336	19.6907	9.578	8.35904	31.5035	9.43476	15.5615	10.3213	20.9289	9.30454	12.924	23.4293	29.9897	25.2822	47.157	34.0302	11.5268	0.917094	0.0333399	0.037586
18.799	804.644	[M+H]+	PC	PC 37:0b	9.0811	6.96118	9.6047	7.86786	9.6783	7.86849	7.07884	7.89156	7.19841	12.7841	7.41035	7.39785	7.23882	8.79917	7.76522	7.2603	9.22739	4.85033	6.19274	7.08785	7.5831	12.3231	7.86644	6.40778	11.273	8.0248	9.7874	11.8021	7.79036	0.99745	-0.000391501	0.00110895
21.489	804.644	[M+H]+	PC	PC 37:0c	1.76864	2.2884	3.4196	1.95895	3.05494	3.34491	1.67666	1.66028	2.83425	5.6104	1.75205	2.13887	1.28542	1.35306	2.52094	2.29859	1.77524	1.59176	1.46757	2.58387	1.87015	1.68994	2.30543	2.02234	4.03122	2.2351	2.78522	4.27458	2.13504	0.85828	0.0399205	0.066371
16.981	802.635	[M+H]+	PC	PC 37:1	212.258	183.023	199.234	175.653	192.418	207.938	186.856	178.225	242.044	303.125	149.485	199.57	142.68	156.951	185.302	175.828	243.286	161.912	134.19	172.4	169.735	159.643	194.147	143.06	247.107	200.104	259.376	263.596	159.963	0.815278	0.0272757	0.0886944
17.085	798.597	[M+H]+	PC	PC 37:3	20.237	21.0263	20.3644	17.5469	0.832425	13.3138	18.324	26.4413	8.01966	4.33669	0.935596	17.579	29.1984	0.83862	19.5678	16.761	17.9089	19.4914	1.09876	21.307	0.942822	13.5349	17.5564	13.8289	14.1813	18.8056	10.0104	16.8818	17.1274	0.898007	-0.0386991	0.0467205
13.737	796.584	[M+H]+	PC	PC 37:4	211.478	158.671	153.59	177.264	164.028	133.454	168.613	190.933	158.068	141.256	279.377	219.577	239.81	274.311	175.521	170.534	222.673	231.576	243.982	216.463	162.166	127.027	189.611	166.161	127.705	193.554	156.072	147.267	211.28	0.614839	0.0615932	0.211239
12.557	794.569	[M+H]+	PC	PC 37:5	4.58798	3.06519	4.05557	4.59519	13.7858	3.1507	15.1662	4.66544	1.67531	13.048	1.65871	3.93326	20.9792	1.39044	4.51439	2.62755	1.60078	4.32793	4.02752	19.7517	1.28485	1.49068	3.84944	4.22653	4.25664	3.73342	1.19897	4.05511	4.93241	0.229356	0.639116	0.639491
11.835	792.554	[M+H]+	PC	PC 37:6a	18.3394	21.1963	21.5587	17.428	20.8908	23.8259	0.290018	19.6456	29.2605	19.2766	39.3194	21.4502	23.8584	23.5639	24.0166	28.2634	27.145	28.1917	26.6017	24.9654	24.5283	30.4279	27.2804	20.8705	24.2364	27.7818	40.4074	21.8151	25.3212	0.036751	-0.322631	1.43473
13.838	792.55	[M+H]+	PC	PC 37:6b	12.9071	9.92938	10.4119	11.6305	8.99183	9.57522	11.7931	13.0029	8.76548	7.07697	17.1168	12.0632	16.0679	15.0403	12.6867	11.5017	9.56241	11.0614	17.9411	6.58694	13.8018	9.843	13.7594	12.3282	11.2163	11.4063	9.67442	12.2824	14.8594	0.877754	-0.0195103	0.0566272
19.847	818.661	[M+H]+	PC	PC 38:0	6.89335	8.50488	8.84026	5.05211	12.5106	7.90215	7.19881	5.4987	10.814	26.6453	1.71392	16.51	9.14983	2.12441	5.66346	6.41922	13.0368	4.31061	7.27241	6.23763	7.88498	32.6359	13.0937	11.2256	21.8924	20.3778	24.9426	29.4931	10.7075	0.0958611	-0.634728	1.01836
17.773	816.646	[M+H]+	PC	PC 38:1a	936.085	925.433	974.246	809.811	1101.23	1092.22	920.982	883.504	1303.42	1361.31	869.358	1030.51	919.138	948.681	847.411	916.503	1414.07	773.523	826.021	794.922	1340.23	932.903	927.11	860.906	1379.23	1008.77	1351.31	1401.94	901.077	0.618856	-0.0557845	0.208411
18.713	816.648	[M+H]+	PC	PC 38:1b	33.2381	145.834	153.445	129.984	43.3895	29.7832	116.269	140.254	169.37	48.6591	128.383	44.5637	27.4438	25.9313	31.3565	24.0651	36.5699	108.113	25.5323	102.27	41.7803	33.4918	141.754	137.233	52.4173	26.7238	46.8875	53.3096	137.588	0.257366	0.407165	0.589448
20.875	816.643	[M+H]+	PC	PC 38:1c	1.71854	1.48762	1.92308	1.32738	2.13914	2.06944	1.51212	1.37547	2.2063	3.07914	2.29148	1.78794	3.04241	2.60823	1.63608	1.75134	3.68846	1.51577	3.14917	1.59874	3.63137	2.09749	1.81534	1.34023	3.15502	1.90455	2.95976	3.3364	1.44864	0.293593	-0.194573	0.532254
22.35	816.643	[M+H]+	PC	PC 38:1d	1.92564	2.01884	2.01531	1.50375	2.11639	2.26197	1.78341	1.77326	2.77008	2.51735	2.01909	1.91518	2.38017	2.35747	1.85584	1.69013	2.91829	1.73498	1.80342	1.4654	2.63624	1.80412	1.90172	1.34582	2.63008	1.86489	3.31826	2.66252	1.96894	0.956532	-0.00666961	0.0193005
16.003	814.628	[M+H]+	PC	PC 38:2a	351.373	367.075	402.367	354.003	424.528	429.148	366.57	326.012	445.455	587.917	349.773	344.951	347.832	327.638	315.458	296.178	454.464	282.17	296.573	296.903	473.729	150.416	323.671	321.017	242.234	283.417	424.804	478.617	328.598	0.07286	0.226326	1.13751
16.559	814.632	[M+H]+	PC	PC 38:2b	139.442	183.093	195.3	124.903	183.858	213.962	175.748	146.117	306.243	208.755	30.3249	150.053	219.608	220.482	131.822	141.54	229.204	161.986	202.72	142.983	283.553	105.124	145.495	161.77	197.988	143.742	290.097	192.129	168.468	0.945484	-0.0119779	0.0243456
13.674	812.604	[M+H]+	PC	PC 38:3a	0.38075	35.6377	32.675	30.0431	29.0063	28.5703	0.306347	32.0244	35.404	0.130847	40.7221	37.3595	43.1888	42.8517	31.0763	41.6099	33.1269	38.2711	43.4885	37.816	30.3976	99.3399	33.7592	34.967	39.4092	46.2474	0.423681	37.743	43.6829	0.0894974	-0.507322	1.04819
15.378	812.614	[M+H]+	PC	PC 38:3b	497.777	580.982	567.783	473.665	78.7683	523.311	516.453	552.824	692.143	448.758	100.202	512	121.607	138.543	583.283	649.116	74.0949	603.029	99.9508	651.075	82.7995	334.253	496.605	572.679	565.584	624.408	718.875	566.006	618.432	0.40345	-0.219242	0.39421
17.864	812.616	[M+H]+	PC	PC 38:3c	4.83724	5.97201	6.90276	5.90955	4.50543	4.57114	5.55453	5.0344	6.83268	2.85895	8.82753	4.44333	8.11955	7.67978	5.46475	5.50222	5.12561	7.14148	6.25738	6.33518	6.73226	2.53402	5.66892	6.879	3.21642	5.14361	6.46684	3.68928	7.55779	0.63326	0.0705368	0.198418
14.006	810.6	[M+H]+	PC	PC 38:4a	1001.06	934.244	985.501	961.714	859.16	169.165	948.85	1003.54	604.906	683.854	1300.35	1000.11	1376.56	1409.84	979.9	827.99	2502.95	1171.33	1216.8	1167.39	709.465	1058.34	968.986	888.289	742.319	1044.75	542.819	873.735	1092.78	0.466169	-0.154502	0.331457
14.536	810.596	[M+H]+	PC	PC 38:4b	2676.59	2836.04	2875.33	3093.93	2377.43	2367.28	2766.5	2674	2502.77	1746.7	3178.49	2722.26	3122.82	3356.18	2351.08	2176.69	113.39	2933	2534.63	2824.59	2582.05	2356.16	2281.41	3058.47	1774.13	2300.38	2069.28	1824.94	3093.88	0.0515718	0.259624	1.28759
13.152	808.582	[M+H]+	PC	PC 38:5a	3487.35	3310.43	3167.76	3476.08	247.083	2915.99	3410.44	3482.54	3147.11	2659.71	338.595	3700.31	396.048	4568.77	3250.48	3063.84	3864.47	3827.89	343.111	3612.97	3225.69	295.466	3232.26	3639.21	2649.25	3033.69	2752.12	2782.29	4051.68	0.715174	-0.0879462	0.145588
13.468	808.58	[M+H]+	PC	PC 38:5b	263.783	267.975	298.294	276.907	243.391	212.176	267.679	277.056	236.709	221.455	334.691	278.315	372.349	378.687	260.076	238.255	270.917	274.257	324.232	302.875	253.727	1509.43	257.177	281.395	229.523	283.088	219.439	256.199	324.146	0.41767	-0.327962	0.379166
14.111	808.585	[M+H]+	PC	PC 38:5c	6.39343	7.3673	8.24196	7.77654	0.516441	7.09411	9.19235	7.49608	6.61417	6.74786	2.3197	0.530129	0.566283	0.657288	8.0275	6.47563	0.426479	8.98415	1.77844	11.1447	1.79748	1.86732	8.10994	0.81965	5.85693	7.70644	5.79864	0.429178	0.867318	0.741496	0.128549	0.129891
11.972	806.564	[M+H]+	PC	PC 38:6a	161.392	212.652	198.823	174.871	202.59	151.14	160.643	249.021	215.228	175.706	570.543	297.752	350.664	316.308	165.929	223.521	283.621	453.369	325.89	225.842	218.633	570.734	233.283	236.637	163.504	247.834	260.584	167.96	235.057	0.599608	-0.123639	0.222133
12.556	806.567	[M+H]+	PC	PC 38:6b	19563.1	20020	21439.9	18760.7	20323.9	19522.1	19829.7	19370.7	19540.1	19329.4	25073.4	19304.5	24689.4	23712.5	20106.5	18874.7	21965.4	21100.1	23457.9	21171.9	22485.5	10467.2	19267.8	19732.4	19839	19413.9	20876.5	20061.4	20776.5	0.424078	0.0549506	0.372554
11.36	804.553	[M+H]+	PC	PC 38:7a	136.939	164.84	147.978	142.072	173.068	136.553	151.007	147.878	140.49	102.09	251.829	151.626	225.466	220.455	160.764	188.563	243.965	197.533	283.716	188.699	264.52	349.207	173.362	161.71	172.886	192.329	207.949	180.234	202.351	0.012001	-0.36715	1.92078
11.743	804.553	[M+H]+	PC	PC 38:7b	66.3847	75.9357	86.0243	64.4167	79.4438	78.5685	85.9035	75.3026	73.9405	59.3897	125.783	69.17	105.966	106.625	113.79	127.66	89.7814	82.4656	113.91	98.7859	86.9094	100.728	84.7319	70.4638	78.9228	110.635	95.6244	91.2388	86.7872	0.0480785	-0.213723	1.31805
10.924	802.537	[M+H]+	PC	PC 38:8	0.34847	0.425388	0.327043	0.290026	0.382482	0.347191	0.410513	0.381593	0.437034	0.184388	1.04695	0.351645	0.757725	0.823378	0.478189	0.540062	0.507961	1.0843	0.978724	0.507078	0.501929	0.822148	0.482777	0.400443	0.356155	0.569576	0.584059	0.337173	0.42967	0.220103	-0.297979	0.657374
21.121	832.68	[M+H]+	PC	PC 39:0	0.465586	1.03762	0.814964	0.498127	1.35067	0.862195	1.30213	0.443861	0.551412	1.22966	1.20248	0.625575	1.50303	1.50341	0.48769	0.790652	1.72433	0.273402	1.5776	0.558435	2.33415	0.708385	0.669589	0.481773	1.02858	0.749348	0.90335	0.942403	0.495702	0.820272	0.0639211	0.0860421
18.957	830.658	[M+H]+	PC	PC 39:1	39.8154	33.1897	32.1658	27.302	42.7817	36.9479	38.6274	28.5971	36.0324	62.6542	30.6446	41.0761	34.3793	37.0892	41.0628	30.5486	49.5973	29.4856	35.3495	33.0352	47.2823	38.356	33.3662	24.7799	49.5532	38.9832	42.5337	61.2425	24.4993	0.692289	-0.0535875	0.159713
14.967	824.611	[M+H]+	PC	PC 39:4a	7.02223	5.41782	5.70797	6.46111	5.4027	4.29079	5.96176	5.84243	5.74675	6.26611	34.9378	6.68003	35.9143	43.9104	5.70888	5.36308	34.4688	6.7721	35.7216	7.15882	26.6782	7.12868	5.30714	4.99828	5.06342	6.02038	4.92398	5.17723	6.08885	0.715333	0.207809	0.145492
15.377	824.616	[M+H]+	PC	PC 39:4b	39.1529	30.3267	32.7069	33.0574	31.5182	25.9477	29.5685	36.9159	26.3862	28.6277	33.2108	35.6024	36.1479	43.0791	30.621	27.7563	33.0509	34.0839	40.018	35.033	26.2099	15.5338	28.1171	23.147	24.5029	30.0772	25.3913	25.9683	28.8698	0.0334821	0.209311	1.47519
13.778	822.598	[M+H]+	PC	PC 39:5	25.3971	17.7936	16.8351	19.2028	19.7053	15.2247	18.16	20.7874	17.5915	21.1291	27.7119	24.3986	25.9608	26.9443	20.7592	18.0594	25.3409	23.2738	27.3061	22.5686	17.6474	10.4203	19.4769	15.9256	16.6646	20.7728	16.1153	18.3514	19.7091	0.27693	0.121331	0.55763
12.865	820.587	[M+H]+	PC	PC 39:6a	1.10296	1.60686	1.3288	1.50676	1.30089	1.86066	1.7705	1.49349	2.08681	2.34886	1.81181	1.33591	2.91071	1.27226	1.46367	1.45175	2.15255	1.85618	2.13913	0.698411	3.28155	15.236	1.42832	1.48675	1.71288	1.40138	0.277308	1.80254	1.83853	0.384304	-0.587898	0.415325
13.309	820.581	[M+H]+	PC	PC 39:6b	101.716	105.465	127.938	99.3377	118.069	134.533	113.504	88.8074	171.537	142.428	148.851	98.7318	126.957	116.84	121.229	122.261	157.141	97.9987	125.48	109.91	168.079	69.0826	119.02	113.998	130.319	110.406	193.869	121.529	106.467	0.73432	-0.0399809	0.134115
12.002	818.564	[M+H]+	PC	PC 39:7	8.33706	8.47005	9.53028	6.44654	9.62065	9.02126	7.83195	8.63547	10.1109	9.68832	13.6935	9.47665	9.94103	9.67625	10.1982	11.3978	13.1469	10.9141	12.6606	9.16298	10.3745	14.8979	9.26162	9.43036	8.61186	10.2692	14.3259	8.64846	8.88312	0.0391902	-0.214265	1.40682
21.746	846.69	[M+H]+	PC	PC 40:0	7.65911	7.64473	10.7293	7.64183	10.5773	15.6393	7.30404	5.00252	11.1785	22.914	8.48254	9.84192	8.8358	9.47329	8.45188	8.91378	11.046	5.25824	6.17153	8.64132	11.8702	12.0155	11.5468	8.08345	23.9085	16.2342	12.5659	18.8883	7.88161	0.491767	-0.163231	0.308241
19.696	844.675	[M+H]+	PC	PC 40:1a	75.6315	83.6588	97.3157	73.6041	78.2807	159.428	101.06	63.3443	113.407	304.488	50.1458	136.765	58.6393	56.5778	94.7712	45.2626	98.6275	44.2479	64.7876	71.7953	120.007	68.7227	126.369	96.4338	324.147	154.062	220.263	363.106	82.4304	0.376357	-0.343956	0.4244
20.347	844.677	[M+H]+	PC	PC 40:1b	14.7015	18.3152	20.0157	16.5314	9.35162	57.8868	23.0445	14.7371	20.9631	36.8958	8.9562	56.8759	10.5643	27.2792	23.1264	24.2901	13.1222	11.8487	13.8563	19.2446	19.2914	13.0832	29.9691	23.2401	46.3625	61.7289	35.5138	15.4999	18.0039	0.923777	-0.0319097	0.0344327
21.043	844.676	[M+H]+	PC	PC 40:1c	4.68725	5.20468	7.36613	4.54974	6.33314	9.1852	5.89206	4.08456	7.26567	13.765	6.70919	7.04485	7.40822	6.48955	6.34698	6.63181	9.17576	3.97722	9.19884	5.28486	12.5654	9.67957	7.76443	5.67562	14.2393	8.67426	12.5077	11.3918	5.54286	0.106814	-0.323103	0.971372
17.73	842.662	[M+H]+	PC	PC 40:2	255.252	239.11	271.321	240.584	336.201	285.342	260.208	230.105	235.629	328.828	244.792	281.47	229.728	232.918	268.545	238.045	353.622	187.102	233.005	227.592	340.558	192.927	251.671	227.044	354.641	249.586	280.284	381.096	218.251	0.805932	-0.0255299	0.0937016
16.503	840.644	[M+H]+	PC	PC 40:3a	12.8482	13.6326	15.4406	13.6375	17.8507	17.2181	15.4485	16.2577	20.9329	21.3199	20.377	19.3434	21.7794	23.0879	14.7568	19.1712	18.9622	16.2076	20.9352	22.2464	20.3759	30.3935	14.7376	13.6451	19.8216	14.618	18.9395	18.5929	21.9817	0.395789	-0.096219	0.402536
16.913	840.644	[M+H]+	PC	PC 40:3b	33.8326	30.6695	31.2109	29.4976	31.6945	24.6322	30.5489	39.8428	21.0784	27.7962	29.183	32.7755	32.1933	39.3634	30.2761	28.5884	31.5621	29.4863	30.0659	31.649	24.9036	39.1669	28.556	25.1878	31.6316	33.828	22.8624	35.6123	30.2289	0.646993	0.0368529	0.1891
15.448	838.633	[M+H]+	PC	PC 40:4	137.721	133.656	136.798	130.44	787.104	94.0253	128.503	132.118	118.015	86.0487	188.139	141.153	1171.85	196.513	125.056	121.061	736.644	199.724	1066.87	168.093	842.56	1049.85	127.697	131.195	685.607	150.322	96.9302	727.487	165.276	0.198268	-0.736468	0.702748
14.553	836.618	[M+H]+	PC	PC 40:5a	110.274	128.977	132.468	125.775	120.122	127.217	123.924	119.846	149.598	108.799	133.414	114.789	139.576	136.886	104.672	96.243	130.806	108.62	101.159	116.554	137.345	78.124	101.399	122.326	118.989	95.9565	131.914	108.461	125.255	0.0094978	0.178052	2.02238
15.174	836.614	[M+H]+	PC	PC 40:5b	79.3844	90.3054	106.266	91.5211	79.613	71.8271	85.871	82.3667	91.3164	76.7517	106.592	96.7456	119.489	103.808	71.8161	65.5499	86.1459	81.2226	96.7516	86.4121	98.8587	9.81297	71.7503	84.2805	70.6677	84.2248	74.089	74.8031	90.3214	0.0299671	0.260276	1.52335
13.337	834.598	[M+H]+	PC	PC 40:6a	100.973	100.742	101.169	97.3886	106.532	83.7774	101.485	113.618	112.682	91.2112	178.729	119.564	148.061	158.509	103.597	93.4669	104.567	144.151	142.077	130.372	98.187	124.172	98.7102	95.2536	110.477	111.518	93.6275	83.2322	115.395	0.53509	0.0691506	0.271573
13.998	834.601	[M+H]+	PC	PC 40:6b	4861.62	5876.83	6242.17	4891.63	5584.89	6552.41	5321.31	4745.98	8234.39	5966.06	7191.54	5025.96	6141.29	5803.47	5451.75	6104.89	7593.01	5239.37	6163.14	5643.63	8259.65	1579.97	5463.57	5847.38	6338.88	5160.2	8718.79	5635.96	5716.43	0.938256	-0.00958105	0.0276786
15.155	834.608	[M+H]+	PC	PC 40:6c	47.7826	50.4618	56.409	49.5305	48.0181	53.3571	50.5105	44.4386	59.2086	48.4149	16.4106	42.2318	58.6844	46.4477	49.4776	46.5137	13.7273	47.021	18.1155	51.4134	60.8425	14.9003	44.075	46.3679	45.2465	43.272	58.426	44.4843	45.3865	0.212263	0.194117	0.673126
15.797	834.602	[M+H]+	PC	PC 40:6d	6.0001	8.24727	9.68655	7.78456	7.79371	11.4862	8.66765	7.01962	14.5347	6.90815	11.6078	6.24417	9.66037	9.12195	8.21347	8.92912	10.6846	7.52604	8.94887	8.62795	15.1924	2.92024	7.53445	10.4633	8.61664	6.14284	14.619	7.05988	9.25153	0.945291	-0.0113526	0.0244343
12.071	832.583	[M+H]+	PC	PC 40:7a	3.60039	3.94849	4.15632	3.42108	3.47798	3.86293	3.73369	4.30175	5.05542	3.76405	5.80678	4.50533	84.5626	85.4636	4.27397	4.38814	54.7321	7.0341	91.7551	5.33536	4.69457	83.5881	4.47074	5.05403	4.50815	5.78466	7.09759	4.16727	4.84197	0.738502	-0.309803	0.131648
12.586	832.585	[M+H]+	PC	PC 40:7b	5393.82	4561.56	4812.18	4659.05	5246.49	4643.67	4883.17	4747.81	5716.83	5458.07	6464.61	49.8766	5281.33	5500.48	4898.03	5127.95	6427.15	5124.47	5254.79	5379.31	5626.39	2835.5	46.526	4784.55	5365.69	73.8632	5762.17	5373.15	5426.93	0.629336	0.097664	0.201118
11.645	830.569	[M+H]+	PC	PC 40:8	276.416	302.248	280.406	268.285	318.169	276.343	279.837	292.659	387.754	264.442	865.075	323.746	517.466	502.019	298.273	342.491	480.399	473.429	554.026	374.331	553.212	556.634	379.097	326.51	331.809	357.84	521.888	321.493	351.447	0.357377	-0.172112	0.446873
10.856	828.549	[M+H]+	PC	PC 40:9	2.22785	2.75109	2.37687	2.71587	1.64502	2.42455	2.98305	2.126	3.4408	1.89098	4.48908	2.45556	3.72058	4.32597	2.46484	2.59434	2.95307	5.45965	4.66814	3.1661	3.40979	4.38277	3.7483	2.49848	2.33462	3.44148	5.67205	1.79675	3.44972	0.102004	-0.295562	0.991383
23.009	860.71	[M+H]+	PC	PC 41:0	1.19501	1.57093	1.90038	1.21487	1.80581	2.19174	1.35095	0.582198	2.01189	4.31305	0.878905	1.01286	0.711313	1.02858	0.76065	1.06719	1.63838	0.361827	0.719574	0.687529	2.00763	0.975163	1.06898	0.68285	2.13717	0.706361	1.67531	1.56818	1.03907	0.15086	0.448131	0.821426
20.516	858.694	[M+H]+	PC	PC 41:1a	13.5103	14.9457	22.2076	15.8396	31.1145	28.8677	20.2052	11.2756	21.0613	76.5675	24.205	20.7995	22.812	25.2283	21.4034	20.4824	44.9771	9.70049	31.5657	14.1534	47.1839	45.2561	25.8469	14.83	45.66	24.0521	38.6141	60.8629	13.717	0.342386	-0.295035	0.465484
21.783	858.693	[M+H]+	PC	PC 41:1b	3.30302	5.98595	7.4438	5.76807	5.7965	8.88451	6.9121	3.19079	6.86059	5.44691	6.00154	4.3922	3.43298	5.01725	7.21928	4.74177	6.51504	4.25626	3.49046	5.69148	7.98464	4.15896	7.46578	3.67338	6.04539	4.62744	10.2192	7.84842	3.38867	0.752562	-0.0553592	0.123458
19.148	856.677	[M+H]+	PC	PC 41:2	15.5676	12.7244	17.0856	14.4538	22.6847	18.2556	15.8089	13.4989	16.128	29.7751	6.43509	15.5281	7.78943	7.46264	17.1334	7.44482	2.99896	9.87994	16.4014	12.7343	2.87279	5.07265	14.7479	13.1234	22.2486	13.4742	18.2156	23.0307	10.8553	0.278999	0.263954	0.554397
16.605	852.643	[M+H]+	PC	PC 41:4a	2.92037	1.71396	2.34907	2.47055	8.97964	1.75302	1.97438	1.75348	2.17317	2.41615	6.92208	2.29119	2.47623	7.93424	2.0393	0.384214	10.3128	2.10515	2.23054	2.33795	7.23512	7.15853	1.71322	1.14619	0.527259	1.94337	1.92883	10.1263	1.63938	0.940165	-0.034909	0.0267961
16.99	852.647	[M+H]+	PC	PC 41:4b	9.48217	7.1525	8.48535	8.38966	0.0186407	7.03445	7.54355	7.89941	6.21887	10.3413	0.25623	9.89145	6.52118	0.178826	8.82896	7.38772	0.103294	6.82441	5.92613	7.3288	0.0413885	6.93905	7.63863	5.83206	8.90583	8.43619	6.72417	0.18167	7.20408	0.691446	0.117578	0.160242
14.847	848.612	[M+H]+	PC	PC 41:6	10.6037	11.0533	13.2834	10.4356	12.6647	13.4152	10.3664	9.58135	16.0504	15.859	11.8108	9.56691	10.1336	11.2943	10.5583	11.2348	13.5506	9.24749	9.69489	9.2482	13.0613	6.28265	9.92141	9.5777	14.0759	9.31437	17.1898	12.7545	8.93894	0.336166	0.112338	0.473446
24.221	874.727	[M+H]+	PC	PC 42:0	1.43328	1.96833	2.7316	2.12199	1.60902	4.24108	2.77273	1.32868	2.87397	6.37252	0.903496	2.43195	1.09263	1.45077	1.57432	1.69964	2.35048	0.732125	1.15856	1.33167	3.5309	1.45886	2.54295	2.13399	3.62144	1.42897	4.15091	3.85705	2.26179	0.792991	0.0779861	0.100732
11.335	854.567	[M+H]+	PC	PC 42:10a	504.259	423.138	460.228	420.889	503.568	420.05	459.806	462.445	526.774	382.705	713.574	454.522	753.286	795.027	481.83	512.562	839.327	524.478	771.411	547.313	742.229	565.025	543.676	499.85	443.955	514.635	544.675	549.225	549.386	0.239474	-0.145762	0.620742
11.695	854.569	[M+H]+	PC	PC 42:10b	6.07448	5.21509	6.66607	5.15707	7.09683	5.5126	5.65199	5.93826	6.73559	5.71672	9.99029	6.13534	1.22812	1.35137	5.90574	7.18674	5.79329	6.51524	5.79599	6.35505	6.73913	3.0655	0.337563	6.38927	6.58873	6.53726	7.03538	0.814639	6.87885	0.862852	0.0371338	0.0640635
10.626	852.552	[M+H]+	PC	PC 42:11	0.871352	0.955817	0.988647	0.76941	1.31529	0.96544	0.968306	1.25692	1.05466	0.48207	2.16838	0.908104	2.35109	3.53046	1.22848	1.95276	2.55506	1.39962	3.30306	1.28233	2.25424	2.44641	1.40334	1.29904	1.10047	1.71489	1.45336	1.45758	1.34082	0.131437	-0.395349	0.881281
21.368	872.705	[M+H]+	PC	PC 42:1a	49.3982	65.705	82.3895	61.0696	70.7357	136.348	87.9377	52.1275	103.451	199.063	102.817	97.706	59.0348	71.7174	84.5282	91.4155	152.395	36.3884	49.1405	63.0926	118.217	112.078	108.89	83.8662	200.956	142.083	212.359	241.584	63.5248	0.149818	-0.406706	0.824436
22.432	872.711	[M+H]+	PC	PC 42:1b	18.6683	25.9048	33.2971	15.5417	34.0614	17.4468	27.963	12.2284	33.451	48.8101	29.6105	22.8785	21.2501	19.6877	25.1575	21.0341	42.5934	14.8759	22.0029	20.2787	40.1164	11.4868	23.6044	20.3092	41.6486	24.0911	34.4614	31.1462	13.2107	0.992059	0.00206724	0.00346237
23.682	872.708	[M+H]+	PC	PC 42:1c	3.18891	4.34486	5.47371	3.04719	5.66433	4.98628	4.96214	2.66183	6.62696	9.66204	4.59355	3.91364	5.60387	5.48855	4.40876	3.65927	7.24364	2.46443	5.51736	3.60689	10.2249	3.59713	6.51182	4.28685	7.76505	5.56801	10.9267	9.92582	2.9568	0.310886	-0.236966	0.507399
24.211	872.709	[M+H]+	PC	PC 42:1d	2.13515	2.62572	3.10449	2.55444	3.00578	4.30325	2.23967	2.34132	3.53187	5.69412	3.93927	3.68123	4.58239	4.53245	2.93254	2.4812	6.3487	1.50588	3.85367	2.55388	3.77791	2.95081	4.10282	3.76905	5.5099	4.05623	5.75184	3.86164	3.16978	0.467665	-0.130764	0.330065
19.385	870.691	[M+H]+	PC	PC 42:2a	111.122	109.388	136.188	112.262	202.911	226.297	155.893	78.4811	170.559	467.167	37.2549	147.866	37.7148	38.9533	138.993	127.954	217.403	53.5572	48.0459	93.0877	179.714	173.42	165.83	119.01	375.676	156.675	256.305	57.4712	90.1606	0.890811	-0.0495645	0.0502146
20.279	870.696	[M+H]+	PC	PC 42:2b	6.26031	7.52594	8.3552	7.22827	13.9869	23.7393	10.7848	5.84729	11.2749	19.1384	3.62898	10.4054	4.26162	11.0494	9.23925	10.3794	6.55519	4.779	5.9354	8.11971	23.5279	27.2578	13.9823	10.6378	21.1336	11.288	16.6521	22.0742	7.58156	0.218657	-0.373354	0.660237
17.905	868.677	[M+H]+	PC	PC 42:3	0.743077	1.73962	9.79686	3.19506	14.4917	2.884	1.21462	3.66476	10.6077	1.92594	12.295	11.1579	9.14061	8.98206	1.51394	10.8106	15.7261	2.09047	8.84255	3.24411	15.9499	11.6261	12.145	11.1374	23.5621	9.47076	15.4321	20.9085	3.90198	0.0449372	-0.757611	1.34739
16.969	866.662	[M+H]+	PC	PC 42:4a	90.156	77.2758	79.8014	80.9534	66.4588	51.3748	78.4293	88.148	62.1809	53.018	107.724	95.3066	99.212	111.426	74.929	68.1092	66.9086	111.714	97.3289	103.743	59.0218	157.13	77.9295	78.2858	59.1798	87.1419	51.0254	69.3791	98.3905	0.776888	-0.0432508	0.109642
17.712	866.662	[M+H]+	PC	PC 42:4b	15.5253	14.6048	18.0519	16.244	18.5007	17.1156	15.8604	14.8597	16.0092	17.0394	16.5885	15.9828	16.5684	18.5642	17.004	15.0765	19.9723	12.845	17.9229	5.63316	21.4379	14.5069	17.1667	15.598	15.8287	15.7521	15.9784	20.5386	14.7457	0.612299	0.0475639	0.213036
15.459	864.646	[M+H]+	PC	PC 42:5a	16.7744	17.3656	16.0162	16.8817	10.8724	11.5598	16.4317	17.1331	15.7593	10.6929	22.0432	18.9573	17.3444	18.3908	15.2065	14.2507	12.1702	24.089	15.6836	21.4694	18.4757	33.0341	15.7874	17.465	10.3747	16.8388	12.1664	9.30498	23.2565	0.538806	-0.0988603	0.268568
15.872	864.642	[M+H]+	PC	PC 42:5b	24.0931	18.1715	18.8483	18.4112	23.1198	20.0566	18.8819	20.2738	21.8528	24.8946	17.8875	24.4598	25.1412	27.3187	20.0168	19.601	25.8191	19.7917	26.5536	21.8481	24.8588	12.2362	20.3273	17.9548	21.1204	19.6812	19.6638	24.1352	18.3961	0.492996	0.0592433	0.307157
15.05	862.631	[M+H]+	PC	PC 42:6a	26.1794	23.7288	24.6728	25.808	29.7507	27.4314	28.1995	28.0354	33.6243	24.8666	38.104	27.5745	30.5512	37.8699	28.2962	28.2923	35.8322	29.4527	35.094	29.6077	29.7169	17.2117	27.4486	29.3226	25.2222	27.0796	29.7386	27.2128	32.2991	0.88559	0.0119686	0.0527672
15.82	862.631	[M+H]+	PC	PC 42:6b	21.3554	20.7335	26.3626	19.799	0.896527	25.7796	22.4139	20.2264	41.9546	31.0733	18.9812	20.3062	23.8713	1.27888	19.1214	22.2222	24.988	20.3832	23.0608	23.2488	1.11169	0.96485	22.1154	21.6117	0.734472	21.0181	38.781	25.2103	20.3212	0.594428	0.149988	0.225901
14.03	860.615	[M+H]+	PC	PC 42:7	148.496	181.591	198.738	151.587	192.752	221.905	177.651	138.391	336.245	297.635	169.301	154.569	163.584	152.085	150.827	162.61	245.679	138.672	129.136	143.095	274.098	41.0331	174.644	165.17	269.925	128.155	303.759	218.93	169.621	0.656363	0.0830645	0.182856
12.736	858.598	[M+H]+	PC	PC 42:8	104.026	79.0766	72.7527	86.9887	45.7844	56.0918	81.7751	103.899	63.9669	66.5148	74.386	105.721	61.9036	45.9463	72.5064	41.2545	59.8881	98.1839	53.9295	95.4843	84.9058	28.6633	79.6778	92.9488	73.3512	84.2633	48.122	46.3644	118.117	0.718947	0.0604176	0.143303
12.251	856.587	[M+H]+	PC	PC 42:9	11.483	11.1832	11.2646	9.24657	8.51939	7.28759	10.4258	13.5668	9.86522	7.17707	15.4516	12.1135	19.3436	3.78828	10.8403	11.0986	11.7183	13.3315	61.0547	13.4889	4.1651	30.1646	11.9513	9.25285	8.31687	14.0917	8.4137	10.2706	14.018	0.228146	-0.523855	0.641788
22.353	886.722	[M+H]+	PC	PC 43:1a	4.83481	6.64357	8.07448	5.88268	11.5601	11.1309	8.90812	2.52299	10.4932	22.5428	5.38072	7.82869	2.81081	4.22892	6.70813	7.82073	10.344	3.29553	3.80868	4.55565	6.70686	8.18149	8.47955	4.04615	16.927	7.18852	14.7861	19.3351	5.3361	0.813441	-0.0768696	0.0896742
22.655	886.729	[M+H]+	PC	PC 43:1b	4.86582	6.64727	8.35335	6.88862	8.40978	12.8303	8.64439	2.51937	10.782	19.6564	2.33147	4.37331	2.61732	4.7163	6.59951	5.13738	4.20816	3.27108	2.45848	4.69247	7.94257	4.92715	9.45054	3.80927	10.8441	8.53093	13.6391	13.1169	6.28753	0.792687	0.0818333	0.100898
23.443	886.725	[M+H]+	PC	PC 43:1c	1.24311	2.26069	1.77509	1.17351	3.58221	4.08168	2.02406	0.958945	2.57406	3.38863	2.2349	1.51465	2.74736	2.9063	1.18431	1.87318	2.22138	0.801787	1.55508	0.906604	6.71953	0.820237	1.91976	1.39751	3.95888	0.72732	4.15741	2.43903	1.37151	0.721164	0.117947	0.141966
20.263	884.712	[M+H]+	PC	PC 43:2	4.5424	4.08173	5.48031	4.84077	7.06834	8.30495	7.09046	2.6199	7.99671	19.0263	2.00217	4.71245	1.78073	1.51036	6.17896	5.7586	7.43979	2.15068	2.04297	3.4008	3.73992	8.21176	7.607	4.29271	11.7874	5.42768	8.98532	11.6626	2.86223	0.827041	-0.0760526	0.0824728
18.5	880.679	[M+H]+	PC	PC 43:4	6.71079	6.746	7.82234	7.01905	8.74534	9.72973	7.62669	4.76285	7.53624	13.6635	5.43927	7.21375	4.64488	5.7339	8.58586	7.37276	10.1423	4.41871	5.09516	5.98138	8.93784	6.55037	8.25766	6.09632	9.50096	8.48097	9.27184	12.6313	4.6611	0.687021	-0.0662389	0.16303
16.822	878.663	[M+H]+	PC	PC 43:5	14.6212	8.00038	10.0366	8.96525	13.8589	8.54079	9.16972	8.93726	7.96471	16.4781	9.33834	10.0115	10.5005	10.9478	11.2516	8.75898	13.595	7.84279	10.1382	8.30001	10.1967	11.2842	9.56731	6.79041	10.3625	8.6849	7.22418	12.6079	6.49474	0.270447	0.141973	0.567918
24.7	900.739	[M+H]+	PC	PC 44:1	0.711824	0.915743	2.00076	1.63138	2.02882	1.72112	1.03225	1.13658	1.40778	4.627	0.766969	1.91073	1.18468	1.25265	1.13041	1.14909	1.2852	0.564087	0.712071	0.816443	3.92515	1.46278	1.88704	1.21254	2.86536	1.75941	2.21659	3.42798	0.473162	0.865581	-0.0570021	0.0626922
12.311	882.595	[M+H]+	PC	PC 44:10	68.6573	63.1599	65.1227	60.7265	61.3356	68.6937	64.0308	69.107	126.843	84.8209	85.2612	63.9544	93.5877	102.087	61.3794	71.9917	97.8225	77.0664	96.3801	70.4457	111.873	86.7936	71.0728	62.0776	92.589	73.9455	118.313	91.2559	76.0741	0.313394	-0.125297	0.503909
11.449	880.581	[M+H]+	PC	PC 44:11	11.4988	14.9056	16.2203	12.514	13.741	22.4054	14.961	13.2195	32.1317	19.3225	12.2984	11.3013	12.517	14.6081	13.6948	19.191	22.7012	4.24243	13.3856	12.9832	22.2265	18.1814	16.9404	18.0533	25.7094	15.7468	39.5076	19.8017	17.5678	0.269059	-0.237298	0.570153
11.045	878.569	[M+H]+	PC	PC 44:12	224.879	277.004	335.764	217.393	360.651	442.899	283.347	235.54	656.592	457.413	406.359	233.09	365.219	409.549	292.582	415.472	662.979	228.226	463.453	266.288	700.612	652.044	381.326	370.466	525.04	276.876	767.061	466.959	325.21	0.0778584	-0.370393	1.10869
21.372	898.726	[M+H]+	PC	PC 44:2	6.26142	7.31043	10.0758	7.63482	14.0891	15.6766	9.48095	4.35991	12.542	22.7272	9.07174	7.17702	5.26303	5.16296	7.37192	7.36881	15.37	3.46292	5.47205	6.08284	12.3938	18.9743	12.8073	5.43395	19.7551	10.9822	17.5882	15.8762	9.13921	0.466302	-0.197186	0.331333
19.206	894.692	[M+H]+	PC	PC 44:4	9.57737	10.4661	13.3139	10.8826	18.3476	19.5079	12.2532	7.32772	17.2104	41.5542	8.19279	13.876	7.59367	8.64991	11.4142	13.3539	21.0542	6.00646	8.638	8.99511	20.2598	18.2701	14.4092	11.9735	29.1514	15.198	23.8304	36.4993	9.32078	0.467229	-0.222	0.33047
17.538	892.677	[M+H]+	PC	PC 44:5	27.1208	24.4283	28.4972	26.662	34.4342	37.715	28.7498	19.2857	33.174	61.3369	18.5291	28.3101	16.5201	17.7053	29.0362	25.654	38.5262	16.0667	16.7672	22.2854	32.4527	19.0423	32.1075	23.8681	43.1388	26.4261	38.0538	47.9	18.4179	0.980349	0.00493817	0.00861931
15.538	888.645	[M+H]+	PC	PC 44:7	11.5778	8.15847	11.9706	9.76837	13.8626	12.5065	10.9231	9.31505	20.6125	16.3423	12.7242	10.3852	11.8193	11.5509	11.1012	11.7346	18.503	10.7808	10.801	10.6905	18.3405	9.70733	13.9014	11.3314	17.5674	10.2074	17.8798	16.8872	9.69039	0.41461	-0.115782	0.38236
13.868	886.629	[M+H]+	PC	PC 44:8	19.9509	17.9822	15.9403	18.214	15.6864	9.85283	16.708	19.0245	13.2692	10.9388	27.8874	26.809	30.3819	32.5891	16.675	14.346	17.8865	24.8858	28.8147	23.2079	14.4909	13.0064	18.2096	19.899	12.0228	18.6257	9.0328	14.6886	28.2648	0.569346	0.105724	0.244624
13.232	884.613	[M+H]+	PC	PC 44:9	3.68982	3.67274	4.11851	3.71581	1.96751	3.49946	4.7702	2.05796	6.2583	4.82208	3.79995	3.35696	2.047	3.02277	3.50315	1.39169	4.32231	3.79065	1.68425	4.32987	5.38561	1.91276	3.4681	1.67697	1.79652	3.75143	6.38852	2.13289	5.46091	0.66552	0.0939654	0.176839
20.021	908.71	[M+H]+	PC	PC 45:4	0.312258	0.378569	0.52315	0.422783	0.636285	1.11009	0.527892	0.213494	0.695469	3.65003	0.151324	0.613138	0.146947	0.233679	0.529902	0.503066	0.675418	0.171657	0.181849	0.259299	0.740971	1.19438	0.792665	0.378844	1.01634	0.722416	1.35729	1.18188	0.237459	0.925276	0.0510943	0.0337288
13.509	910.629	[M+H]+	PC	PC 46:10	9.05054	8.70623	7.53021	9.23282	0.2511	8.59096	8.09399	7.50522	10.6332	9.20717	11.7716	7.76707	9.9775	10.4013	7.82915	7.23978	9.37891	10.3629	9.44988	10.3375	0.472992	11.8288	7.64706	7.53639	0.247621	6.87952	8.86337	8.61739	8.67929	0.484481	0.14081	0.314723
11.94	906.596	[M+H]+	PC	PC 46:12	6.24673	13.0324	13.2339	7.48198	5.3523	21.1708	10.8247	8.81847	43.1745	15.7603	8.77698	7.7315	7.0727	6.94991	8.70655	19.1409	6.06204	6.35905	5.93445	6.92564	7.22447	0.627931	11.3148	16.1963	19.5152	8.18978	47.8294	5.2791	14.0793	0.935894	0.0371767	0.0287734
20.801	922.727	[M+H]+	PC	PC 46:4	0.203473	0.270021	0.639598	0.259144	0.923374	0.840225	0.122416	0.23986	0.469448	0.817951	0.255177	0.41671	0.359453	0.31408	0.0847772	0.281597	0.857451	0.0626256	0.450112	0.144401	1.29068	0.928005	0.809886	0.19784	2.15487	0.687364	1.11801	2.44648	0.297834	0.101344	-0.846532	0.994203
19.084	920.709	[M+H]+	PC	PC 46:5	4.16033	4.02309	4.79226	4.12723	7.29461	7.98116	4.9951	2.7706	6.2383	18.6372	2.57523	4.54851	2.00131	2.04432	4.22942	4.0947	6.59969	2.17806	2.20655	3.4358	7.02307	5.91084	6.66719	4.98448	11.9492	5.25934	8.77033	12.594	3.39488	0.712875	-0.129496	0.146987
23.431	978.786	[M+H]+	PC	PC 50:4	1.90067	1.43763	1.25787	1.37007	0.928709	0.88784	1.66877	0.984159	0.985779	1.23765	1.48933	1.42578	1.83222	2.00975	1.40657	1.16576	1.0454	2.523	1.33216	2.02269	0.782209	6.46309	1.61875	1.21949	0.891579	1.35228	0.912215	1.16977	1.92871	0.3913	-0.312454	0.407491
20.497	976.774	[M+H]+	PC	PC 50:5	0.0556872	0.0604331	0.0479238	0.0315368	0.14169	0.110111	0.0632962	0.0523054	0.0525673	0.228284	0.13159	0.0640462	0.134478	0.107023	0.0848129	0.0675114	0.0794348	0.0644903	0.203531	0.037413	0.113939	2.32496	0.0649553	0.0566502	0.160155	0.0692419	0.099	0.18311	0.0436835	0.33626	-1.41226	0.473324
14.403	692.523	[M+H]+	PE	PE 32:0	141.985	130.915	148.246	111.489	248.935	197.893	111.51	130.591	126.657	233.829	88.7642	148.77	94.0628	79.7969	108.637	124.263	50.3189	78.9063	84.0788	118.898	60.167	33.3912	82.8297	104.836	255.864	104.729	171.271	268.359	101.779	0.260042	0.288824	0.584957
12.868	690.506	[M+H]+	PE	PE 32:1	8.89432	5.91972	6.83545	5.55345	14.1372	8.66696	6.0716	9.03617	5.78441	10.8829	40.5071	9.76872	9.37186	9.49943	6.09771	7.43302	50.7244	6.35846	10.0052	6.32918	42.6264	5.61468	3.93215	3.7964	11.8853	5.35266	7.81937	14.7581	4.72473	0.702915	-0.213157	0.153097
14.065	704.524	[M+H]+	PE	PE 33:1	2.47013	2.49471	3.00109	2.43213	3.78285	3.6473	2.8303	2.35406	3.69657	5.28861	2.67648	2.9702	2.9407	2.77464	3.15885	2.12681	3.4542	1.55872	2.83077	2.68417	3.58867	0.372062	3.00382	2.11228	3.16344	1.83489	4.05946	3.488	1.76626	0.154894	0.244951	0.809966
16.317	720.554	[M+H]+	PE	PE 34:0	172.199	174.876	166.092	161.737	24.8196	144.205	160.795	165.516	186.874	112.861	289.625	177.637	291.125	264.349	169.02	181.526	195.722	211.337	238.311	200.679	202.629	187.752	195.619	176.674	124.288	187.149	192.726	128.639	222.996	0.628326	-0.0759191	0.201815
14.51	718.537	[M+H]+	PE	PE 34:1	36.6154	27.2725	31.4237	26.7586	906.411	39.1861	26.666	32.4631	26.0725	52.0692	974.625	37.2043	1050.8	938.412	23.3736	26.0072	1105.25	22.6288	992.379	25.3831	1048.32	414.439	16.6072	20.0275	42.8225	21.577	35.9683	50.9207	23.1545	0.792295	0.220068	0.101113
12.689	716.52	[M+H]+	PE	PE 34:2a	7.52035	6.11455	6.28764	4.68422	9.85916	8.20506	5.00854	7.69346	0.297562	0.245822	7.05622	9.13709	1.71559	1.73643	5.3507	7.16329	5.51837	4.99453	1.4756	6.11142	98.6437	1.65909	4.34634	4.78062	10.8076	5.58165	6.69912	12.9542	5.54923	0.311454	-1.16578	0.506606
13.491	716.522	[M+H]+	PE	PE 34:2b	67.0836	68.9529	73.877	68.1084	47.2375	74.6152	75.3324	44.9455	75.1174	79.055	73.3533	68.3278	60.7683	56.5559	67.7401	39.8749	49.679	76.3743	50.45	78.191	60.0643	60.8176	79.3569	37.8374	52.8751	61.9965	91.9521	44.0392	77.7718	0.365848	0.106213	0.436699
12.265	714.506	[M+H]+	PE	PE 34:3	1.90231	2.5763	2.11517	2.08514	1.01891	2.09379	1.89802	2.18012	2.44155	2.31825	3.44039	1.94875	129.235	96.7431	1.9949	2.18774	2.61618	3.9907	3.46816	2.85265	111.154	2.95271	2.47738	2.06479	1.62864	2.51552	3.9743	2.06778	2.53006	0.535523	0.862715	0.271222
15.676	732.555	[M+H]+	PE	PE 35:1	19.2474	17.6593	21.4181	19.3541	23.3547	20.5601	20.2196	18.3165	20.1459	23.5516	25.4449	19.4827	24.532	23.9363	19.3949	18.9068	25.0217	17.5384	22.8451	22.4078	23.8881	10.1961	24.4355	20.79	22.0455	17.4218	20.2012	23.4348	18.9867	0.546305	0.0504271	0.262565
16.428	746.567	[M+H]+	PE	PE 36:1	2663.4	2340.27	2557.34	2411.8	2834.1	2413.7	2466.18	2555.55	2254.74	2675.13	2939.9	2712.97	3021.11	3123.71	2599.45	2447.65	3487.28	2453.04	2827.4	2809.44	2580.73	1832.29	2691.08	2337.53	2602.45	2485.23	2396.64	2780.13	2470.42	0.64312	0.0298015	0.191708
15.093	744.553	[M+H]+	PE	PE 36:2	913.461	1005.39	130.159	983.98	137.634	128.45	1104.06	1063.92	1296.88	1422.19	220.122	944.237	1306.13	1268.99	1006.15	127.529	147.171	779.223	1238.47	865.937	140.615	462.167	1169.95	119.525	138.286	861.215	1374.23	125.947	119.734	0.13746	0.558471	0.861822
13.801	742.539	[M+H]+	PE	PE 36:3a	97.9333	124.056	118.75	104.923	32.5583	140.941	115.967	117.751	183.298	169.564	221.82	114.093	44.9835	38.4037	102.962	109.852	34.873	152.318	47.732	120.804	94.1647	35.7302	128.409	30.0728	164.27	105.648	228.093	128.481	104.984	0.616085	0.132448	0.210359
14.26	742.537	[M+H]+	PE	PE 36:3b	56.588	33.6405	45.5812	36.9019	11.2155	34.2149	32.7703	48.4485	30.0121	39.8331	48.0138	55.6566	60.0027	47.8831	34.2945	30.9326	10.5864	37.5489	59.7171	41.3087	9.53199	13.9673	33.4031	32.1045	61.6835	34.1074	39.9485	74.2159	32.1208	0.393463	0.18998	0.405096
12.625	740.52	[M+H]+	PE	PE 36:4a	11.4799	15.0809	13.2201	15.8033	46.832	17.2614	16.644	17.7976	18.316	23.5295	35.304	16.6293	38.9542	37.3613	12.2018	12.7231	57.7625	20.0605	44.4649	14.5549	52.4311	6.7354	16.6107	13.2619	23.1786	12.6395	21.9101	55.0052	16.3547	0.699035	-0.129121	0.155501
13.349	740.519	[M+H]+	PE	PE 36:4b	1303.52	1126.49	1157.4	1253.15	1176.54	960.33	1195.61	1199.73	980.991	1052.34	1483.12	1298.51	1569.03	1719.99	1233.68	1134.96	1381.37	1314.33	4.21736	1378.21	1124.08	836.849	1328.99	1320.53	900.086	1184.75	905.449	1045.92	1432.69	0.197242	0.180225	0.705002
12.037	738.502	[M+H]+	PE	PE 36:5a	35.224	32.4831	33.1026	35.7677	20.3937	33.3337	37.3769	40.4144	37.6995	32.8713	18.062	36.198	38.3495	22.2915	33.3612	37.0176	47.2117	40.3217	22.3224	40.0463	21.0331	41.6569	41.3664	38.1742	32.6154	33.9151	39.921	34.1676	45.5007	0.130762	-0.174983	0.883519
12.409	738.504	[M+H]+	PE	PE 36:5b	27.0055	22.0217	27.143	24.8584	0.953385	33.4553	24.22	26.5651	21.6339	34.4709	22.0795	26.7588	19.694	26.7145	24.2061	29.4048	2.52565	26.8994	1.03806	32.1754	0.278145	14.2151	20.5469	21.0337	32.5136	28.3199	31.138	28.4698	30.6801	0.497954	0.161221	0.302811
11.477	736.492	[M+H]+	PE	PE 36:6	5.06139	4.99556	5.01455	4.57912	4.11999	3.48539	4.58974	4.79198	3.37171	3.6513	5.8842	4.91021	6.71261	6.33829	6.08159	5.5204	3.10281	5.60188	8.0034	6.16232	3.54084	9.34034	6.00267	3.06585	3.32837	7.35448	3.81342	4.1195	5.91884	0.321697	-0.162599	0.492552
14.149	754.537	[M+H]+	PE	PE 37:4	23.7949	23.2966	26.6941	25.4334	0.0372048	25.5091	25.4701	25.5773	26.7901	29.6575	32.9685	24.9391	30.0927	28.3685	23.7076	21.6695	31.898	22.4261	0.1546	26.1423	28.5598	7.20392	27.5845	26.8437	22.5245	18.3423	24.9783	0.0341789	23.8979	0.184538	0.287851	0.733913
12.67	752.526	[M+H]+	PE	PE 37:5	4.98509	4.28702	5.4516	5.90374	4.50304	6.22856	4.64298	4.32841	6.49641	7.25737	1.69291	5.19482	2.48311	2.82932	4.66457	3.68371	5.06552	3.74723	3.23848	0.995056	3.45032	2.20798	4.96621	4.20117	4.14452	4.07653	6.52924	4.02877	4.47091	0.157031	0.256038	0.804014
12.159	750.504	[M+H]+	PE	PE 37:6	1.63998	1.72812	1.79562	1.44734	1.61177	1.5277	1.58199	1.59913	1.83619	1.40734	2.99872	1.81946	2.73236	2.30751	1.99253	2.10667	2.11628	2.44412	2.74175	2.15934	1.92026	4.04872	2.25318	1.50073	1.54741	2.59295	2.21451	1.70842	2.15743	0.0793482	-0.264456	1.10046
17.752	774.601	[M+H]+	PE	PE 38:1	409.546	392.197	403.642	345.602	465.041	449.922	386.301	368.763	476.602	611.137	336.93	422.551	408.807	398.944	334.316	363.108	543.821	301.463	347.258	320.425	496.003	295.803	386.54	366.924	585.513	428.735	451.569	580.107	363.104	0.785299	0.0303382	0.104965
16.357	772.584	[M+H]+	PE	PE 38:2a	244.263	231.33	246.001	220.981	302.779	289.757	240.979	212.727	275.864	387.601	204.321	246.895	218.373	212.821	209.352	205.205	46.2459	165.283	219.646	197.824	42.7834	153.62	233.936	232.068	413.183	238.871	289.038	49.068	221.076	0.0547535	0.376537	1.26159
16.751	772.586	[M+H]+	PE	PE 38:2b	34.9068	30.4293	30.6978	31.8059	12.2185	33.0342	36.7476	37.6257	29.8782	40.3062	12.7532	37.4791	16.2932	15.3387	34.2167	30.8613	14.8618	32.1066	15.3276	37.8508	12.5446	41.8962	38.4701	26.2715	38.1106	38.626	33.383	13.394	34.7546	0.798534	-0.0484665	0.0977064
16.011	770.571	[M+H]+	PE	PE 38:3	52.4848	54.2121	53.3176	52.887	48.608	40.8125	56.9626	70.6094	26.6639	37.9876	52.0711	49.2646	68.683	83.9259	47.8083	41.2544	46.6703	55.2485	60.4108	49.6629	43.4452	68.3433	55.5485	45.1179	43.4985	49.147	34.3739	50.2933	62.0658	0.460003	0.0910824	0.33724
14.009	768.542	[M+H]+	PE	PE 38:4a	22.8548	18.4961	29.306	17.2594	32.5345	19.8943	29.3546	25.4384	32.7705	30.3959	28.7705	19.3995	33.7921	24.0843	26.4013	27.8739	29.5727	21.6488	29.8295	14.8315	36.4621	112.301	27.7852	28.6795	43.8901	27.617	36.1681	41.5542	13.4814	0.191545	-0.408355	0.717729
14.522	768.552	[M+H]+	PE	PE 38:4b	139.22	108.639	111.197	115.161	4185.59	84.5947	122.136	118.251	66.4815	36.4245	117.951	118.679	133.259	151.529	108.989	93.4611	4596.72	129.988	123.136	128.355	93.41	2568.09	115.319	112.761	92.0791	105.531	64.9942	3476.27	134.086	0.421344	-0.990808	0.375363
14.996	768.554	[M+H]+	PE	PE 38:4c	3949.56	3675.15	3877.55	4012.65	4800.88	3187.16	3801.83	3953.87	3284.28	2732.56	6670.98	4083.55	6485.5	6897.31	3670.92	3633.07	5368.53	4517.83	28.8477	4317.03	5045.21	2602.15	3773.37	4452.1	3042.57	3514.26	3051.08	3996.61	4775.37	0.18124	0.238096	0.741746
21.994	768.555	[M+H]+	PE	PE 38:4d	5.10377	4.01239	3.84692	3.03899	1.59929	3.49028	3.3075	1.48336	3.37401	4.09138	2.11291	1.79708	2.23711	2.29156	4.6791	1.41946	1.79714	4.67053	2.08171	5.11414	1.71924	2.66025	4.49656	1.27762	1.41503	5.76307	4.0505	2.18744	1.73365	0.969585	-0.00944669	0.0134143
11.87	766.529	[M+H]+	PE	PE 38:5a	1.15552	1.1429	1.32715	1.37029	2.24794	1.35879	1.36971	2.3557	1.16953	0.993256	2.85792	1.23231	2.42302	2.63972	1.34799	2.41305	1.80418	1.32749	2.52214	1.36527	1.65108	7.53166	1.34044	1.6685	1.99396	5.13702	1.96001	2.05031	2.1062	0.145585	-0.515763	0.836883
13.029	766.539	[M+H]+	PE	PE 38:5b	148.971	156.701	108.068	170.757	140.349	124.74	165.271	127.773	196.118	166.962	197.103	103.743	236.281	213.823	157.395	97.1079	191.425	162.989	207.059	147.501	199.498	371.697	126.937	117.161	102.457	121.729	187.921	128.161	107.487	0.978229	-0.00516527	0.0095594
13.941	766.535	[M+H]+	PE	PE 38:5c	55.2615	68.4641	69.5977	62.4845	60.6326	48.4609	61.5468	61.1603	41.1492	51.3879	74.2041	59.9605	87.5791	77.266	57.9606	53.6161	62.2644	59.5942	62.8884	67.1812	49.8737	19.4815	60.4308	58.8214	53.3252	64.5785	39.2751	50.4717	66.2983	0.100177	0.189405	0.999231
12.355	764.521	[M+H]+	PE	PE 38:6a	28.085	29.902	26.1925	29.588	29.4826	35.6799	30.8557	33.1199	29.5071	39.8975	62.312	839.508	41.4388	42.204	1192.11	31.6976	45.6703	69.1353	47.8222	36.2051	48.6878	1321.62	38.9963	31.2414	38.3922	32.7656	60.0354	32.3606	34.8887	0.389268	-1.13873	0.409752
12.964	764.519	[M+H]+	PE	PE 38:6b	1257	1390.72	1528.23	1307.1	1996.92	1417.78	1423.29	1358.05	1507.59	1489.58	2686.7	1324.19	2668.71	2338.67	1430.83	1621.88	2338.91	1471.67	2499.15	1476.56	2464.25	1230.42	1506.68	1470.27	1593.07	1495.84	1590.39	1829.99	1492.09	0.961175	-0.00708713	0.0171974
11.257	762.505	[M+H]+	PE	PE 38:7a	28.6902	1.96765	27.1694	29.639	2.07081	22.1327	1.71353	30.8552	2.82187	2.43604	3.351	1.97565	3.09647	3.56454	34.7118	37.4585	3.45443	45.1166	3.47818	2.11447	4.39627	2.73669	2.64588	32.7616	3.08036	1.92513	4.31339	1.93546	44.7131	0.554797	-0.377984	0.255866
11.647	762.504	[M+H]+	PE	PE 38:7b	28.6902	30.5946	27.1694	29.639	31.7691	22.1327	30.4867	30.8552	21.2292	18.8868	51.0431	36.0442	50.4973	52.8045	34.1188	37.4585	43.9026	45.1166	70.7233	43.6939	38.7021	79.5262	38.8097	32.7616	24.7507	42.358	29.2596	31.2454	44.7131	0.0606105	-0.364676	1.21745
12.046	762.504	[M+H]+	PE	PE 38:7c	7.38824	8.8936	9.64558	7.15855	7.7174	7.51692	9.29972	8.54908	6.30966	5.59328	13.8108	7.98334	12.1361	11.3192	13.3246	14.4377	8.22858	9.28156	12.3504	11.7067	7.54346	16.3795	8.73622	6.82445	7.19151	13.3408	7.74007	0.475687	9.4819	0.416718	-0.15428	0.380157
15.674	782.566	[M+H]+	PE	PE 39:4	18.5838	16.7094	13.2952	17.982	16.0753	10.6651	16.5844	14.49	13.2332	12.6622	21.9515	12.4812	12.2535	14.8723	16.4619	12.3316	10.7226	19.7048	12.0599	18.5856	9.72738	7.27608	11.7721	16.8017	12.3788	14.3273	10.3455	9.02928	18.4965	0.177025	0.182354	0.751965
14.195	780.548	[M+H]+	PE	PE 39:5	2.4891	2.4412	3.22247	2.90944	3.66234	4.31878	2.89228	3.18936	3.85291	5.04442	0.601124	2.44349	1.11048	0.96424	2.44641	1.6849	2.90018	1.18016	0.752637	1.93628	3.30467	0.282017	1.45236	1.68466	3.76368	1.36201	3.08046	2.9915	1.0083	0.0708026	0.491465	1.14995
13.667	778.539	[M+H]+	PE	PE 39:6	70.785	67.9822	80.5231	69.1718	74.5821	71.5349	74.8342	67.7759	82.6722	76.6514	119.26	70.1402	101.863	92.0581	76.8274	74.3752	89.9267	81.7252	93.7708	82.6443	87.8421	17.3593	84.701	69.3883	71.9325	79.1316	97.0563	73.4171	75.991	0.644915	0.0535691	0.190498
12.344	776.518	[M+H]+	PE	PE 39:7	3.34601	2.76672	2.80003	2.72724	2.64827	2.84027	2.97022	2.81951	3.1564	3.59359	4.71693	3.03676	3.10709	2.96704	3.21007	3.84042	3.80259	5.20201	3.68877	3.52546	3.05479	3.26551	3.35967	2.52646	2.98005	3.99555	4.05093	3.20922	3.3107	0.0564841	-0.186175	1.24807
18.99	802.632	[M+H]+	PE	PE 40:1	7.10068	5.87223	8.17461	5.19094	48.3169	10.759	8.53185	4.99945	6.47398	18.8461	31.4602	8.0834	42.232	43.1856	7.38532	7.03882	51.5263	4.14203	42.2297	6.06123	58.6017	42.9942	5.4795	5.53089	70.6823	7.34576	11.9413	76.1108	4.43746	0.291708	-0.588431	0.535051
17.728	800.618	[M+H]+	PE	PE 40:2	52.2488	54.364	58.6874	49.3776	70.2217	66.3622	51.8653	47.3686	57.4159	90.0031	47.7456	56.5489	52.6901	49.9846	49.6434	46.0385	80.979	33.7595	49.5126	42.7528	77.0279	38.389	50.5868	51.7374	99.6663	52.5056	63.2979	97.916	46.7824	0.847894	-0.0301626	0.0716583
16.021	796.582	[M+H]+	PE	PE 40:4	1103.73	1066.18	1103.45	1104.47	1011.7	774.544	1070.33	1108.92	698.845	734.675	1469.34	1031.3	24.4293	28.0745	1064.99	878.689	24.4084	1304.94	27.4386	1304.98	22.8281	1074.02	1045.41	1138.24	806.924	963.628	660.227	26.2737	1268.95	0.536911	0.186098	0.270097
15.506	794.566	[M+H]+	PE	PE 40:5	148.173	189.338	200.138	187.898	109.049	92.6415	168.307	165.254	107.504	61.9455	300.245	141.82	0.658646	298.244	155.993	119.029	139.454	212.444	1.08767	199.379	0.490348	127.609	156.866	187.44	77.1712	178.432	92.0436	99.2939	231.56	0.416934	0.233782	0.379933
14.493	792.554	[M+H]+	PE	PE 40:6a	4077.35	4135.39	4654.46	4092.47	4090.63	3925.86	4412.57	3896.46	4405.7	3921.71	5583.33	3865.05	5091.04	4927.09	4488.98	4229.65	4550.46	4670.84	4732.16	4744.24	4502.29	3200.9	4357.97	4188.67	4036.89	4311.29	4713.51	3928.15	4474.81	0.905291	0.00687518	0.0432116
20.607	792.554	[M+H]+	PE	PE 40:6b	0.397717	0.946737	0.547186	0.363123	0.909981	0.526453	0.781566	0.428328	0.478781	0.461256	1.45074	0.437487	1.09898	1.58847	0.546176	1.10323	1.04012	0.550166	1.18751	1.0675	0.93955	2.15369	1.32998	0.876691	0.717403	1.08649	0.55094	1.30066	0.56991	0.104555	-0.428437	0.980656
12.704	790.539	[M+H]+	PE	PE 40:7	26.09	24.3817	26.1632	26.4566	759.616	25.2572	26.7147	27.1657	25.2789	43.0526	15.6249	26.9279	988.466	16.3441	20.802	20.1187	22.4318	120.494	1079.07	23.799	1057.44	161.505	24.2917	22.5405	32.6834	74.9828	23.5681	30.068	25.1276	0.779205	-0.313153	0.108348
11.917	788.521	[M+H]+	PE	PE 40:8	40.4357	55.9272	47.2281	44.2809	40.4248	57.3941	50.8385	48.8224	86.3227	47.463	111.424	52.5434	64.7611	56.5585	51.6639	55.8035	59.2683	99.5801	61.8874	65.3705	65.3344	109.364	66.057	49.2	51.5667	61.7338	108.067	38.3642	64.8772	0.210647	-0.226129	0.676445
11.19	786.504	[M+H]+	PE	PE 40:9	2.89721	2.79493	2.54878	2.8238	2.65715	3.00115	3.15701	2.80154	2.77985	3.27193	5.2973	3.27258	4.39536	4.54466	2.79655	3.004	3.75629	4.60256	4.37241	3.70257	3.69519	8.29728	4.08019	2.80758	3.47775	4.24586	4.19916	3.15939	3.56665	0.110594	-0.270485	0.956269
15.249	806.569	[M+H]+	PE	PE 41:6	21.9046	20.4765	29.3561	26.0898	5.09627	22.4372	24.4339	21.3686	25.3666	24.227	8.36228	19.4018	7.37405	6.11755	24.184	22.4885	6.92051	24.0799	6.96002	22.4801	8.22184	13.2148	24.2354	21.174	24.4648	20.0069	29.3474	22.4961	21.5252	0.797881	-0.0558086	0.098062
13.73	804.553	[M+H]+	PE	PE 41:7	5.58015	5.88413	6.75118	5.60369	6.1557	5.94752	5.8992	5.50595	6.79357	8.12494	6.89183	5.40855	7.12949	6.00776	6.51896	5.34997	5.99874	5.49261	6.98589	5.76198	5.42447	0.332454	6.67937	5.6365	5.9727	5.18964	7.10223	5.68653	5.07879	0.13665	0.175072	0.864389
20.434	830.664	[M+H]+	PE	PE 42:1	5.73037	2.69488	9.81769	2.17205	14.0577	16.6605	3.7761	4.84478	3.05492	33.3856	6.57407	9.03223	1.45329	1.3618	2.80446	8.30913	1.56877	3.53844	2.00238	5.55204	3.26601	18.2985	3.16475	8.19398	30.7689	10.2807	23.5669	37.0777	6.42166	0.460082	-0.424498	0.337165
11.64	812.519	[M+H]+	PE	PE 42:10	85.8123	78.7325	80.0627	79.1124	91.2099	73.8873	80.9332	86.7493	84.2531	65.6915	143.591	88.7422	172.737	163.422	97.8745	108.028	151.982	83.564	168.563	104.592	129.653	155.396	107.964	91.2714	77.2523	128.977	91.8475	104.354	97.7513	0.203899	-0.205845	0.690585
10.86	810.503	[M+H]+	PE	PE 42:11	0.67459	0.569314	0.657904	0.585691	0.847488	0.864481	0.675409	0.574343	0.592383	0.909288	0.741325	0.617572	1.0737	1.24683	0.814121	0.91267	1.53892	0.876864	1.31874	0.878504	1.57834	1.34413	0.848278	0.766539	1.2252	0.973162	0.844789	0.858108	0.714529	0.00685019	-0.443887	2.1643
19.061	828.647	[M+H]+	PE	PE 42:2	15.9699	14.471	18.1596	14.6395	0.936227	22.1155	18.0161	11.857	18.1294	31.5253	10.3853	16.274	11.3946	10.8578	17.1693	14.729	15.6488	12.1237	11.4423	14.1841	18.6148	13.5198	18.5063	14.9315	1.9379	16.0082	22.6238	23.4234	12.4728	0.935535	0.0172436	0.0289398
17.086	824.615	[M+H]+	PE	PE 42:4	46.1653	42.5107	45.4489	44.5358	35.1445	26.1465	42.1234	49.4196	24.3599	20.7827	69.1548	47.0454	62.0817	69.1387	41.9855	37.2388	32.4973	62.8837	56.8106	61.9989	31.9693	27.2997	45.6399	47.4687	26.9418	46.9397	22.2213	31.0439	59.6321	0.655752	0.0799879	0.18326
15.657	822.595	[M+H]+	PE	PE 42:5a	6.32896	4.96923	4.35178	4.54779	13.0203	4.35637	7.13363	4.80346	5.01536	8.10624	9.77815	5.21363	12.5507	10.9629	5.34862	4.3099	11.9869	0.348473	9.19361	6.60096	12.2247	4.20409	5.21922	4.71883	4.31858	5.58328	5.93115	5.01636	6.58289	0.338508	0.242645	0.470431
16.379	822.596	[M+H]+	PE	PE 42:5b	21.3168	19.3849	18.4164	21.2913	18.8689	11.8557	21.7006	21.1957	10.6502	12.2075	26.3091	21.7249	28.5367	32.5154	18.5074	16.5739	14.9886	25.3574	23.6313	23.1753	14.8518	25.5587	19.8514	24.8198	13.6311	19.1751	10.931	15.8968	29.5958	0.761699	0.0471673	0.118217
15.357	820.579	[M+H]+	PE	PE 42:6	17.5012	16.6988	17.5533	17.7571	16.732	14.0069	19.3166	18.0436	15.9763	12.7104	28.2284	17.2425	20.6547	25.8425	20.6235	18.3948	12.2109	23.4251	18.0661	24.7019	10.1521	16.1277	20.7772	19.8748	14.1752	19.2523	14.9816	14.2959	23.2968	0.789487	0.0335239	0.102655
12.621	816.55	[M+H]+	PE	PE 42:8a	1.68528	2.47295	2.82785	2.14232	3.05878	0.22816	2.80921	0.760416	1.12654	0.922849	0.0520849	1.7499	0.0318885	0.0237523	1.26508	0.530415	0.0231918	2.70599	0.0598494	1.48451	0.0259736	18.0326	2.27246	3.50641	0.0647688	0.616376	0.179905	0.326214	0.604819	0.583463	-0.572698	0.233987
13.116	816.55	[M+H]+	PE	PE 42:8b	28.9669	29.0478	28.9481	31.5586	17.9506	27.9184	31.7256	36.7368	34.5751	28.1157	24.948	30.6534	47.9656	15.4924	25.5283	15.078	17.6884	25.8608	35.0496	28.4822	16.0197	39.1031	30.5078	31.9004	19.5699	13.9238	30.78	15.4402	38.2594	0.197862	0.2132	0.703637
12.261	814.534	[M+H]+	PE	PE 42:9	11.4163	15.501	13.9584	11.1666	12.9461	14.3981	13.5034	12.7608	18.472	12.2142	19.003	11.9414	21.6436	19.591	16.1924	19.1521	18.5384	17.7035	22.6235	16.534	17.9221	22.8008	15.3917	13.9455	17.1549	22.9321	22.0794	21.8161	16.1697	0.00331891	-0.330653	2.479
12.619	840.555	[M+H]+	PE	PE 44:10	511.572	476.963	637.759	596.804	547.052	594.952	549.791	538.075	661.714	1177.45	319.746	502.11	352.184	367.684	433.973	357.768	437.81	287.178	191.571	420.842	429.851	172.622	551.104	413.284	821.271	398.839	577.687	731.539	442.365	0.11561	0.332069	0.937003
11.828	838.535	[M+H]+	PE	PE 44:11	30.1099	3.38425	3.79628	32.3617	50.2132	53.3713	40.4379	39.041	68.1892	59.0268	3.51668	2.62849	40.1021	42.124	3.02177	56.3817	59.5868	28.8752	33.9227	38.2081	58.6536	37.2447	57.0467	47.0417	77.4575	48.9409	5.45023	69.8773	44.2075	0.183314	-0.408364	0.736805
11.315	836.52	[M+H]+	PE	PE 44:12	104.794	146.12	166.969	117.144	170.288	224.056	149.094	113.907	288.686	233.422	137.081	96.2326	148.653	157.512	141.683	184.491	325.15	99.4623	160.29	116.183	389.93	126.163	189.551	173.076	250.761	120.548	392.578	217.339	152.167	0.165893	-0.331777	0.780171
17.628	850.631	[M+H]+	PE	PE 44:5	2.47274	2.09205	0.520632	2.65224	0.710607	2.89061	3.07039	2.15068	2.394	3.1177	3.00717	1.89126	0.301306	2.62036	2.96016	2.27398	2.35803	2.29615	2.99311	2.4856	2.77476	1.67088	3.18129	2.65904	2.78234	2.55769	2.98135	3.6477	2.1066	0.076481	-0.310899	1.11645
13.858	868.585	[M+H]+	PE	PE 46:10	8.55394	8.69433	10.9706	8.77335	9.27766	9.182	9.64769	8.17785	11.9855	14.2844	11.0739	8.92358	12.0203	11.5827	8.78238	8.60649	9.98649	7.47964	9.5215	9.69546	10.2154	1.457	12.3353	8.10145	12.2853	10.7107	12.1008	12.0496	9.28273	0.411689	0.104965	0.385431
12.156	864.552	[M+H]+	PE	PE 46:12	3.57586	6.28948	7.4237	4.66911	5.79985	11.2071	6.782	4.76876	17.6775	12.8264	3.94177	4.06264	5.14536	4.97431	6.02376	8.69292	13.5623	2.89777	3.42292	3.93512	14.919	9.20622	7.87736	7.5559	11.743	5.35471	19.5385	9.23739	5.92179	0.340704	-0.290145	0.467622
13.159	766.564	[M+NH4]+	PG	PG 34:1	1.11608	1.17102	1.27516	1.04247	24.3124	1.31273	1.14916	0.0567703	1.23832	1.36159	44.1865	0.894922	105.504	100.611	1.22553	1.38408	63.2512	1.23974	139.319	1.13223	143.364	48.5579	1.19848	0.990635	92.3168	1.26521	1.70798	19.4374	0.989644	0.408941	-0.759555	0.388339
12.155	788.542	[M+NH4]+	PG	PG 36:4	27.6882	24.5045	28.0894	25.4202	23.8927	16.4503	23.7056	23.7832	18.6205	14.9917	49.6565	30.9822	46.7634	40.4715	27.4771	29.1533	23.7868	41.1059	49.4855	35.2886	0.636799	62.444	26.9206	24.9588	18.4298	32.621	19.5218	20.9574	32.0693	0.761164	-0.0718793	0.118522
12.345	814.558	[M+NH4]+	PG	PG 38:5	7.40581	5.55614	6.07184	6.41663	3.64323	5.23556	6.81057	6.11861	6.10708	5.77003	2.72844	6.40118	1.06153	1.09343	6.56092	6.86288	0.377672	13.007	8.86349	8.23754	2.70491	2.6327	6.61761	6.04021	6.35689	7.85354	6.9898	3.35039	7.07332	0.225773	-0.30989	0.646328
11.716	812.542	[M+NH4]+	PG	PG 38:6	8.05285	7.14071	9.94039	7.30046	0.44027	8.08055	8.28015	24.975	9.49728	10.3465	13.5714	8.95815	1.43363	1.52077	9.15423	10.9927	10.6743	9.59741	1.41544	9.85923	21.0445	8.94385	9.9204	26.5088	11.4965	10.5065	11.6383	11.3108	27.0369	0.0972714	-0.569752	1.01201
12.936	828.558	[M+NH4]+	PI	PI 32:0	3.79993	4.87992	6.46993	4.81195	0.793759	7.19919	4.88133	5.59096	5.67201	9.01687	1.5804	4.53895	1.71044	1.33486	5.10289	5.68032	0.761154	4.12478	0.478612	4.09163	1.4379	5.12763	8.42307	5.34546	11.0456	4.22347	6.55479	2.24433	5.06164	0.840158	-0.0629104	0.0756392
14.573	856.588	[M+NH4]+	PI	PI 34:0	5.82204	3.63285	4.32264	4.37552	1.22425	4.43948	5.93832	3.24327	3.37528	6.12841	0.771602	1.91526	2.4657	0.568176	5.9444	2.63243	0.382302	6.43588	3.40772	6.78791	0.321861	8.44316	5.29687	2.54593	3.52976	4.2156	5.77554	4.17295	3.92441	0.305927	-0.304683	0.514382
12.979	854.574	[M+NH4]+	PI	PI 34:1	10.0264	10.6125	15.0079	9.39007	2.24195	16.7926	11.9973	12.1111	12.7198	21.4304	1.5856	11.6378	1.93821	0.358331	13.321	13.869	2.3307	11.5202	1.87473	10.3384	2.31105	3.86145	18.316	12.3136	22.8958	9.41685	14.3194	5.98823	10.5065	0.874888	-0.0526216	0.0580473
14.581	882.603	[M+NH4]+	PI	PI 36:1	36.6809	34.4665	33.1665	25.1665	24.5319	32.2722	31.3233	35.8405	23.794	41.6842	21.5425	37.6226	11.0755	13.6564	46.3319	38.5242	14.5744	37.1485	7.34447	37.1911	8.16353	10.8802	54.8596	30.3513	31.0623	42.2307	37.0531	26.4213	30.1172	0.761501	-0.0674493	0.11833
13.173	880.588	[M+NH4]+	PI	PI 36:2	4.30165	3.65504	4.85651	3.69252	3.4887	6.31072	4.81472	3.76295	5.42755	9.26604	4.68861	3.45152	3.74964	3.08355	4.30447	2.51301	3.7754	3.26603	2.52488	3.57857	3.62964	0.619479	5.86818	2.13489	3.22917	3.75419	6.6177	2.70065	2.46096	0.0427002	0.440094	1.36957
12.317	878.572	[M+NH4]+	PI	PI 36:3	2.47881	2.63325	2.85152	2.45129	2.86964	3.14157	2.95869	2.62413	3.25175	5.55696	0.88726	2.28741	4.19024	3.62396	3.3527	3.13822	3.35604	5.00486	3.82488	3.93447	3.32739	0.617201	3.22862	2.77046	3.97709	3.57274	5.13488	1.61859	2.79145	0.433101	-0.148519	0.363411
11.736	876.559	[M+NH4]+	PI	PI 36:4	232.936	225.529	244.526	211.527	253.225	194.017	214.6	237.288	203.519	202.427	351.529	242.758	374.44	348.025	244.017	273.709	269.828	327.176	360.239	275.733	247.393	272.562	274.741	257.087	234.315	271.518	207.728	262.112	280.702	0.332124	-0.0992783	0.478699
10.739	874.543	[M+NH4]+	PI	PI 36:5	1.23791	1.59081	1.59629	1.48929	1.57752	1.3746	1.52087	1.48529	1.2311	1.07039	1.60148	1.53587	1.3822	1.68152	1.383	1.65075	1.7309	1.89102	1.44411	1.51297	1.64091	1.93448	1.74487	1.55134	1.56656	1.94964	1.54361	1.49777	1.68549	0.00614797	-0.179766	2.21127
13.832	906.601	[M+NH4]+	PI	PI 38:3	5.4638	7.62441	8.53179	5.4703	10.6064	9.03446	7.25674	8.38533	9.24939	11.2806	8.66073	7.01	8.98364	9.28021	8.9562	10.8848	9.13108	7.1923	1.32619	7.22861	2.15452	0.534621	10.5994	8.02138	14.3907	9.92037	12.6815	14.7602	7.77984	0.983898	-0.00435245	0.00705008
12.388	904.588	[M+NH4]+	PI	PI 38:4	2.8665	4.60481	4.94428	5.20779	5.14046	4.88983	4.98529	3.23666	7.44545	5.93591	12.571	4.7202	19.2659	19.2395	3.96753	2.90074	12.429	4.483	8.72102	3.0361	8.65789	0.339581	4.73413	5.06844	6.12206	3.83686	6.06663	10.1476	3.83377	0.263434	0.416298	0.579328
11.921	902.571	[M+NH4]+	PI	PI 38:5	149.713	155.464	151.129	146.163	164.942	154.186	160.055	169.542	182.571	134.426	252.142	173.544	3.9179	4.80413	163.254	191.763	4.11523	228.889	4.0948	183.369	3.70247	213.203	179.253	187.293	153.394	175.091	182.369	2.49571	218.113	0.898725	0.037631	0.0463731
11.416	900.558	[M+NH4]+	PI	PI 38:6	27.7606	36.2837	49.6854	32.16	65.0572	55.8876	39.2201	31.5703	53.0589	81.551	0.158713	27.8966	47.8814	5.62241	48.1765	51.4722	64.4005	40.1145	5.09587	35.3875	81.4852	45.2778	62.5812	41.6291	88.4008	40.9804	71.7299	87.1004	37.6281	0.10415	-0.433745	0.98234
14.399	932.619	[M+NH4]+	PI	PI 40:4	2.48049	3.82126	3.54668	1.43813	0.631317	3.68368	2.45295	3.34391	2.59823	3.64802	2.92712	2.35669	5.98489	3.5404	2.68791	2.77461	0.702453	2.07322	5.90909	2.1519	6.47937	0.72509	2.85719	0.841914	1.59352	2.78105	1.34977	1.49479	1.013	0.246849	0.360258	0.607568
13.198	930.603	[M+NH4]+	PI	PI 40:5	4.2445	4.71607	4.52466	4.28616	0.561147	5.34005	4.16298	4.02066	5.61236	5.90206	3.97465	4.33139	5.33857	3.31892	4.41715	3.97303	5.26432	4.50981	3.90939	4.20061	4.9815	1.41732	4.98755	4.77451	7.8964	3.93885	6.3236	5.84784	3.93277	0.456213	-0.122544	0.340832
12.829	928.588	[M+NH4]+	PI	PI 40:6	53.9946	74.4791	109.681	72.7124	124.269	162.757	73.6233	82.9016	127.911	177.761	90.0694	66.1925	126.539	109.976	93.572	129.969	147.747	71.2131	111.847	61.4446	161.606	42.885	138.137	119.03	236.364	70.0967	170.906	0.221914	81.9617	0.772649	-0.0726174	0.112018
11.582	926.571	[M+NH4]+	PI	PI 40:7	3.52836	5.12418	5.4362	4.1022	0.13612	8.02945	4.84871	4.35236	9.66434	7.41026	5.51919	3.82446	4.10059	3.68018	5.0264	6.62902	1.18565	4.55302	0.0697681	3.96503	0.191467	5.12658	6.064	6.19556	8.45542	4.70562	11.2234	0.106451	5.71696	0.724859	0.110794	0.139747
10.721	924.558	[M+NH4]+	PI	PI 40:8	2.36734	2.50664	2.79939	2.63121	2.58769	2.17159	2.45232	2.55854	1.86717	1.73445	3.6518	2.58337	5.37578	4.47641	2.46093	2.72065	3.15917	3.25809	3.52889	2.71009	3.57495	3.70341	3.29142	2.6549	2.2717	4.00184	2.05425	2.9368	2.79506	0.578777	-0.0828477	0.237489
10.467	948.559	[M+NH4]+	PI	PI 42:10	1.13114	1.31141	1.62425	1.23472	1.5548	1.61796	1.31665	1.29253	1.55566	1.27848	2.02833	1.19966	2.06106	2.17322	1.517	1.7804	2.27441	1.64714	2.02503	1.40872	2.30203	1.68971	1.85534	1.4914	1.71235	1.72554	2.01569	1.8621	1.53593	0.0297734	-0.228747	1.52617
15.893	882.63	[M+H]+	PI_Cer	PI-Cer d40:0+1O	6.39466	6.95904	7.94491	4.79924	11.3127	8.37174	5.16104	7.05831	4.99127	6.7083	10.7768	6.73886	10.6731	11.5119	5.66215	6.57578	11.0552	5.21166	8.04405	5.8076	10.7365	1.89262	6.58865	7.33629	11.8343	4.62556	7.75127	12.6748	6.05006	0.724134	0.0676525	0.140181
17.28	910.661	[M+H]+	PI_Cer	PI-Cer d42:0+1O	2.91983	4.04546	4.41231	2.83015	3.36651	4.02869	3.86524	3.36725	3.23415	2.94292	2.34631	3.29633	2.8651	2.84489	3.49094	3.10305	3.6193	3.07903	3.5486	3.83331	4.2008	0.948586	4.70643	5.22895	3.94105	3.58075	4.8153	4.1694	4.24483	0.147242	-0.185938	0.831968
14.682	764.542	[M+H]+	PS	PS 34:0	4.44422	7.84245	8.66667	4.28536	9.02179	9.38488	5.58607	7.6622	10.0936	4.75634	12.2734	6.64094	11.4155	0.623958	4.56844	8.82187	10.0199	6.52261	10.9573	5.70595	13.6795	0.805453	5.85603	8.10818	9.83972	3.6491	9.71627	8.37154	7.53756	0.818446	-0.0531153	0.08701
13.241	762.526	[M+H]+	PS	PS 34:1	155.334	170.74	194.312	170.042	227.879	171.921	148.686	200.213	191.248	153.228	269.66	180.103	308.724	313.325	150.279	194.294	254.147	197.437	253.817	166.058	242.458	58.2347	160.196	200.467	196.88	148.705	177.662	207.722	202.214	0.400516	0.122375	0.39738
12.015	760.511	[M+H]+	PS	PS 34:2	5.3504	5.36953	5.17738	4.85383	5.75386	6.03984	5.32397	6.32196	8.71599	4.936	0.834871	5.0645	6.38296	1.57419	4.9847	6.27926	7.82825	6.35468	0.779532	5.35581	9.21329	4.39707	5.54069	5.90984	6.21567	4.56662	7.85763	5.7147	6.63845	0.320995	-0.190032	0.493502
12.799	774.532	[M+H]+	PS	PS 35:2	2.73739	3.28122	2.67232	2.59503	0.770402	4.35357	3.30207	1.54629	4.56079	4.01182	4.18167	2.43462	2.60264	1.83731	3.04862	1.60549	0.620002	19.2053	2.24952	3.4109	0.782656	1.78283	2.49851	0.725393	0.78412	1.5499	4.84401	1.7007	3.02377	0.832984	-0.126785	0.0793631
14.781	790.556	[M+H]+	PS	PS 36:1	696.988	1181.17	1115.6	1146.97	1910.55	1198.43	570.525	1078.87	1235.38	1544.95	1795.37	1068.32	2030.49	1888.56	1045.1	1223.04	2329.31	1264.73	2160.18	599.757	2173.57	450.131	857.476	858.712	1697.18	841.615	1405.1	1918	721.075	0.938496	0.0173074	0.0275674
13.368	788.544	[M+H]+	PS	PS 36:2	403.808	485.498	521.514	392.232	599.152	615.192	453.243	479.98	680.625	568.273	563.063	392.731	585.295	616.899	407.084	519.598	783.401	386.444	606.473	368.629	930.842	96.7853	459.416	487.875	682.152	370.36	736.702	605.542	488.461	0.958795	-0.00852579	0.0182742
12.527	786.526	[M+H]+	PS	PS 36:3	16.9514	15.6848	13.1806	17.2515	7.34139	16.4367	18.9501	21.3004	16.9286	20.2455	14.5022	14.6691	10.4518	1.03641	15.2288	10.6997	0.711486	12.8499	2.1462	14.2056	0.94469	0.317743	15.5867	6.52392	11.2393	11.1204	15.1481	10.2248	21.2168	0.0398214	0.567474	1.39988
11.929	784.514	[M+H]+	PS	PS 36:4	17.504	14.1403	14.1597	17.7338	15.1575	13.0805	14.8461	20.0289	17.5695	14.5747	18.6828	18.3263	26.5705	31.7818	14.5604	15.0252	20.7149	22.0276	22.0059	18.1565	17.1199	28.6852	17.5899	18.3019	13.5576	15.9025	14.2362	13.801	20.4997	0.996164	0.000669552	0.00166899
12.628	798.534	[M+H]+	PS	PS 37:4	4.94629	3.5351	3.57617	3.74796	13.6312	4.50332	3.21085	8.02662	3.77389	7.45332	1.35583	7.53488	8.93883	1.29075	3.31642	5.33239	17.4916	3.59353	0.504206	2.85512	1.31637	0.653759	6.43395	4.44954	10.6312	3.49652	4.10228	12.6873	3.24319	0.972189	0.014554	0.0122494
16.318	818.589	[M+H]+	PS	PS 38:1	182.625	193.186	190.6	151.083	314.555	320.452	217.398	137.039	287.643	393.847	224.583	151.953	240.342	243.576	165.867	128.137	400.618	154.774	206.37	148.951	342.844	81.969	149.405	229.758	456.989	175.327	297.248	470.56	152.163	0.891153	-0.0327965	0.0500477
14.835	816.57	[M+H]+	PS	PS 38:2a	27.1359	32.1388	35.6812	25.8214	13.9334	45.5012	27.5696	29.636	35.4824	60.1481	46.6214	32.873	12.8319	50.4531	25.5834	34.5079	76.2513	21.6996	53.4739	28.3161	77.3028	3.92608	28.107	31.4324	82.7307	25.7719	39.7958	81.159	25.4831	0.278771	-0.318011	0.554753
15.114	816.575	[M+H]+	PS	PS 38:2b	27.4744	29.0497	29.4082	25.9287	25.3081	36.4897	30.995	32.9243	38.4588	45.8064	21.6267	22.1761	20.4719	24.0098	28.0256	27.3885	21.2115	25.9244	14.2879	28.3161	19.4315	11.0646	26.8649	26.4473	34.1826	25.077	44.117	36.1834	30.8054	0.362191	0.138036	0.441062
14.241	814.558	[M+H]+	PS	PS 38:3	32.416	39.3127	40.7854	33.533	7.6826	43.0877	35.3922	45.1436	33.884	46.5953	4.85134	41.5211	1.19098	0.587382	37.9901	45.9749	1.91405	36.1412	2.48371	41.1155	1.25004	7.3322	42.9285	41.7222	68.7213	45.4582	45.4452	14.9931	38.0457	0.733404	-0.116351	0.134657
12.603	812.538	[M+H]+	PS	PS 38:4a	18.3046	16.9508	16.4385	16.1323	35.7154	19.2928	14.5406	27.9226	18.2628	26.2848	5.52135	27.3468	24.8361	31.3885	16.6241	25.0886	5.77986	16.1903	14.4895	13.4205	19.3927	3.60656	23.5289	22.9973	39.1012	20.5083	17.2564	43.6481	23.14	0.768715	0.0716506	0.114235
13.384	812.543	[M+H]+	PS	PS 38:4b	463.205	426.965	411.634	350.054	503.364	388.479	358.825	486.4	296.335	446.198	542.647	471.703	603.9	569.276	431.551	430.763	603.378	459.925	645.983	430.867	481.538	119.99	442.323	401.08	429.988	434.118	327.553	492.396	373.235	0.651415	0.0577488	0.186142
12.079	832.509	[M+Na]+	PS	PS 38:5a	3.26118	3.67643	3.82688	3.65058	3.5815	4.45336	3.46749	4.02888	4.6944	3.91135	3.94535	3.44718	3.79508	4.56741	2.85851	3.24319	4.637	3.24096	2.46297	2.94245	4.61907	0.656826	3.61527	3.95213	3.74987	2.83154	4.1123	3.62184	4.08546	0.0915554	0.200701	1.03832
12.101	810.528	[M+H]+	PS	PS 38:5b	48.3888	45.646	44.4142	42.4754	2.95894	50.7317	42.2851	55.2382	58.7166	50.0607	60.4838	48.096	64.9222	4.7587	41.2627	48.6602	3.92678	52.4487	61.0399	42.3956	3.0908	55.9781	50.3622	49.4634	51.6771	43.4271	55.4317	53.001	50.2858	0.992436	0.00207155	0.0032977
11.6	808.512	[M+H]+	PS	PS 38:6	39.173	36.7086	39.4106	53.0649	30.1168	27.4821	37.3294	44.7995	34.3696	21.1769	67.9655	46.2294	71.4783	84.5707	40.8768	45.9288	45.746	58.7214	65.754	57.2617	33.0479	198.906	39.7355	47.6835	25.427	49.0343	31.5307	30.1304	54.5597	0.428276	-0.279512	0.368276
17.201	832.605	[M+H]+	PS	PS 39:1	15.501	18.0876	19.9169	17.1008	14.5038	16.8323	17.6784	15.531	13.1811	11.3953	13.2806	14.882	11.3529	13.0466	19.8108	16.4478	13.1609	21.6742	13.585	18.2998	11.046	5.36718	13.7689	14.1297	13.8991	14.8869	15.597	14.0792	16.035	0.75677	0.0363974	0.121036
12.269	822.528	[M+H]+	PS	PS 39:6	5.63731	4.73554	4.93742	4.97603	4.5688	4.60845	5.0941	5.21299	4.99636	4.13867	9.01568	5.76924	8.38987	8.8879	5.47659	5.88755	6.55956	12.4417	8.29668	7.27864	5.11544	4.3861	5.86373	5.70539	3.50578	6.41041	5.73481	4.13201	6.07786	0.569656	-0.0983531	0.244387
18.011	846.618	[M+H]+	PS	PS 40:1a	131.852	149.533	171.779	120.426	20.5488	194.711	153.746	125.385	131.3	223.835	17.6303	157.402	17.7137	16.312	170.888	21.5577	19.6077	126.051	16.4527	153.876	19.6972	9.78122	165.065	135.827	28.2734	180.188	215.95	27.7765	122.426	0.415229	0.307143	0.381712
18.919	846.618	[M+H]+	PS	PS 40:1b	3.19139	3.26926	3.71767	2.48686	3.60789	3.91636	3.34508	2.76819	2.79285	7.21668	2.79736	3.51169	2.95378	2.74155	3.65069	3.4035	3.84043	2.64932	3.11724	3.2967	3.54465	1.92414	6.74368	2.91354	5.71541	3.91674	4.74914	3.67144	2.7593	0.540208	-0.110688	0.267439
16.438	844.602	[M+H]+	PS	PS 40:2	81.9285	77.8896	82.2168	64.6511	8.09799	86.8772	76.3742	81.4581	58.0072	82.3398	99.6732	81.5708	90.0008	6.41827	83.0087	7.90415	7.10303	83.2994	104.273	84.0986	99.9992	3.32997	76.1232	7.19575	11.8391	80.0166	77.1934	10.0785	68.5212	0.2182	0.38147	0.661145
14.589	864.573	[M+Na]+	PS	PS 40:3a	9.13331	8.4979	10.159	8.34346	3.90659	7.56548	8.9391	7.38448	8.95825	8.48223	4.01509	6.7072	0.811217	3.14121	8.09088	6.08137	0.805382	10.8163	1.83028	9.59305	0.428368	4.6283	9.2047	7.04661	6.45293	8.37085	10.7531	4.16466	8.43533	0.724807	0.0896907	0.139778
15.443	842.592	[M+H]+	PS	PS 40:3b	2.07167	1.97268	1.62821	1.53149	8.31804	2.82292	2.42743	12.7949	1.772	2.4464	8.03572	2.74541	13.1164	9.86893	2.34095	2.53708	7.78767	1.89022	11.2478	2.4	8.6546	1.06606	2.68247	2.76416	5.41304	3.84872	3.03344	10.8864	2.78125	0.736324	0.144975	0.132931
14.531	840.574	[M+H]+	PS	PS 40:4	683.714	601.799	551.945	558.419	187.466	417.923	565.672	580.11	378.696	471.92	225.523	522.317	210.024	240.442	600.459	398.12	174.488	798.898	205.91	756.464	172.159	299.134	557.193	510.07	295.065	561.232	421.114	209.634	598.528	0.940093	0.017506	0.0268293
13.541	838.559	[M+H]+	PS	PS 40:5	29.746	28.4264	30.3697	27.2016	36.7919	27.182	26.6824	37.1977	22.5164	23.7885	42.2582	31.0831	50.5188	154.884	30.7789	31.7739	69.8132	34.1268	128.756	34.0714	76.5923	3.6927	32.0795	35.8597	35.014	34.1523	27.2618	38.4551	30.6143	0.848715	-0.0778435	0.0712384
13.016	836.54	[M+H]+	PS	PS 40:6a	2615.07	2746.85	2911.78	2737.8	3473.77	2574.76	2700.67	2605.09	2496.45	2252.03	4097.82	2443.05	3836.98	3846.24	2577.15	2655.82	3155.11	3020.73	3454.29	2898.53	3271.33	1389.91	2426.7	2944.8	2399.12	2260.32	2589.28	2861.79	2806.78	0.251192	0.121574	0.599993
13.118	858.523	[M+Na]+	PS	PS 40:6b	6.95333	7.04089	8.00774	8.36705	1.67492	6.72032	7.82742	5.37558	7.89065	7.02162	0.380925	4.87549	1.81689	0.600859	6.18215	1.84231	1.43156	6.36345	1.32904	7.141	12.4696	3.09074	4.61704	6.38832	1.25477	5.84404	7.12173	1.44887	5.42926	0.643595	0.150743	0.191387
13.745	836.54	[M+H]+	PS	PS 40:6c	21.9974	20.6439	21.9374	21.0348	17.1401	17.6181	21.3116	20.0657	18.0223	15.2983	26.3014	20.565	24.2082	4.66429	22.6852	20.5339	18.1264	27.8302	21.1772	26.9249	16.5117	1.04934	21.0366	22.1018	16.7822	22.7557	19.2412	15.9438	24.8922	0.818378	-0.0365291	0.0870463
11.721	834.528	[M+H]+	PS	PS 40:7a	128.416	116.464	116.895	116.619	110.135	104.415	119.26	128.71	121.511	89.8464	210.107	142.209	179.417	188.117	132.209	149.152	10.6578	189.511	20.8364	159.837	134.377	171.925	138.143	143.499	96.2703	147.177	129.134	109.473	162.914	0.652255	0.0819216	0.185583
12.195	834.528	[M+H]+	PS	PS 40:7b	9.97275	10.7113	11.6148	9.33674	1.42546	8.59837	12.213	11.7047	6.37404	5.92293	2.58373	11.1778	1.46843	2.14488	15.8792	17.0827	1.45916	14.5229	1.89841	15.4842	1.56751	17.5065	10.6986	10.6124	7.87816	14.4167	7.56511	10.595	12.8637	0.0966452	-0.505002	1.01482
10.825	832.513	[M+H]+	PS	PS 40:8	2.3364	2.69786	2.77876	3.2462	2.46748	2.99713	2.57046	3.1443	4.22298	2.603	8.27058	2.86635	5.41196	4.46083	2.58709	2.94346	4.13836	4.89047	5.08431	4.53058	6.05494	4.97483	3.67302	3.27721	3.63138	3.21299	5.19258	2.39424	3.20919	0.427061	-0.156411	0.36951
18.68	860.635	[M+H]+	PS	PS 41:1a	24.0395	27.5858	32.6083	24.2242	37.5815	38.2002	30.3074	22.8096	24.5332	36.3367	6.85031	14.0549	16.7715	22.3967	37.8982	34.1356	13.2971	23.5136	9.58173	28.484	25.6327	10.8778	31.1181	24.118	17.1074	31.4583	35.9406	18.276	20.2974	0.665697	0.085764	0.176724
19.299	860.635	[M+H]+	PS	PS 41:1b	5.47319	5.35594	6.31478	0.950511	2.62113	7.43849	5.4081	5.49661	4.92402	8.84151	1.1572	5.90025	5.19404	1.12372	6.03563	6.4965	2.17103	4.80635	1.54934	9.08836	2.73299	2.1565	5.19816	4.92604	3.66505	6.002	7.4945	3.86615	4.66255	0.995168	0.00156419	0.00210378
16.849	858.623	[M+H]+	PS	PS 41:2a	19.0353	12.2801	13.909	12.7966	16.2202	12.041	15.0207	12.3993	10.0638	0	14.9284	11.5113	17.7865	18.2031	16.9339	13.2206	17.9363	14.4477	22.1448	15.2067	17.4096	4.42596	11.3477	10.2616	11.018	9.35545	10.2042	11.8668	9.78097	0.877556	0.0287399	0.056725
17.224	858.62	[M+H]+	PS	PS 41:2b	19.0919	12.9206	16.0705	13.7431	2.22734	13.196	15.2358	13.1389	10.2946	14.6026	1.59952	11.6397	1.80001	1.78354	18.375	14.3942	1.42667	14.4477	1.36155	15.2609	1.35672	4.42596	12.514	11.191	1.86375	10.3306	10.2042	1.27955	10.1469	0.392163	0.296075	0.406533
13.834	850.559	[M+H]+	PS	PS 41:6	13.7804	11.1199	13.342	11.8234	12.7455	9.33503	10.4761	13.4162	8.01119	10.0513	15.7795	12.2734	12.7977	14.7767	12.2266	12.0988	9.87658	15.3359	10.9374	11.9348	9.76575	1.32577	12.955	10.0249	11.1638	11.8474	10.5624	11.7068	11.6462	0.21725	0.154281	0.663041
10.591	878.492	[M+Na]+	PS	PS 42:10	2.762	3.06766	3.35627	3.20543	3.09557	2.90556	2.90967	3.14152	2.75433	2.28365	3.81728	2.99831	4.64144	3.94473	3.25104	3.31822	4.36607	3.23205	3.01249	3.34729	3.837	3.20509	3.27654	3.27361	2.65045	3.82007	2.66002	3.28356	3.35096	0.536233	-0.052872	0.270646
19.511	874.653	[M+H]+	PS	PS 42:1a	37.5309	49.2852	5.08851	37.8978	18.9337	82.8367	57.3601	33.6219	3.67817	11.3227	4.79482	5.50494	4.79307	39.6938	58.1193	57.9724	20.5757	32.9156	5.48993	48.2096	72.8247	46.8339	61.1202	15.061	104.645	7.29145	97.0507	152.344	35.8916	0.0432583	-0.957531	1.36393
20.207	874.653	[M+H]+	PS	PS 42:1b	2.83407	4.66857	4.46614	3.36466	4.93291	6.06392	5.891	3.47602	4.10889	7.88801	4.85484	4.79683	2.29092	4.53443	5.1024	6.05766	6.33603	3.30902	2.98914	5.14401	7.22534	6.48325	7.1963	5.41276	8.88959	7.61262	8.72269	9.39494	3.53219	0.0178623	-0.442083	1.74806
17.895	872.639	[M+H]+	PS	PS 42:2	82.8254	75.6816	84.5742	66.0613	7.58023	103.985	90.1798	64.4708	65.9993	137.102	5.94062	75.425	44.7286	5.39411	104.434	79.4905	7.62874	67.6931	6.32827	87.4694	7.14028	28.4455	98.9765	74.1766	94.7378	87.9864	107.033	10.3426	58.5403	0.80126	0.0830223	0.0962267
15.736	868.606	[M+H]+	PS	PS 42:4	14.5881	13.7997	14.9415	11.9209	9.3704	12.0759	14.5613	12.529	12.7882	16.4324	10.5157	13.515	4.22423	10.0708	13.5899	10.4735	9.67893	15.9283	4.16087	17.1635	4.13775	5.66946	12.6659	12.0461	14.8065	14.2036	13.8625	14.475	13.5324	0.727289	0.0575352	0.138293
15.061	866.588	[M+H]+	PS	PS 42:5	5.32219	5.47398	4.71511	5.13197	3.61076	3.8674	4.67854	6.00607	3.05565	4.04137	4.54603	6.29031	4.08976	4.5142	5.47758	4.45621	0.221191	5.52237	0.0634525	5.5684	0.141715	2.38224	4.80643	5.4124	5.28792	5.9998	3.36069	4.31868	5.87346	0.249446	0.249491	0.603023
14.127	864.575	[M+H]+	PS	PS 42:6	7.10731	8.28201	10.1459	6.26622	0.0369805	10.0106	8.02044	8.08868	11.2046	14.2303	4.01509	9.87743	3.14732	3.14121	8.58141	9.90024	2.59601	7.90626	1.83028	7.76865	2.47646	0.405928	9.6932	9.4928	17.7692	7.55313	10.5489	18.9907	8.2072	0.623638	-0.156884	0.205067
12.724	862.559	[M+H]+	PS	PS 42:7a	0.721089	0.862556	1.57723	1.1872	11.3999	1.69829	1.30727	0.909769	2.14117	2.42062	9.14329	0.767485	10.837	10.297	0.741608	0.291322	12.6054	0.160535	7.72961	0.771187	17.2272	2.33097	1.46625	0.916641	0.826246	0.313973	1.16339	11.6954	0.765412	0.993963	0.00518679	0.0026298
13.061	862.556	[M+H]+	PS	PS 42:7b	9.66966	11.2831	13.2337	10.9669	11.5627	15.6753	11.4408	9.71493	20.2047	19.8753	0.550822	7.62274	9.41103	0.486055	10.453	8.05747	1.16692	8.88635	0.386466	8.25792	0.141419	4.41887	10.3641	10.3033	15.5929	7.99375	20.9827	11.9484	9.95356	0.295949	0.334403	0.528783
11.893	860.54	[M+H]+	PS	PS 42:8	20.1165	3.89219	3.80511	3.33834	3.99214	4.23696	18.6085	4.37867	5.65803	4.50165	7.93612	3.74832	7.17939	5.57689	4.34679	4.48415	4.46906	6.01097	5.06468	24.0035	4.19297	5.27584	4.44443	3.54335	4.81676	4.47627	6.27906	3.84279	4.75543	0.637878	0.207034	0.195263
11.094	858.523	[M+H]+	PS	PS 42:9	3.01784	3.62051	3.30444	2.72576	3.13968	3.18492	3.25531	3.1077	3.63168	3.34011	4.74245	3.23507	6.00405	5.00026	4.00421	4.40829	4.47078	4.79809	5.54133	4.28423	4.38869	6.74787	4.20125	3.70493	4.2644	5.5191	4.64151	4.95104	4.37263	0.00300862	-0.354721	2.52163
20.237	888.664	[M+H]+	PS	PS 43:1	1.37119	1.95363	2.03963	1.34868	2.05893	2.83944	2.64599	1.14597	1.87327	4.53398	1.66368	1.91901	1.38231	1.28038	2.84721	2.37706	2.06287	1.2839	0.630848	2.18545	2.18667	2.86983	3.89756	2.29293	3.77266	3.79897	4.49895	4.90146	1.26342	0.0842824	-0.443185	1.07426
11.423	884.541	[M+H]+	PS	PS 44:10	165.207	172.799	189.632	163.829	207.461	176.758	173.809	198.933	199.339	205.061	225.594	179.493	317.215	300.007	177.575	194.961	254.934	200.492	261.69	174.644	265.129	252.618	241.892	176.039	226.945	201.585	193.29	258.88	217.478	0.347565	-0.0984922	0.458964
10.727	882.527	[M+H]+	PS	PS 44:11a	14.1318	17.3908	18.3316	15.3289	19.6166	23.2188	17.3183	17.5945	24.4399	18.2511	4.6363	15.4436	6.31401	22.8072	18.6004	22.5096	4.84861	17.0167	4.78196	17.555	29.5528	16.3321	21.6873	19.6663	28.4992	23.0671	32.6923	26.344	20.3018	0.189938	-0.270371	0.721388
10.734	904.512	[M+Na]+	PS	PS 44:11b	1.31321	1.5613	1.74364	1.39631	1.82577	2.33682	1.61633	1.39888	2.43802	2.18645	0.878257	1.33274	0.633246	0.489371	1.6919	1.61545	0.491332	1.30841	0.431131	1.43729	0.65205	1.83737	2.05833	1.61811	2.64275	1.75183	3.31003	2.29651	1.53034	0.605155	-0.122706	0.218134
10.347	880.511	[M+H]+	PS	PS 44:12a	91.5473	137.433	149.752	99.1544	150.442	217.779	128.531	109.491	262.374	169.444	144.921	97.4268	144.737	145.045	142.097	196.058	267.745	111.221	139.704	107.635	291.117	98.3285	163.097	156.696	205.013	126.197	329.461	181.64	143.846	0.173631	-0.277542	0.760372
10.349	902.492	[M+Na]+	PS	PS 44:12b	9.24701	13.6201	14.7116	10.4212	15.0792	18.1363	12.5337	11.202	20.6058	15.3025	14.2921	9.77226	14.6182	14.6591	13.0488	16.1137	20.7896	10.6846	13.4026	10.5712	23.5406	8.4347	14.2753	14.6067	17.6616	11.6507	22.6503	15.9514	13.6065	0.387888	-0.125531	0.411294
14.534	890.591	[M+H]+	PS	PS 44:7	5.66654	4.12328	6.29432	4.18932	3.20797	5.23503	4.87441	3.33585	5.45761	6.13388	1.76458	3.31616	0.652652	0.740515	5.15165	3.42282	2.68243	5.79511	0	3.96056	2.77041	1.72926	6.86896	3.21568	4.47677	4.87951	8.0548	3.70239	4.52296	0.831875	-0.055556	0.0799419
12.674	888.571	[M+H]+	PS	PS 44:8	3.46593	5.90286	6.26805	6.88808	7.83181	4.769	5.01686	9.82438	4.49826	0.670671	8.37396	6.59133	15.2876	25.9653	5.49158	4.67642	9.52182	1.34983	7.53678	0.435911	8.38004	3.09566	7.20128	7.09488	5.32624	4.69702	3.95447	7.67737	9.58226	0.217121	0.47192	0.663299
11.025	908.541	[M+Na]+	PS	PS 44:9a	3.74164	6.73603	6.93353	4.11177	6.02791	11.6915	6.40943	4.98697	17.5792	9.95668	5.94192	4.66011	6.6576	6.03185	5.90363	9.20889	14.2784	4.2055	5.91479	4.3468	16.1433	10.3549	7.08698	7.76561	10.5277	5.74787	20.3246	8.09434	7.01806	0.235291	-0.332812	0.628395
12.38	886.558	[M+H]+	PS	PS 44:9b	9.36903	10.1833	9.94507	9.95039	6.30258	7.3603	10.0324	13.5204	5.11735	6.47041	5.51697	9.4572	6.37006	7.91954	8.67741	7.54607	5.0791	7.86406	5.29985	8.77657	3.85306	5.21359	10.6028	9.59157	6.9067	7.71415	5.22529	8.61326	14.211	0.448545	0.128561	0.348194
12.502	912.571	[M+H]+	PS	PS 46:10	22.6784	20.4692	19.3088	23.4084	18.4543	14.4813	24.2655	16.2991	15.8275	21.3652	28.729	16.5505	32.1977	29.5361	17.8826	13.0073	22.6756	24.1779	20.7258	23.5873	20.7134	9.01214	14.1953	15.9356	10.4775	17.8994	13.2182	12.8178	19.1042	0.0218599	0.348641	1.66035
12.395	824.555	[M+H]+	SHexCer	SHexCer d36:1+O	16.2484	12.262	12.9479	12.4664	19.7446	9.74008	11.2402	14.2452	6.44218	15.1788	22.8443	21.0717	22.8958	25.6029	13.0734	11.6648	17.4945	8.49961	18.6695	16.4886	18.2178	1.80593	15.1658	12.789	17.8672	18.6062	14.8387	21.4511	16.04	0.586544	0.101208	0.2317
14.08	852.589	[M+H]+	SHexCer	SHexCer d38:1+O	7.77857	6.57117	7.02096	5.31903	6.65625	5.60569	5.17048	7.45803	5.19512	6.11848	8.99568	6.90493	10.4801	9.02893	5.32975	5.83661	4.89244	4.81643	9.9472	5.9778	10.8517	0.454275	5.19283	4.89792	8.45531	5.87151	5.87491	4.69133	5.95134	0.17021	0.242303	0.769014
14.691	866.586	[M+H]+	SHexCer	SHexCer d39:1+O	7.52677	6.92417	6.91596	5.63964	3.36533	7.39646	6.61406	1.89671	6.54777	8.52595	4.53106	7.1062	4.46118	4.40827	8.0782	6.67253	5.15148	7.44671	3.74301	6.66825	3.97848	2.15576	8.32052	1.2551	7.86031	8.92147	8.19023	4.41601	5.65814	0.946481	-0.0132553	0.0238883
16.145	866.634	[M+H]+	SHexCer	SHexCer d40:0	11.1789	12.257	10.2041	8.16832	9.69848	13.0665	9.50704	10.0373	9.42575	15.4632	7.61062	11.7341	6.29604	6.86021	9.40704	9.16437	10.2393	7.61075	6.67423	10.1941	9.74398	3.66026	10.0079	9.63225	17.6249	10.6712	14.7616	14.892	11.1616	0.821217	-0.0359921	0.0855421
15.661	864.618	[M+H]+	SHexCer	SHexCer d40:1	24.699	27.8793	24.8012	21.7941	2.32086	25.2591	23.2236	23.8492	18.1182	26.3965	30.1751	30.8771	35.5181	32.8169	22.4086	22.417	36.352	24.6019	34.1192	26.5308	41.3177	6.38871	21.7444	21.5834	29.1357	28.766	27.3297	2.47639	24.1189	0.948864	0.0127402	0.022796
15.34	880.615	[M+H]+	SHexCer	SHexCer d40:1+O	92.9475	96.5976	109.168	77.2896	95.1223	100.974	75.6917	100.557	64.6047	87.5854	86.9226	98.7593	72.369	73.557	88.5126	95.2584	75.8386	87.7309	50.8568	81.83	64.6008	26.259	85.3298	87.5506	95.0813	76.7219	77.0702	86.4766	80.4652	0.0834095	0.187102	1.07878
14.259	862.603	[M+H]+	SHexCer	SHexCer d40:2	12.2786	7.21045	8.68532	6.89435	16.926	11.3453	6.93331	10.4241	7.22678	12.6633	8.76575	9.176	0.399436	10.4506	6.13518	5.78694	20.2191	8.53907	0.570416	8.08716	0.163788	0.995265	6.4906	4.7288	16.9413	5.54864	6.35571	14.7697	5.87613	0.327093	0.317885	0.485328
14.079	878.598	[M+H]+	SHexCer	SHexCer d40:2+O	8.07553	5.10733	6.04142	4.45482	3.55801	4.07791	3.76756	6.41756	3.69661	5.56972	3.0726	5.4766	3.67746	2.79066	4.70468	0.755463	2.32035	3.99319	4.19232	4.4209	2.55139	0	4.46878	3.32208	1.9653	4.14143	2.21833	1.92214	3.50556	0.00348655	0.664049	2.4576
16.292	878.637	[M+H]+	SHexCer	SHexCer d41:1	27.1776	28.4262	29.4273	21.8345	38.1214	32.1652	22.6998	28.5032	25.2649	31.972	31.3112	29.9088	29.3996	28.0673	25.043	30.5742	48.2317	25.6519	33.0401	23.7937	33.268	13.5121	22.6996	22.3016	26.7295	21.4667	24.2985	28.1152	20.027	0.338037	0.119393	0.471036
16.118	894.635	[M+H]+	SHexCer	SHexCer d41:1+O	38.1325	35.217	38.9267	27.5786	0.196989	31.4928	32.1953	29.3742	27.8281	30.2742	15.3916	24.1686	16.338	15.5123	32.303	27.7236	0.169716	30.904	20.8786	29.5092	19.2045	0.315421	24.5103	21.6004	18.3746	21.3	23.5366	0.246053	17.9013	0.106323	0.429563	0.973371
14.925	876.624	[M+H]+	SHexCer	SHexCer d41:2	6.80246	4.15011	4.69335	4.13515	2.26675	4.25247	4.38006	4.87222	4.6546	6.8761	2.28207	4.67805	2.20065	0.94636	3.91858	4.55992	2.55317	4.683	2.67502	3.66643	1.93813	1.44567	3.62206	2.6073	1.94899	3.07634	3.38357	1.37061	2.80099	0.0361094	0.469638	1.44238
17.55	894.668	[M+H]+	SHexCer	SHexCer d42:0	13.1647	16.0051	14.1599	12.0662	3.00729	15.4256	17.7622	7.11172	17.3975	20.2223	1.48689	8.96355	0.50144	0.445955	14.7914	6.22711	0.701854	10.7363	1.24138	15.1047	2.56616	0.292626	13.431	11.697	4.00993	12.1047	24.1858	0.652026	11.9759	0.470284	0.287028	0.327639
16.76	908.651	[M+H]+	SHexCer	SHexCer d42:1+O	134.905	142.254	156.477	116.716	94.0177	146.367	142.201	115.155	118.532	145.735	0.12516	120.387	75.0291	0.0810855	144.861	116.485	0.139076	129.213	0.450832	151.397	0.256162	40.0141	133.153	125.644	104.332	126.255	148.04	92.2912	112.226	0.526873	0.181438	0.278294
15.862	892.654	[M+H]+	SHexCer	SHexCer d42:1a	1.88039	1.5652	1.98051	1.29899	15.29	2.19632	1.35972	1.81013	1.68929	1.39908	9.0579	1.97437	7.96952	6.3832	1.52187	1.75446	15.3287	1.01748	10.1343	1.31931	18.5057	5.55405	1.66657	1.67019	27.8691	1.39901	2.01302	24.5371	1.72676	0.179319	-0.95506	0.746375
16.95	892.652	[M+H]+	SHexCer	SHexCer d42:1b	141.249	168.214	169.577	121.066	236.147	184.368	137.645	173.303	134.64	1.40004	246.856	204.687	0.197033	206.88	149.687	194.038	270.701	139.529	0.229125	158.479	0.283666	80.1778	184.536	189.255	221.952	181.163	184.576	256.006	152.69	0.843196	-0.0529687	0.0740715
15.627	890.64	[M+H]+	SHexCer	SHexCer d42:2	303.386	286.156	317.652	249.71	7.35572	345.027	254.726	297.703	284.156	385.502	11.6745	312.93	9.12083	6.80994	270.466	10.8245	6.02169	270.349	7.7772	250.938	5.13059	116.719	299.459	10.1741	7.92441	262.601	281.02	8.73895	240.222	0.113655	0.6842	0.944411
15.357	906.633	[M+H]+	SHexCer	SHexCer d42:2+O	94.4233	81.4151	97.8986	77.8108	2.88952	86.6597	86.4305	2.84249	75.2813	86.4896	4.75675	62.3965	4.53771	3.96712	87.1151	3.08999	1.89739	76.941	4.01848	78.182	2.00815	16.7608	67.6964	2.24908	61.7553	55.0176	69.832	2.02367	55.5965	0.262668	0.493843	0.580593
14.415	888.619	[M+H]+	SHexCer	SHexCer d42:3	12.5553	11.2231	9.92085	8.78013	15.6253	10.7242	8.43471	12.1976	8.93668	16.5382	12.3885	12.2275	14.4403	9.69935	12.8352	10.8387	16.4246	11.2304	2.27641	10.6826	15.8437	3.77987	12.0943	8.63997	1.74478	10.9413	10.7745	16.2169	9.22418	0.306889	0.191832	0.513019
17.554	906.667	[M+H]+	SHexCer	SHexCer d43:1	4.85851	5.95188	6.64658	4.97407	10.6782	7.00655	5.00642	6.16942	4.65233	5.22766	9.04002	6.57691	4.77447	5.06508	5.06424	7.5205	9.24914	4.68258	3.38337	4.81549	4.46446	2.69558	5.70075	7.30619	7.24405	5.44609	5.65955	7.91866	4.78938	0.493826	0.11104	0.306426
16.188	904.652	[M+H]+	SHexCer	SHexCer d43:2	25.2357	18.9239	22.6872	17.9778	20.6443	22.402	18.4107	18.6745	19.4885	25.8701	11.0374	17.3297	10.7088	11.3979	19.6937	0.69102	20.1916	18.1733	10.7259	16.0074	12.5867	6.05241	18.9973	13.9411	17.4097	13.2955	15.4692	14.9656	12.8976	0.0225679	0.404503	1.64651
16.825	918.664	[M+H]+	SHexCer	SHexCer d44:2	12.0443	11.5229	12.3591	9.67461	15.7435	15.3078	11.0006	11.5459	11.6607	16.2994	11.8015	13.4534	10.2532	10.1041	11.3894	13.2387	17.571	10.2107	7.79369	11.2769	13.5642	4.65887	13.9626	13.2963	19.573	12.1056	14.3502	19.0973	9.87452	0.706763	-0.0524323	0.150726
9.656	647.513	[M+H]+	SM	SM d30:1a	2.38697	2.67645	3.03681	2.67735	2.70313	2.51796	2.7514	2.61851	2.7223	2.24276	3.17229	2.44333	3.06456	3.19607	2.46952	2.37966	2.72917	2.51055	2.94926	2.77337	2.88306	1.3512	2.42381	2.87708	2.4474	2.3098	2.65205	2.21536	2.622	0.0943975	0.123007	1.02504
9.946	647.512	[M+H]+	SM	SM d30:1b	3.46057	4.00245	3.21364	3.78569	4.4164	3.29268	4.25853	4.57722	3.20381	2.65809	5.82393	4.61777	5.72504	5.39952	5.49726	4.89501	4.11956	4.58164	6.65819	5.07347	4.32943	5.20274	7.50667	4.11793	3.49933	4.55231	3.3256	3.59121	4.02093	0.175005	-0.180858	0.756949
10.843	675.542	[M+H]+	SM	SM d32:1a	16.636	12.9216	9.14075	10.5509	4.75602	9.34127	13.3649	12.2315	11.3386	6.92671	7.4445	12.8007	8.68902	13.0566	12.2324	10.6541	8.41401	20.3676	14.404	16.7208	6.79816	6.74122	12.325	9.84933	5.97045	13.6825	9.80048	4.83758	12.4304	0.799655	-0.0476833	0.0970972
11.122	675.54	[M+H]+	SM	SM d32:1b	16.3324	11.1152	8.30287	9.63439	16.6114	9.50984	10.2878	17.0722	9.7031	9.72323	22.3985	19.4687	25.0938	39.2814	10.7286	16.2608	27.7457	21.0553	37.6035	15.1904	25.5028	37.3768	13.9838	13.5868	13.2025	16.9802	9.45578	16.081	17.5244	0.295864	-0.280869	0.528908
11.832	689.56	[M+H]+	SM	SM d33:1	13.192	9.32415	6.78376	9.42119	8.66483	11.0863	9.00114	12.5091	15.376	16.1167	8.00292	12.1613	0.258996	15.4694	10.7595	11.6558	16.7039	15.7437	12.7165	12.986	12.253	12.7841	14.6089	10.0339	9.9227	12.0215	12.817	7.48126	8.78603	0.22915	-0.199213	0.639879
13.205	705.587	[M+H]+	SM	SM d34:0	34.4684	30.9993	28.8752	30.872	32.0064	43.6333	35.1119	33.0408	54.7691	48.4879	23.5093	27.2851	29.4472	46.2602	28.9706	31.4727	53.9345	32.4402	32.1745	30.2437	48.5197	27.9931	34.1229	31.8522	40.6828	29.2449	51.0131	32.6026	31.44	0.962719	-0.00623685	0.0165003
11.956	703.572	[M+H]+	SM	SM d34:1a	0.463793	0.370135	0.323308	0.413027	0.455584	0.814744	0.437944	0.474364	0.478225	0.391253	0.359495	0.532625	438.878	0.707908	0.448828	0.474013	0.662707	0.664368	490.086	0.553245	398.846	365.935	0.399416	0.428086	0.416674	0.461475	0.511111	162.122	0.562823	0.266257	-1.57677	0.574699
12.62	703.57	[M+H]+	SM	SM d34:1b	1678.84	1300.89	1081.21	1231.34	1396.48	1355.74	1214.18	1668.85	1431.3	1734.84	1154.15	10.5075	1572.18	2177.41	1041.3	1172.49	2072.68	9.33351	1726.59	1319.84	1717.17	623.555	1248.54	1225.85	13.683	1097.95	391.464	1231.98	1316.84	0.182331	0.329317	0.739139
13.334	703.574	[M+H]+	SM	SM d34:1c	7.16098	10.8228	5.84749	8.369	5.39363	12.4429	8.44471	10.3708	8.14661	17.9648	6.14322	3.32279	6.65409	4.68731	8.16016	6.55226	3.55653	6.15921	3.93385	8.0399	9.5939	6.9328	5.80265	6.88001	7.22824	6.29345	7.77752	7.28534	6.79969	0.154624	0.29652	0.810722
11.315	701.558	[M+H]+	SM	SM d34:2	66.7873	44.5725	37.5323	42.5106	43.2511	33.8977	46.1169	62.1555	36.362	41.7384	57.0076	61.6402	58.5062	85.9332	49.6782	51.3395	53.9833	73.9872	90.0436	65.4127	48.4682	57.279	50.8527	46.1326	35.4051	63.9566	32.3458	37.7142	54.5548	0.616106	-0.0764323	0.210345
12.714	717.59	[M+H]+	SM	SM d35:1a	0.0327647	28.2093	26.6202	0	0.0408761	0.0269971	0.160444	0.0229971	0.0131628	0.0737889	0.0359029	0.0555713	0.0214411	0.0462233	0.0143534	0.0187433	0.0657433	0.0564192	0.339076	0.0160557	0.0281809	10.8018	0	26.9498	20.0318	0.205434	31.2412	0.127545	29.2708	0.348244	-1.00654	0.458116
13.379	717.591	[M+H]+	SM	SM d35:1b	82.49	63.301	63.9134	70.0535	71.3773	62.4467	61.0941	71.824	68.4735	60.8849	87.4105	72.4257	74.4513	114.056	64.7823	77.8527	85.663	86.7679	91.1708	82.4934	73.0466	48.8719	71.5423	71.9149	58.3832	59.9842	64.5546	58.4025	77.6018	0.743323	0.0323419	0.128822
12.074	715.577	[M+H]+	SM	SM d35:2	3.13589	1.72351	1.64455	1.87289	2.08176	1.25163	2.08456	2.53478	1.27454	1.55448	2.87878	2.9214	2.6826	3.64228	2.6246	2.83347	2.08366	3.64004	3.4814	2.91714	1.21336	2.96409	2.45839	1.93261	1.1625	2.49727	1.20388	1.67446	2.64865	0.674313	-0.0761734	0.171138
14.899	733.62	[M+H]+	SM	SM d36:0	170.576	150.715	144.071	144.553	149.471	153.715	145.493	178.53	186.859	167.128	172.704	141.609	173.687	236.39	144.317	157.266	168.983	196.396	151.755	152.379	192.4	128.471	174.377	157.862	188.63	147.194	192.207	172.894	199.852	0.740252	-0.0254138	0.13062
14.785	731.604	[M+H]+	SM	SM d36:1a	161.963	130.424	119.839	118.183	89.3154	129.538	116.466	141.875	119.738	193.311	167.564	150.281	186.436	212.13	118.824	132.056	177.197	133.909	109.285	129.005	173.801	43.938	119.99	134.638	90.0619	120.984	128.864	152.172	145.563	0.156342	0.192237	0.805924
15.794	731.603	[M+H]+	SM	SM d36:1b	31.5506	30.0603	29.042	29.6342	36.6809	29.2355	28.9935	34.0647	28.7561	92.0733	52.9428	29.5914	54.0865	62.53	28.8294	30.2496	38.8414	35.5945	50.4258	33.4179	43.2409	3.7472	27.3758	35.2764	27.9653	24.6734	29.2466	27.9548	36.9518	0.112498	0.364327	0.948856
16.602	731.604	[M+H]+	SM	SM d36:1c	19.4534	20.1937	19.3016	18.7373	21.1098	17.2171	15.3354	23.0992	15.8748	13.1612	26.2686	23.6309	26.1562	33.082	19.3654	21.715	21.1779	24.9804	26.0535	16.3588	21.7455	17.2531	16.7589	23.5815	12.7043	14.7684	15.9703	19.7818	24.7811	0.530972	0.0781266	0.274928
19.092	731.602	[M+H]+	SM	SM d36:1d	6.14946	5.4837	5.35676	5.28079	4.20126	6.27006	5.0359	4.1336	5.26733	4.84996	5.74845	6.76643	7.01636	8.60037	7.54196	5.35032	5.9786	6.51666	5.75478	5.7857	5.04084	5.31855	4.99974	5.83285	4.43851	4.95555	7.71623	4.30857	7.30846	0.879313	-0.0160552	0.0558563
12.676	729.589	[M+H]+	SM	SM d36:2	2514.93	1524.99	1424.52	1948.91	1651.38	862.901	1721.25	1694.05	716.237	1115.47	2322.52	2225.88	1863.94	2560.52	1704.33	1566.3	1682.34	2088.23	1944.6	2304.68	1261.6	862.448	1605.02	1764.91	1023.89	1878.99	677.916	1421.37	2317.36	0.555699	0.102138	0.25516
11.412	727.572	[M+H]+	SM	SM d36:3a	3.14361	1.93432	1.73105	2.23495	1.71295	1.1438	2.18219	2.32137	0.909438	0.208752	2.47925	2.71581	2.37173	6.71473	2.49059	0.602021	1.89461	3.12859	6.06796	3.28317	2.74725	4.93184	2.2253	2.56736	1.08017	2.31222	0.159205	1.35911	3.56623	0.613109	-0.172952	0.212462
11.823	727.572	[M+H]+	SM	SM d36:3b	4.00289	2.48181	2.38504	2.7789	3.13564	2.04221	3.05537	3.57581	1.72126	1.94653	4.48779	3.82204	4.16451	6.0185	3.674	3.34404	3.48479	4.23537	4.74426	4.09972	2.65474	4.92928	3.30704	3.33502	2.04134	3.35785	1.43208	2.53057	4.3979	0.658831	-0.077327	0.181226
15.151	745.621	[M+H]+	SM	SM d37:1	54.4191	45.1588	47.8276	45.582	52.8635	46.4068	44.4634	50.1439	52.9649	43.9297	59.9567	43.0624	62.7357	77.6441	39.9275	44.4844	60.2045	56.7667	56.3753	47.8815	56.4002	18.2018	46.8864	39.7565	41.3232	40.1177	60.4973	41.1941	43.2085	0.146791	0.168481	0.8333
13.599	743.604	[M+H]+	SM	SM d37:2	7.36696	5.69591	6.27773	7.17875	5.98672	4.28747	5.39461	6.95605	3.71817	4.72183	8.06715	6.41705	8.43173	8.7478	6.22605	5.83182	6.02837	6.79056	7.25264	6.45863	5.50652	4.32114	5.53197	5.47045	4.15519	5.55427	4.05649	5.01145	5.82695	0.108648	0.186579	0.963978
14.372	739.583	[M+H]+	SM	SM d37:4	3.32218	3.86837	5.04209	4.27802	0.593406	4.29334	4.52293	3.16626	4.01966	3.23607	6.25221	3.10833	0.747869	0.298034	3.60625	2.91655	0.286056	5.00117	0.421315	4.88298	4.39016	2.33304	4.03362	4.2921	4.04789	3.62865	0.253389	3.39927	3.25911	0.722349	0.0994504	0.141253
16.679	761.665	[M+H]+	SM	SM d38:0	17.1594	15.2916	21.3736	15.7709	21.1876	21.0798	12.6359	16.9281	22.11	19.8895	10.033	8.39228	13.9535	13.5444	12.715	16.7832	9.97096	14.9027	9.82833	15.6334	15.4482	5.30819	18.7321	18.5906	31.1645	15.9743	11.2668	16.1026	17.1386	0.576798	0.0982161	0.238976
15.872	759.638	[M+H]+	SM	SM d38:1a	1259.48	39.3187	1546.52	1140.91	1498.34	1328.97	1151.35	1226.99	1344.2	1103.86	1503.87	1057.81	1633.99	1620.2	1229.04	1375.13	1452.86	1089.07	1432.09	1227.97	1534.45	35.899	1301.67	1296.57	1312.65	1220.08	1597.82	1343.91	1189.46	0.976049	0.00494372	0.0105283
16.601	759.638	[M+H]+	SM	SM d38:1b	24.0221	25.5338	30.7605	21.5869	25.4389	27.8708	24.3564	24.3163	27.861	44.5566	24.0502	25.9966	42.7568	39.4808	23.4807	43.7047	25.6587	22.1435	46.8199	25.4047	43.2507	28.2973	25.7493	25.6514	37.839	30.9969	63.9243	32.3842	22.9014	0.285463	-0.186563	0.544451
14.195	757.62	[M+H]+	SM	SM d38:2a	10.7838	9.68817	13.5194	10.8789	12.3311	10.4258	10.9656	10.3452	10.1712	12.451	10.8225	10.4165	11.1453	13.3842	9.08637	9.09723	7.94182	8.42956	10.6892	11.3002	12.529	5.07798	9.87788	10.8549	11.6274	10.8712	10.9796	11.7167	9.04326	0.0377283	0.176822	1.42333
14.685	757.624	[M+H]+	SM	SM d38:2b	7.07768	4.3131	5.40403	5.52967	6.32269	4.58095	5.02542	7.02128	5.83835	7.03187	1.48467	6.01241	7.22642	11.4909	5.22056	5.84852	0.268037	6.52144	11.0569	6.65835	6.14742	5.00735	6.32754	4.44031	5.43892	8.89286	4.79808	5.38938	5.35927	0.811385	0.0488656	0.0907728
14.077	753.584	[M+H]+	SM	SM d38:4	11.1213	16.1718	18.368	17.4059	12.97	17.914	14.7058	12.0142	17.8607	12.8419	15.2861	13.1798	15.5042	16.4991	10.0877	13.9206	11.8339	13.3822	10.9469	12.7982	12.661	0.0328649	12.4733	16.7585	13.6874	10.1282	8.61336	10.4765	15.2425	0.00558195	0.391396	2.25321
14.741	773.664	[M+H]+	SM	SM d39:1a	2.46321	2.05491	1.73523	1.44516	4.14735	2.707	1.74169	1.6755	1.40551	4.88807	3.37622	2.26553	2.67618	2.1199	1.44369	1.76541	5.31142	1.20165	2.70194	1.92045	3.58241	0	1.41846	1.09609	4.08268	1.80978	2.39784	4.2132	1.29305	0.67788	0.118931	0.168847
16.794	773.654	[M+H]+	SM	SM d39:1b	62.3128	45.6126	43.9643	42.7268	50.4608	41.3731	42.635	48.6042	35.9157	51.1157	44.9913	44.62	55.4303	73.6612	47.0589	35.249	55.1718	53.3512	58.6315	47.0093	51.9816	38.5656	43.2395	26.7012	53.3859	49.8466	45.6429	53.3618	41.5016	0.539396	0.0635234	0.268092
16.554	765.581	[M+H]+	SM	SM d39:5	23.8597	27.7545	28.6794	24.8811	24.9002	32.7352	28.2267	24.2108	37.4553	33.231	20.0165	21.5743	18.2383	5.45652	24.1117	21.9199	23.6018	18.9428	3.38712	1.88206	16.6078	6.15532	20.6855	22.9393	29.8072	22.8532	39.0825	27.9169	21.7447	0.14632	0.319092	0.834697
8.347	759.536	[M+H]+	SM	SM d39:8	0	0	0	0.0936288	0	0.028481	0.492511	0	0.0373609	0.0946655	0	0.0534836	0.0553255	0.0217614	1.39404	0.206874	0.149426	0	0.0442089	0.110753	0.11715	0.118532	2.71049	0.314752	0.0902042	1.14989	0	0.0178048	0	0.0870689	-2.77296	1.06014
18.394	789.682	[M+H]+	SM	SM d40:0	46.6873	47.468	42.7172	38.2686	64.0399	64.1733	44.6263	35.5584	53.4513	129.065	36.0453	51.3308	37.1447	43.6704	35.4875	38.7122	73.1157	25.4473	46.1641	35.3209	78.1904	49.1449	46.0737	45.2498	161.659	46.1589	78.8722	143.709	52.274	0.365442	-0.280576	0.437182
17.587	787.667	[M+H]+	SM	SM d40:1a	369.437	351.882	349.806	331.956	390.392	438.304	358.766	370.794	451.119	615.894	355.428	401.601	333.724	452.793	314.838	335.292	438.706	321.289	419.338	375.652	444.497	371.339	370.042	338.949	693.054	460.124	500.453	601.581	400.201	0.427093	-0.0970627	0.369478
18.562	787.656	[M+H]+	SM	SM d40:1b	8.72467	9.18172	6.58687	6.47522	10.3656	9.61307	6.3902	11.0992	7.21293	11.845	9.84299	10.1767	13.0221	13.2683	8.21564	9.99615	10.797	7.24441	14.0893	6.87452	5.596	10.3279	7.59094	7.9841	13.503	9.19936	10.0438	15.2866	8.73415	0.883159	-0.0211864	0.0539613
19.073	787.67	[M+H]+	SM	SM d40:1c	4.95941	4.4813	2.94772	4.40996	4.92368	5.97954	4.5269	5.19159	4.86544	12.3019	5.12313	5.50186	5.57502	4.54004	6.97943	4.7386	4.50414	3.88537	7.7774	4.53088	7.89352	4.16799	4.41432	4.78194	9.13002	5.79458	6.147	5.83487	5.33157	0.618877	-0.090142	0.208395
19.369	787.658	[M+H]+	SM	SM d40:1d	3.09037	2.57041	2.94772	2.62273	3.46305	3.83605	2.86509	1.4101	3.05119	5.65516	2.82048	2.51566	0.799476	1.05792	1.31349	1.95256	13.1458	2.28334	1.4188	2.82921	1.83469	3.70142	2.71766	2.30237	2.62422	1.9866	4.10773	8.06501	1.82959	0.435895	-0.329559	0.360618
15.838	785.653	[M+H]+	SM	SM d40:2	328.903	215.616	234.716	227.004	354.078	278.745	264.25	304.958	222.486	374.416	267.143	332.999	272.652	32.6648	235.363	239.826	351.704	221.753	38.4388	272.484	385.588	20.1059	265.397	228.38	514.896	278.475	250.531	486.253	325.407	0.826741	-0.049553	0.0826308
14.17	783.649	[M+H]+	SM	SM d40:3a	1.36511	5.59673	4.90927	3.60429	11.3593	0.535721	3.36682	0.465476	0.552968	7.00116	6.06608	7.00787	9.77225	0.463514	0.382695	5.18701	0.5399	3.16291	0.425244	1.78551	0.682874	0.34159	3.004	3.89373	11.0721	0.544875	0.677393	10.6662	3.71094	0.312235	0.529308	0.505519
16.367	783.652	[M+H]+	SM	SM d40:3b	268.251	177.943	0.412214	156.559	43.7558	183.755	173.351	244.884	152.829	246.531	49.1902	257.63	44.4607	41.0345	181.757	42.8452	46.8916	203.535	53.0734	216.548	33.0577	23.5327	40.1306	27.095	35.4829	3.31255	158.542	40.8167	28.5272	0.0321694	0.945639	1.49256
14.874	781.642	[M+H]+	SM	SM d40:4	7.29481	3.50978	2.96174	3.08935	4.04973	2.78866	3.38936	5.82053	2.30428	3.12481	5.12646	5.65745	4.10098	3.92351	4.33946	3.70455	4.67398	5.0494	5.45322	5.25646	3.60931	2.3868	3.40226	2.74013	4.04162	5.29552	2.49591	3.53179	3.76856	0.829851	0.0351595	0.0809999
11.233	775.572	[M+H]+	SM	SM d40:7	2.32934	1.63762	1.5587	1.67644	2.11678	1.65692	1.67188	2.13881	1.95776	1.59474	1.93325	2.04076	1.86205	3.116	1.57538	2.03684	3.24755	2.49444	2.6064	1.95787	2.54745	2.9048	2.19559	2.10326	2.19439	1.58112	1.83385	2.35415	2.17646	0.0713163	-0.209467	1.14681
19.086	803.701	[M+H]+	SM	SM d41:0	5.45786	4.43189	3.85999	3.08602	7.36792	7.82333	4.80704	2.79067	2.38734	13.6618	3.70446	3.31789	3.91582	5.28641	2.48829	2.35428	8.35342	2.51307	6.46761	2.62762	8.36276	5.11508	4.77139	2.31187	13.2613	3.2001	3.45938	13.7066	5.25981	0.706442	-0.129225	0.150924
13.623	783.557	[M+H]+	SM	SM d41:10	23.8799	10.4928	24.0187	26.6537	16.6887	1.78598	2.87453	23.0921	1.47706	23.9296	26.0892	24.2151	22.746	23.7797	22.3637	23.2636	21.0489	28.1382	22.1727	26.7165	2.98527	2.39945	21.7608	26.3874	15.0529	23.376	24.0677	16.7028	28.103	0.483977	-0.175254	0.315175
18.481	801.685	[M+H]+	SM	SM d41:1a	220.515	189.792	193.014	167.195	225.366	217.915	195.881	188.034	185.282	291.915	164.349	202.175	111.041	181.433	191.848	191.319	252.866	166.768	203.62	189.495	206.809	198.222	192.304	145.407	268.968	215.414	224.35	273.899	168.59	0.457051	-0.0770506	0.340035
19.563	801.689	[M+H]+	SM	SM d41:1b	7.55657	1.69623	1.63467	1.35901	2.78346	2.34759	5.51598	1.85565	1.55834	3.66818	1.41855	2.31215	1.85813	1.68852	1.66217	2.02983	3.13133	1.30367	2.44838	7.36639	2.08468	3.8794	6.26924	1.77699	3.73806	2.429	2.66164	3.81413	1.73357	0.519572	-0.215006	0.284354
16.69	799.671	[M+H]+	SM	SM d41:2	136.477	91.6524	95.8234	82.6423	118.119	99.9887	98.313	112.985	78.2498	139.733	76.1098	105.857	76.195	95.7367	93.3135	94.4472	113.332	90.132	103.754	96.2376	101.622	25.6088	95.065	77.0076	135.12	91.8261	78.593	139.095	94.3294	0.551701	0.0775671	0.258296
15.167	793.623	[M+H]+	SM	SM d41:5a	21.6845	24.937	20.0071	25.0814	21.2525	18.0788	23.5911	15.5939	20.3809	16.1502	28.2594	14.526	13.2707	11.9698	17.7486	23.8483	11.4734	25.0583	11.5091	26.1738	17.5567	6.22441	15.9387	27.0727	18.5552	14.136	20.9205	19.2743	27.4597	0.720977	0.0572851	0.142079
18.104	793.617	[M+H]+	SM	SM d41:5b	16.6292	18.3164	19.4492	16.5194	13.3965	17.2905	1.93794	15.9678	1.47703	12.0471	2.21753	10.1665	2.74661	1.73207	15.8809	2.24947	16.7115	15.0333	13.2841	2.19017	0.652927	0.53275	1.8623	2.10395	10.9506	11.4222	1.89043	9.96697	13.0338	0.261577	0.447559	0.5824
13.546	791.61	[M+H]+	SM	SM d41:6	12.4098	11.5992	12.7647	13.2234	11.8119	8.4283	12.48	13.0405	6.62621	7.95123	3.0344	12.2838	3.41508	3.84563	11.9495	11.0055	3.15434	11.9873	3.30888	12.1044	9.25926	5.79359	11.255	13.5985	8.51467	11.6528	7.30144	12.6311	15.2297	0.763687	-0.0628227	0.117084
20.227	817.713	[M+H]+	SM	SM d42:0	8.50543	10.3517	8.8713	7.11604	14.458	14.7222	11.9281	6.99038	11.6889	40.6394	3.31415	12.2169	4.31425	4.0629	10.336	10.994	20.1979	4.92179	6.92039	9.94862	9.03226	19.5423	15.873	12.6018	37.2145	13.6009	19.1789	36.4616	10.1955	0.217343	-0.474814	0.662855
19.493	815.701	[M+H]+	SM	SM d42:1a	238.03	230.954	242.023	194.603	36.9352	372.587	256.907	67.1052	280.553	677.307	111.741	135.032	104.04	112.146	235.021	93.4547	320.468	159.27	192.792	243.195	54.215	42.6212	284.093	109.602	62.9547	332.346	438.964	66.1239	83.9521	0.488471	0.269936	0.311161
22.202	815.699	[M+H]+	SM	SM d42:1b	4.41318	3.82426	4.31259	2.68365	4.94052	4.46047	4.25181	2.94844	3.8673	6.22281	4.84874	4.24077	5.34219	5.31763	3.70083	3.42288	5.69338	3.42336	6.26384	4.82004	6.64344	3.99889	4.2483	3.22177	6.18406	3.02909	5.18954	6.89271	4.26968	0.45011	-0.10365	0.346681
22.831	815.699	[M+H]+	SM	SM d42:1c	3.24097	2.51352	2.88904	1.82335	3.20833	3.33904	2.6223	3.47335	3.08988	4.45509	3.96468	3.14653	3.61129	3.47199	3.05648	2.03014	3.47239	2.25425	3.24478	2.4232	4.24519	2.10677	2.64361	2.43383	3.38587	2.68406	4.55493	4.51935	2.72131	0.59108	0.0700265	0.228354
16.339	813.699	[M+H]+	SM	SM d42:2a	9.92753	0.385357	0.335878	78.8343	0.789869	0.140124	85.2336	0.109733	0.114739	22.0124	0.466542	0.12507	0.538224	0.585315	7.19659	0.142121	0.67166	0.0730456	0.576595	0.0469101	0.45872	0.00812186	0.281511	9.25911	16.9523	8.04485	15.6037	13.5695	0.145309	0.236981	1.55008	0.625286
17.395	813.683	[M+H]+	SM	SM d42:2b	2485.52	2271.79	2399.67	2072.43	2869.75	2605.24	2470.31	2284.03	2416.31	3636.83	2442.04	2464.08	2514.24	2543.79	2266.32	2120.5	3004.9	2073.53	2813.19	2385.11	3298.69	1953.92	2560.16	2139.8	3799.82	2465.76	2660.3	4065.57	2436.77	0.488366	-0.0752185	0.311255
20.619	813.684	[M+H]+	SM	SM d42:2c	1.76975	1.41979	1.63349	1.3476	2.97616	1.95752	1.44117	2.09721	1.45607	3.55432	2.89355	1.78294	3.23117	3.25279	1.53482	2.03039	5.04574	1.30058	5.40221	1.6737	5.16722	3.89461	2.38579	1.50419	3.73649	1.87476	2.32712	4.84769	1.60429	0.113986	-0.425171	0.943147
21.008	813.683	[M+H]+	SM	SM d42:2d	2.69731	2.26744	2.68013	1.69816	3.20271	3.20616	2.62662	2.07178	1.92776	5.40066	3.60137	2.82385	3.44151	3.29131	2.7399	2.64697	4.29642	2.10898	6.87502	2.30057	4.72002	4.24614	3.20786	2.15466	5.30595	3.09994	3.74812	6.15581	2.51062	0.090322	-0.355505	1.04421
13.651	811.664	[M+H]+	SM	SM d42:3a	40.6304	43.7046	51.7644	44.5084	39.9188	46.1062	46.7384	39.4181	46.9357	44.6726	40.6617	34.6465	38.2169	36.4585	38.293	33.1596	38.0505	34.2424	27.9721	40.1731	42.0441	21.2938	36.52	42.1912	37.0982	29.4504	46.5437	33.5274	39.529	0.00464553	0.237729	2.33296
15.877	811.664	[M+H]+	SM	SM d42:3b	69.2877	73.0904	76.989	68.9436	82.9787	86.4515	77.2515	72.9117	83.0383	98.3649	90.3311	72.215	93.4492	94.612	70.9285	65.5157	90.5536	57.4558	103.453	82.7943	131.419	38.2293	77.8948	87.3233	125.018	68.8252	90.5487	116.372	82.9691	0.53694	-0.0781274	0.270074
14.715	809.65	[M+H]+	SM	SM d42:4	2.14434	1.47646	2.13428	1.3096	2.27284	2.77633	1.67887	2.43665	3.73259	2.31399	2.48097	2.32615	3.47155	3.41671	0.406897	2.49388	3.22373	2.0968	3.64323	1.75159	3.97919	1.28237	2.98944	2.49948	4.75197	1.2278	1.85554	4.68779	2.38349	0.624864	-0.109691	0.204214
17.137	829.704	[M+H]+	SM	SM d43:1a	23.0581	16.9512	14.5392	13.4244	29.2755	15.2444	14.3976	16.2852	12.6829	21.2551	28.9211	16.4231	23.9592	26.2955	16.2811	13.4143	31.7082	16.9777	29.5169	19.3441	28.0561	13.3171	14.1463	12.733	17.3256	13.9961	13.4006	23.8945	13.3929	0.675619	0.0744047	0.170298
20.22	829.717	[M+H]+	SM	SM d43:1b	3.04033	3.26809	3.24044	2.75877	4.52172	4.86076	1.33328	2.68541	3.29126	4.76551	1.63723	3.60059	1.74588	1.68809	4.39031	4.67562	5.10074	2.54014	2.40481	4.20143	2.51347	8.65079	6.23771	2.97321	8.88124	6.1562	6.2139	8.3474	2.33427	0.00701269	-0.73392	2.15412
18.225	827.698	[M+H]+	SM	SM d43:2	85.272	49.1682	54.7022	44.5004	77.6978	59.9959	57.9743	55.1688	53.9568	113.44	37.3651	54.8716	42.2775	42.5524	64.6552	53.8795	77.8082	43.5164	47.7376	1.00133	45.2393	65.0062	56.2423	36.0593	75.5443	52.8881	1.15087	80.8237	38.4099	0.244185	0.263357	0.612281
17.985	819.647	[M+H]+	SM	SM d43:6	24.3443	22.1901	22.6055	15.7567	24.9412	26.3258	14.0107	21.556	12.563	34.758	4.66131	25.3757	25.2528	5.27391	21.1115	22.9906	4.14126	9.89637	4.01444	19.6933	4.4827	22.4203	22.2622	10.6939	33.0191	23.886	33.2775	1.47608	9.43177	0.297964	0.303226	0.525837
20.221	817.609	[M+H]+	SM	SM d43:7	37.0531	54.7939	40.4921	47.0398	31.7683	36.5025	65.9429	38.1524	50.0888	26.4122	56.336	45.743	56.2209	54.1613	57.2677	52.0107	40.4557	52.6665	52.618	60.8167	48.0975	68.9107	69.7978	61.5322	38.7423	59.7264	55.765	32.1457	43.4542	0.0909833	-0.209951	1.04104
18.431	843.749	[M+H]+	SM	SM d44:1	4.79237	4.24724	4.43202	4.09715	4.63705	3.96459	3.42066	4.65734	3.57188	4.09908	5.62155	4.01928	5.55491	5.28987	3.2783	3.79909	5.20985	3.3831	5.24722	3.61173	3.18898	1.37193	3.5599	3.51202	2.96666	3.86779	3.37324	3.49957	3.60942	0.00561639	0.32223	2.25054
12.575	825.607	[M+H]+	SM	SM d44:10	6.20563	2.84932	4.43755	1.85855	1.57285	3.11303	0.631218	4.57535	5.32542	5.60116	1.66306	5.48772	4.72045	2.65615	3.11997	2.5649	5.1942	0.818029	3.3363	5.70197	3.48807	1.38333	5.65695	5.98679	3.36032	0.967702	0.79278	2.1921	0.703248	0.388577	0.263	0.410523
19.134	841.712	[M+H]+	SM	SM d44:2	19.4581	14.9875	17.8474	13.4338	23.205	25.0371	20.1524	13.6775	20.2102	50.5208	12.2623	19.502	14.3484	14.4371	18.6875	16.3862	24.1199	12.6806	17.3288	17.9404	24.6592	23.9559	20.2776	15.5892	51.6477	22.7402	27.6825	47.7052	13.8577	0.349043	-0.248657	0.457121
16.57	839.714	[M+H]+	SM	SM d44:3a	7.4449	8.47814	7.84726	5.77177	10.9182	10.6603	6.75364	8.62304	7.51914	9.85261	7.35061	9.64348	6.04095	5.23215	7.33743	10.0797	11.5622	6.18202	3.87139	7.06735	8.21616	2.86137	10.4596	9.4731	14.9653	8.43193	9.14483	13.1844	7.7001	0.48162	-0.11967	0.317295
17.577	839.695	[M+H]+	SM	SM d44:3b	3.23002	3.00267	3.6635	2.48044	3.74226	4.06173	3.89253	2.82398	4.8449	6.38434	3.71062	2.68195	4.35901	4.31129	3.27446	3.04134	4.45963	3.57907	4.9404	3.70546	6.10947	5.78827	4.62423	4.14563	7.93346	4.55401	5.00138	7.70066	4.02442	0.0333137	-0.35489	1.47738
17.53	835.663	[M+H]+	SM	SM d44:5	17.1892	24.9638	30.1253	32.623	24.8803	22.7014	29.627	23.3203	30.036	10.5341	44.3592	17.6538	7.906	40.213	27.9887	24.4381	24.8794	24.6294	29.2934	27.7883	6.22999	3.74006	32.3304	42.891	14.6858	18.9937	21.7259	15.9861	37.7136	0.6309	0.111	0.200039
18.843	831.647	[M+H]+	SM	SM d44:7	4.55547	2.91011	3.70646	4.20808	9.29775	4.15922	4.70737	3.76588	4.77168	9.46836	6.41334	5.08411	6.1518	2.76266	5.07537	3.67036	12.4907	3.59289	6.85751	3.16966	9.18877	9.75014	3.36507	2.94115	6.7569	4.7528	3.64653	5.34285	2.71261	0.66524	-0.111771	0.177021
19.063	857.756	[M+H]+	SM	SM d45:1a	12.274	9.75582	12.1862	9.86596	10.2769	9.9841	9.80114	10.593	9.8265	13.0997	12.6869	10.3872	9.96697	10.1096	9.04687	9.78003	9.56871	10.3449	9.41435	9.6728	9.60468	4.98919	9.44752	11.4766	8.87727	12.2592	10.4781	10.498	10.8788	0.0667042	0.14301	1.17585
22.166	871.753	[M+H]+	SM	SM d46:1b	33.3668	24.2505	25.9245	176.34	135.582	98.4101	0.118035	215.268	58.1176	172.135	2.13395	113.421	8.92661	8.73261	119.784	213.449	63.5589	59.0625	95.2239	205.1	58.1941	237.408	62.4023	385.462	127.387	366.768	64.6488	120.419	44.528	0.0528125	-0.951948	1.27726
25.093	869.759	[M+H]+	SM	SM d46:2	0.113137	0.128929	0.617433	0.891293	1.07181	0.263105	0.217562	0.665956	0.189037	0.330217	0.507814	0.252725	0.494152	0.589843	0.526761	1.40004	0.286131	0.245955	1.26298	0.464213	0.429632	2.30085	0.527721	1.61858	0.889543	1.85161	0.153524	0.744399	0.168331	0.0474386	-0.923544	1.32387
22.119	885.765	[M+H]+	SM	SM d47:1	1.93311	1.64575	1.75973	5.49702	6.53993	4.26356	3.10714	6.536	2.62458	4.77994	0.271359	4.49111	0.63794	1.0307	4.63371	6.60009	3.8676	2.77075	4.66884	5.7824	3.96609	5.14787	3.03656	11.3106	8.58866	9.62736	3.35468	5.36363	3.69647	0.0147766	-0.769678	1.83043
23.939	901.802	[M+H]+	SM	SM d48:0	154.397	11.2744	7.21122	9.81154	33.1931	7.2664	326.212	13.8197	9.0154	632.232	53.6939	47.6147	81.5518	72.4078	531.094	43.1746	48.9824	10.7808	65.6278	832.674	0.237766	32.0611	3.48189	10.9118	11.1611	13.7294	223.522	43.0849	62.1549	0.755003	-0.305392	0.122052
23.33	899.79	[M+H]+	SM	SM d48:1	102.361	108.356	136.285	111.425	2.40922	75.8434	52.8845	116.228	82.7402	60.2303	3.83951	113.281	0.104637	5.55391	84.9588	111.435	0.230925	112.35	0.376838	113.173	0.2276	6.47121	30.0161	101.327	89.0166	80.0899	89.5041	3.03415	117.182	0.712774	0.148084	0.147048
22.293	897.773	[M+H]+	SM	SM d48:2	97.1272	42.0712	45.615	364.378	396.722	226.844	224.467	510.877	185.1	383.466	22.5862	246.601	14.0339	13.4389	181.977	323.841	17.3362	129.907	227.736	436.977	163.43	58.352	176.064	544.871	292.529	51.6923	119.996	166.772	66.6039	0.987969	0.00649088	0.00525689
21.775	973.8	[M+H]+	SM	SM d54:6	0.0589203	0.0393259	0.0680122	0.0308388	2.12626	0.0307942	0.00693185	0.049155	0.0563244	0.00686442	4.3492	3.7211	3.98449	3.26531	0.0208048	3.29053	2.07819	0.0985389	3.86566	0.0432565	1.60995	4.0551	0.00633699	2.19604	2.34957	0.00585057	0.0286624	2.31795	4.16011	0.462128	-0.454629	0.335238
11.914	721.583	[M+H]+	SM	SM t34:0	16.2018	15.489	16.208	12.7307	18.6072	14.9918	14.36	16.9928	19.7274	17.0387	33.3389	18.1961	20.4469	0.36463	19.4106	23.1365	23.4292	27.3674	24.693	20.3673	14.1732	16.8823	22.752	17.1862	20.9975	21.2427	23.3888	20.2578	19.2123	0.0419492	-0.322731	1.37728
12.067	719.569	[M+H]+	SM	SM t34:1	11.302	8.91814	9.90181	8.30433	9.93493	8.82006	8.72055	10.1022	11.7715	14.0164	10.0143	9.96829	11.604	15.3012	10.8021	11.1091	12.6063	15.5486	14.6065	12.2354	13.2413	14.2876	12.3616	10.3222	10.9542	11.4338	12.1787	13.7344	10.7617	0.0128927	-0.22498	1.88966
10.836	717.553	[M+H]+	SM	SM t34:2	0.901062	0.707307	0.523468	0.542844	0.594812	0.446518	0.665323	0.638196	0.682704	0.567412	0.732585	0.628781	0.876938	1.01855	0.829822	0.685894	0.608152	1.93363	1.32049	0.94347	0.664653	0.610922	1.0306	0.691555	0.565301	0.865136	0.497292	0.631872	0.662682	0.158623	-0.297154	0.799634
17.443	733.594	[M+H]+	SM	SM t35:1	31.09	32.2165	35.6051	31.7907	74.5429	37.6617	33.6843	30.5209	42.6439	27.0776	0.892953	53.145	71.9427	1.00436	29.8188	47.944	103.126	30.9039	65.9517	32.6775	78.2406	41.0868	47.7897	41.177	89.8262	29.9091	46.3001	93.39	31.4532	0.0487925	-0.584759	1.31165
15.851	731.574	[M+H]+	SM	SM t35:2	64.6938	62.482	62.215	56.2604	33.2846	62.5593	20.257	26.5668	62.4235	66.7455	23.5558	66.3543	25.0223	23.6594	54.936	24.9673	52.2005	17.0869	25.7927	59.0763	34.6396	27.9874	58.4759	19.0368	36.42	54.7522	37.0299	36.3322	54.8379	0.267973	0.243985	0.571909
13.342	749.614	[M+H]+	SM	SM t36:0	5.63219	5.40302	5.98725	4.7596	6.41946	4.6336	4.5652	5.074	8.38303	6.81199	6.60504	5.05365	4.52674	5.6411	6.23889	5.86401	7.09206	4.86004	4.37724	4.5088	4.5624	1.65674	7.5696	5.07724	5.42396	4.0726	4.86313	6.28732	4.14575	0.238665	0.153075	0.622212
12.656	747.601	[M+H]+	SM	SM t36:1	5.96291	4.04658	4.1682	5.57878	1.99006	4.34992	4.34328	5.09675	5.46073	6.76935	5.49787	4.71926	1.60884	5.85961	3.28852	5.19	7.01499	4.22634	1.39532	4.43723	2.02311	0.336939	1.58326	4.41084	6.56429	2.60795	4.41395	4.45306	4.38075	0.153474	0.31616	0.813965
14.057	745.597	[M+H]+	SM	SM t36:2	0.409939	2.10443	33.5546	22.7579	28.6082	63.8367	21.4426	68.8915	1.19731	36.9332	24.3626	0.0947148	21.2639	58.5106	0.102001	67.9677	22.0429	11.8946	15.5446	0.295421	26.5654	17.6857	62.1752	42.8619	91.6891	13.6425	27.7661	77.3311	56.3573	0.411863	-0.376105	0.385247
12.27	761.624	[M+H]+	SM	SM t37:1	7.50789	6.29395	5.21471	6.18	4.74121	6.94048	6.62695	8.31899	9.94082	5.46398	6.54562	6.27134	5.6082	8.82985	5.43493	6.62843	9.10576	4.28736	6.36181	7.1412	6.13742	3.57678	4.37839	6.77424	5.31095	6.40214	8.52924	5.41909	6.58506	0.27617	0.13683	0.558823
12.801	759.587	[M+H]+	SM	SM t37:2	15.2162	17.8291	20.1443	18.3278	39.0341	22.0327	16.1516	20.8931	18.039	15.5308	924.146	19.4093	83.273	72.5394	17.2342	19.3059	608.598	16.3261	61.8214	16.0149	65.803	108.917	18.2002	22.4136	21.632	14.4484	16.92	33.964	20.6574	0.76614	0.393761	0.115692
14.463	753.562	[M+H]+	SM	SM t37:5	13.4941	10.6995	9.28782	11.7416	10.3609	9.59549	10.7871	13.5173	7.26517	10.2746	37.0612	12.6201	6.98221	41.5085	11.5873	8.53299	10.4664	33.3351	10.4142	11.7693	8.73618	14.2602	9.5884	9.97295	10.7482	12.4061	8.7356	6.53145	11.8744	0.403198	0.296909	0.394482
17.126	775.64	[M+H]+	SM	SM t38:1	2.22756	2.28056	1.87752	1.72384	58.9804	3.63185	2.26073	1.61406	5.03916	5.57371	51.6893	2.64117	56.0379	58.7592	2.16728	2.90267	82.2405	2.19963	46.3907	1.77063	66.5522	22.9238	2.49992	2.43673	117.481	1.12449	92.687	91.6709	1.78153	0.190802	-0.978185	0.719416
15.064	773.624	[M+H]+	SM	SM t38:2	7.36402	3.74508	3.12611	3.05191	3.97901	4.80939	4.72466	4.07684	3.39844	8.49152	1.93772	5.0999	1.16394	2.24132	4.51949	3.65194	4.06242	3.55949	2.85483	4.5909	2.46387	0.290426	4.12604	2.02093	5.02593	5.55379	4.8675	5.07151	2.64639	0.535832	0.148378	0.270971
13.529	769.59	[M+H]+	SM	SM t38:4	0.0157924	2.07712	1.46449	3.1001	2.2513	1.59731	2.32598	1.84182	2.12376	1.73929	3.79417	2.42703	2.85218	3.30993	0.0677574	1.43369	1.97412	4.09097	3.97212	3.03818	2.1285	29.9153	1.6531	3.27016	1.41231	1.61252	1.90104	1.92946	2.26058	0.354927	-0.872651	0.449861
14.146	763.545	[M+H]+	SM	SM t38:7	1.73947	2.75499	3.89026	3.24806	2.88384	2.72735	3.10871	3.81954	2.08794	2.7192	18.8351	2.83263	4.29427	17.6375	4.33987	3.22692	2.26693	1.10585	9.81211	3.73923	3.24434	12.7061	3.31466	2.89448	2.2466	2.67023	3.79773	2.3706	1.29734	0.460125	0.397562	0.337124
13.974	789.657	[M+H]+	SM	SM t39:1	24.5663	21.5566	22.666	27.5426	34.737	17.5337	23.6203	28.5654	17.2748	10.581	31.3625	17.2829	16.3796	32.5803	17.2713	24.0162	29.2138	14.8463	10.5475	22.2418	25.5529	8.57938	10.5786	29.8299	27.5943	16.3106	15.5788	25.2062	27.7897	0.278655	0.195956	0.554933
12.748	787.644	[M+H]+	SM	SM t39:2	15.5293	11.969	10.6891	12.3807	12.7227	7.23475	11.5087	12.8144	6.75356	7.56554	15.2586	12.4852	0.512746	9.28554	12.2908	11.8669	8.23959	11.8959	8.98942	13.942	2.69997	7.64273	12.0937	14.5733	6.19723	9.30238	5.48121	8.65637	14.473	0.674291	0.0835526	0.171153
16.626	783.6	[M+H]+	SM	SM t39:4	2.37516	73.6869	62.158	66.3686	51.8118	55.5917	72.5776	68.2575	60.7882	1.94836	125.22	60.3704	74.3678	83.2116	72.5882	49.8604	57.6168	84.1575	70.7309	86.9407	59.6385	73.2296	62.0811	75.4302	54.7235	72.1019	63.1431	60.0982	72.4956	0.458256	-0.141429	0.338892
15.504	781.592	[M+H]+	SM	SM t39:5	47.3008	41.5879	38.4952	43.9455	40.1425	29.8598	38.8404	49.2239	25.8694	24.3365	47.5026	37.9087	58.0259	74.2077	41.1469	30.33	43.7169	48.229	52.547	53.9246	38.6499	26.7543	39.5122	36.6581	29.5633	35.6358	26.7558	37.5341	46.2258	0.393927	0.124051	0.404584
16.809	805.675	[M+H]+	SM	SM t40:0	120.164	109.097	111.387	95.4765	113.212	101.202	106.559	92.8702	127.392	99.4378	173.598	110.776	155.251	154.854	124.185	126.409	150.046	130.498	162.42	131.328	137.534	161.843	113.143	97.7279	114.624	127.514	145.668	117.584	105.178	0.218366	-0.119804	0.660815
17.149	803.671	[M+H]+	SM	SM t40:1	0.392262	0.394243	0.790922	0.514989	114.459	1.14376	0.699353	100.435	1.06482	1.77584	113.286	0.806365	114.241	115.333	0.64189	91.0188	119.051	0.41622	106.215	0.375314	106.13	28.8699	0.580608	85.4294	101.406	0.556298	2.1207	104.384	0.543479	0.636256	-0.303888	0.196368
18.884	801.653	[M+H]+	SM	SM t40:2	10.5004	11.3913	10.9202	9.52879	12.2904	13.4463	11.3216	8.30458	16.7844	28.202	5.77311	7.59095	8.83177	7.04478	9.71335	6.0384	18.3213	8.63712	6.31004	8.80058	11.7413	10.4758	9.91791	5.9459	21.555	7.26553	13.8603	25.2565	9.32823	0.991792	0.00274493	0.00357924
16.979	799.64	[M+H]+	SM	SM t40:3	21.3362	19.3326	17.8882	18.8108	28.0093	22.0563	19.1514	16.0685	24.3944	40.7755	17.1912	20.5381	14.8706	8.31644	18.3252	18.0547	40.7744	16.2439	16.3225	15.0166	21.2004	13.1086	19.5686	12.3071	30.1429	17.7255	19.8106	31.5201	14.859	0.918721	0.0205877	0.0368164
14.907	797.621	[M+H]+	SM	SM t40:4	4.96077	1.02051	0.324008	1.79553	9.97377	0.460513	1.14991	0.948785	0.275706	0.639409	15.2779	0.743631	15.4487	19.3394	0.460296	0.411273	10.7757	2.65312	13.1334	1.02391	9.17764	10.0859	0.878914	10.9113	0.777044	0.589764	0.420663	8.84303	0.706422	0.84161	0.129965	0.0748894
13.163	793.591	[M+H]+	SM	SM t40:6	2.61172	1.49062	1.64559	1.82684	1.53327	1.21564	2.04345	1.6068	1.38066	1.12122	3.17464	2.20056	2.05738	2.23965	2.07323	1.42895	1.48639	2.90088	3.05255	2.40767	1.25192	20.2053	1.52552	1.54221	1.14098	1.68863	1.3418	1.25856	1.85511	0.383759	-0.688797	0.415941
15.826	817.687	[M+H]+	SM	SM t41:1	11.1571	8.8168	15.1364	11.366	11.3785	13.232	11.4097	10.9177	14.1373	8.98027	10.9264	8.4347	12.0395	10.6216	11.1482	11.1821	9.76736	8.79361	8.01981	10.794	11.0705	0.600104	10.8911	12.8299	9.09879	9.03345	14.4353	7.45673	9.75792	0.0945244	0.229663	1.02446
15.819	815.652	[M+H]+	SM	SM t41:2	7.49731	6.94702	3.89255	7.39982	71.6789	7.35123	4.05999	6.75958	69.7189	78.9681	8.33884	7.42955	7.57977	6.63484	4.42622	3.69176	79.8584	3.10508	54.6006	7.20056	8.09947	12.267	49.4908	6.9879	7.63015	41.7572	59.0801	7.52968	6.66403	0.807873	-0.16056	0.0926567
16.882	813.652	[M+H]+	SM	SM t41:3	142.986	102.611	100.333	84.7371	3.9067	66.8766	52.3658	57.9103	46.7634	74.5911	4.33849	46.27	3.44103	3.205	141.196	56.0139	2.22916	100.719	4.93197	127.167	1.09262	74.0334	95.8641	54.9677	43.8528	95.7862	47.6164	1.17964	62.3514	0.803744	-0.102282	0.0948823
18.476	833.707	[M+H]+	SM	SM t42:0	49.0788	48.4115	56.0776	43.2959	46.8951	48.002	47.4378	42.9961	66.0841	42.4049	65.2989	53.9021	57.227	59.3473	53.3708	59.2686	65.285	56.5767	67.5383	57.073	61.763	75.7576	53.3801	55.3071	51.4059	55.6526	68.4479	52.0636	59.8732	0.0104129	-0.197861	1.98243
16.831	831.694	[M+H]+	SM	SM t42:1	42.6342	50.0138	57.2418	37.6071	8.87091	53.3195	48.0854	45.1541	42.6688	46.4128	12.1359	42.9967	9.64986	11.6792	59.8658	65.3915	7.83871	48.8834	10.1968	57.8113	10.432	37.0463	48.0451	9.41819	8.47999	53.7488	65.2624	63.9142	45.4601	0.688283	-0.119398	0.162233
18.796	829.691	[M+H]+	SM	SM t42:2	1866.85	1845.06	2001.4	1633.89	2372.04	2070.62	1848.21	1726.95	1725.95	2303.12	4.72593	1945.87	2249.33	2161.61	1835.34	1809.69	10.855	1529.74	6.32239	9.85092	9.63861	1370.44	1823.92	1812.88	2215.64	1864.09	2118.7	2250.51	1632.59	0.0894487	0.442928	1.04843
17.356	825.655	[M+H]+	SM	SM t42:4	4.14396	5.44695	6.05932	6.8409	4.62434	4.49614	5.95275	5.13296	5.58191	3.62962	8.95994	5.40438	8.52574	9.5507	4.42868	5.11521	5.18212	5.00193	7.90374	4.84661	6.75768	5.9204	5.50256	7.47972	3.04519	5.13292	4.26098	2.10938	6.83968	0.259815	0.184476	0.585336
15.019	821.623	[M+H]+	SM	SM t42:6	3.62168	12.1414	1.6491	2.0705	14.8431	14.9258	2.79552	14.0769	2.47941	4.30843	21.8172	12.8227	16.1346	18.2097	3.5277	14.151	19.2969	2.7762	18.1143	2.85769	17.4118	9.20585	2.87926	12.5502	17.7918	3.48463	18.8105	17.8603	12.5842	0.583385	-0.188923	0.234045
13.792	819.581	[M+H]+	SM	SM t42:7	1.84802	2.13195	2.11176	1.91652	7.49895	1.76192	2.14638	1.94775	1.83098	1.66295	4.40814	1.83817	5.73067	4.81202	1.93571	1.44231	5.64306	2.02332	5.16307	1.86677	9.3385	0.651356	1.95159	2.34725	6.44096	1.83431	1.75774	7.12305	2.42954	0.566306	-0.219363	0.246949
13.646	817.58	[M+H]+	SM	SM t42:8	24.2917	21.8197	22.7483	22.9174	0.422888	16.4382	21.9314	18.5955	20.6737	16.2016	0.568267	20.3594	0.306319	0.547062	19.8146	16.4836	0.476649	26.4313	0.55284	25.649	0.503169	13.408	17.1865	19.6661	17.3024	16.1474	21.7477	0.546201	21.7064	0.925129	0.0330562	0.0337978
12.278	815.554	[M+H]+	SM	SM t42:9	5.63316	2.50888	2.8253	2.95778	3.94581	2.31239	3.63915	6.39857	2.96742	4.49774	7.36309	6.24136	6.9502	4.12693	7.36008	4.87328	5.34739	9.55479	7.26855	7.8776	6.62752	4.55631	6.35788	4.73206	4.56385	9.89436	5.93381	5.2429	7.00728	0.00389993	-0.540585	2.40894
17.442	845.72	[M+H]+	SM	SM t43:1	9.90862	10.5794	12.2149	10.1308	9.1898	10.4245	11.0134	9.99568	9.98528	13.5678	11.5582	9.47605	10.9885	6.63782	9.04859	9.79957	8.80277	9.46642	8.54184	10.595	8.55794	4.65954	8.87489	9.82075	9.43463	8.30894	10.5055	9.81861	10.0788	0.0253642	0.195316	1.59578
19.337	843.71	[M+H]+	SM	SM t43:2	2.87795	249.677	293.436	204.53	351.66	320.573	3.05294	224.902	3.421	398.941	215.021	281.621	224.462	207.466	3.0219	273.963	326.26	146.115	253.283	225.682	258.576	230.385	285.585	218.718	315.289	275.292	316.833	337.229	169.806	0.469399	-0.186725	0.328458
18.217	859.736	[M+H]+	SM	SM t44:1	12.8007	12.6498	14.4024	12.4587	9.53714	12.1491	12.6587	12.2043	11.6773	13.9042	9.42647	10.3918	9.39511	9.19548	10.6844	10.8066	11.1569	11.828	8.32559	12.3401	9.52898	4.36424	10.8853	12.8566	10.9332	10.3266	11.3136	10.7427	11.6956	0.124592	0.145097	0.904509
19.187	857.72	[M+H]+	SM	SM t44:2	10.8862	9.89748	10.7758	7.06186	6.02956	12.4611	10.343	9.03846	13.0178	12.6609	4.47912	8.05588	3.89855	3.8708	4.4709	9.40601	14.3912	6.51725	4.66729	8.60979	6.81148	7.1143	7.45147	7.97416	14.6286	7.5184	13.6566	12.9945	7.24584	0.904798	-0.0243433	0.0434485
20.222	853.681	[M+H]+	SM	SM t44:4	16.2258	19.4319	16.9748	17.8048	13.761	17.3112	22.9685	14.8232	19.32	17.2093	17.0662	17.6696	15.8135	15.9541	20.4943	17.1889	15.699	19.0331	14.8596	21.0561	16.2816	26.2846	22.1803	19.2043	17.4946	21.4072	23.2033	16.1888	16.3865	0.0929183	-0.144329	1.0319
26.32	873.734	[M+H]+	SM	SM t45:1	2.685	1.86587	1.77559	2.06862	0.0566279	1.92529	2.10131	2.59253	2.70561	1.80583	0.0125552	2.48889	0.0191136	0.0231117	1.48818	0.0389447	0.0321503	2.57529	0.0336278	2.47463	0.0833515	0.150655	1.83401	0.0547492	0.157402	3.17033	2.33274	0.112075	3.27676	0.382432	0.412192	0.417446
24.354	871.711	[M+H]+	SM	SM t45:2	0.0551765	0.0550111	0.0598886	0.0550899	6.56366	0.119121	0.069114	0.0700605	0.0623451	0.123997	4.75049	0.0921599	4.32569	4.72977	0.102885	7.50211	4.88991	0.0207954	5.66963	0.0549547	5.20503	5.68169	0.101875	0.0416881	6.62368	0.0750031	0.129466	4.97162	0.0774764	0.235752	-0.86188	0.627545
23.835	869.698	[M+H]+	SM	SM t45:3	2.94626	2.17937	2.15586	8.43876	7.78379	5.3226	4.81526	9.12107	4.67263	7.5465	1.43803	5.37747	1.37066	1.6448	8.14768	7.64038	3.57488	4.42007	4.73819	8.26884	0.0043118	5.13587	4.85074	11.7481	7.27773	12.37	4.12	4.86029	3.27954	0.223562	-0.381086	0.650603
22.884	887.778	[M+H]+	SM	SM t46:1	3.2376	2.7524	2.84856	11.1864	10.8721	6.18946	5.2579	12.4451	4.17858	9.88358	0.427586	7.68871	1.03223	1.57773	11.0289	13.0048	4.75816	5.75174	6.54624	11.2026	5.47385	9.12281	5.15168	21.2347	13.7839	23.9492	5.85597	7.00189	4.58617	0.0369433	-0.800027	1.43246
27.228	901.763	[M+H]+	SM	SM t47:1	0	0.00775115	0.00343531	0.00287392	0.873449	0.00877193	0.00362738	1.04426	0.00790711	0.0339522	1.09573	0.984825	1.11462	1.21441	0.00324357	0.80454	1.13516	0	1.23805	0.00869823	1.10723	2.14292	0.00672726	0.99664	0.779875	0.00969603	0.0115222	0.791628	0.00241098	0.522493	-0.399441	0.281919
26.121	899.747	[M+H]+	SM	SM t47:2	3.75917	2.82897	2.89102	3.97008	0.00409253	3.3019	2.79432	4.49549	4.23041	3.83429	0	3.84482	0	0	2.99659	4.16829	0.00330741	3.94286	0	3.93751	0.00309627	0.016884	2.43127	4.89894	0.0123717	5.38808	3.72022	0.0238308	4.24398	0.803549	0.106265	0.0949876
24.248	897.73	[M+H]+	SM	SM t47:3	0.0127126	0.0136734	0.0527238	0.0109667	7.84434	0.00970141	0.00512354	0.0109222	0.00850446	0.0409751	2.96081	0.0107365	2.99843	3.74361	0.104545	9.51371	5.59857	1.38788	5.58413	0.157339	5.15307	5.52621	0.00427832	0.012748	7.33731	0.0211477	0.0283016	5.65485	0.0103952	0.105175	-1.27942	0.978088
25.577	925.759	[M+H]+	SM	SM t49:3	0	1.79823	0.155989	3.50311	2.8991	1.94771	0	3.47335	2.35784	0.0106113	1.27643	2.53199	0.128536	1.75331	2.69704	3.25338	1.85849	2.31849	0.188513	0.0356476	0.12428	2.50118	1.35159	4.11127	2.10008	5.02843	1.79343	1.53825	0.272637	0.464893	-0.318361	0.332647
23.479	969.831	[M+H]+	SM	SM t52:2	1.44594	1.24689	0.934053	1.04363	1.09704	1.33979	0.973457	1.62831	1.71761	0.878477	1.67542	1.39472	0.788183	1.56656	1.11792	1.75289	1.17335	1.42181	1.69296	1.34057	0.867465	3.86859	1.31499	1.30096	1.28081	0.983616	1.27611	1.06033	1.79332	0.305539	-0.227791	0.514934
22.854	768.711	[M+NH4]+	TAG	TAG 44:0	0.122933	0.168739	0.952841	0.0845272	1.61859	1.34209	0.283996	1.83209	0.0748738	0.0623898	0.819776	0.887167	1.40532	1.24575	0.15399	1.28447	1.26572	0.238975	1.97854	0.0218489	1.96294	1.9967	0.988087	3.30862	1.5918	2.84259	0.0949895	1.05644	1.24826	0.0842648	-0.77844	1.07435
22.104	766.688	[M+NH4]+	TAG	TAG 44:1	1.49156	0.75184	0.485162	1.81735	2.61013	1.05568	0.850325	1.85831	0.77356	1.42326	0.541482	0.977876	0.722079	0.722076	1.21353	1.63651	1.34238	1.34612	2.04016	1.64536	1.95057	2.39419	0.609746	5.79135	2.33789	4.11362	1.03082	1.53842	1.32024	0.0325194	-0.814972	1.48786
21.316	764.675	[M+NH4]+	TAG	TAG 44:2	3.45186	0.54471	0.10423	1.27019	0.993041	0.615831	0.413667	1.37833	0.501082	1.09542	0.0243743	0.639999	0.211199	0.0384545	0.774789	1.04864	0.465957	0.59351	0.782404	1.59983	0.624728	2.11709	0.601745	3.65298	1.07307	3.16879	0.502814	0.981972	0.485408	0.234879	-0.611868	0.629155
23.874	796.74	[M+NH4]+	TAG	TAG 46:0	6.78161	5.22493	5.12724	10.5593	0.0382991	8.36827	6.00668	14.3854	10.4734	10.1664	0.0401443	8.3748	9.82887	11.1232	9.36119	12.5735	0.0253416	7.29336	0.0325143	10.1061	0.0993166	0.056243	6.408	23.7794	13.3049	25.2165	8.65994	0.0203384	8.51749	0.756061	-0.13679	0.121443
22.865	794.722	[M+NH4]+	TAG	TAG 46:1	4.32595	3.9678	3.81335	14.0242	16.3093	8.15967	4.76818	11.7841	6.20903	10.7376	1.59991	7.86619	3.11492	3.96526	10.7937	9.87194	7.28716	9.72119	9.56179	10.7089	11.7393	12.3646	5.15143	35.5907	17.187	29.9813	7.85415	8.54228	9.90399	0.0286258	-0.863942	1.54324
22.128	792.705	[M+NH4]+	TAG	TAG 46:2	2.88578	2.056	0.63948	9.89913	12.2055	5.7832	3.48304	11.7331	4.15682	8.3445	0.707468	5.14935	1.41629	1.74231	7.02196	9.88392	5.06159	4.86044	7.12486	8.70717	7.71741	12.8478	3.67207	29.133	13.7391	22.7266	4.61734	6.32865	4.90047	0.0350541	-0.979813	1.45526
21.32	790.691	[M+NH4]+	TAG	TAG 46:3	2.29356	0.441681	0.0964888	2.38346	1.76487	1.16646	0.633274	0.625548	0.64373	1.86222	0.0871908	1.01845	0.0783854	0.147079	1.54172	0.640941	0.740351	0.914397	1.0642	2.6777	0.813431	2.98974	0.66694	1.81764	2.69696	6.16143	0.973136	1.35146	0.825855	0.0913225	-0.86691	1.03942
24.111	810.75	[M+NH4]+	TAG	TAG 47:0	0.306589	0.466483	0.490679	0.376091	1.26618	0.853718	0.539382	0.492458	0.296545	0.361825	0.355882	0.75066	1.59955	1.07796	0.515513	1.03541	1.23406	0.59189	3.09945	0.325393	0.861974	2.70197	0.650695	0.606451	1.07986	0.652105	0.29683	0.278324	0.426154	0.241296	-0.537097	0.61745
23.243	808.736	[M+NH4]+	TAG	TAG 47:1	0.780632	1.31652	0.781475	1.73579	2.36816	1.51968	1.61747	1.88385	1.1048	1.91912	0.620919	1.18567	1.6941	0.939696	1.75167	1.91623	1.56164	1.80977	3.87836	1.80687	2.32707	2.66443	1.13281	4.37464	2.40525	4.35985	1.08105	1.33858	1.12617	0.0160827	-0.685009	1.79364
22.534	806.721	[M+NH4]+	TAG	TAG 47:2	0.562761	0.999043	0.440473	1.4615	1.41947	1.06874	1.86053	1.59759	0.719699	1.42089	0.439095	0.790862	1.04648	0.528133	1.33826	1.25588	0.944932	1.13738	2.70111	1.23089	1.03457	1.71566	0.743247	2.92489	1.54658	2.6315	0.682274	0.798946	0.641348	0.103463	-0.471597	0.985215
24.462	824.766	[M+NH4]+	TAG	TAG 48:0	0.0223352	0.0769897	0.0579474	0.0174835	69.742	0.0831564	0.092369	0.0552994	0.0610875	0.0469749	58.7908	0.0443676	65.9081	71.5379	0.0748217	64.715	76.3318	0.144176	140.377	0.0281617	73.9774	250.044	0.0974696	0.0878268	51.9236	0.059913	0.0409485	48.9665	0.105197	0.181924	-1.30779	0.740111
23.4	822.754	[M+NH4]+	TAG	TAG 48:1a	0.0338832	28.068	0.0492062	0.038768	140.131	56.9381	0.0683767	0.0581369	4.07712	10.9322	18.6873	0.013351	27.7117	35.8797	0.0386112	108.572	66.4522	64.6175	89.2222	0.027631	84.1355	118.889	0.0572963	241.714	124.794	0.111382	5.87191	68.822	0.070765	0.0534461	-1.49336	1.27208
23.791	822.755	[M+NH4]+	TAG	TAG 48:1b	35.4104	28.068	25.9565	103.07	0.192218	56.9381	36.7006	106.013	49.9408	91.0185	0.129685	63.9464	0.146538	0.465863	89.3206	108.572	0.137537	64.6175	0.212965	88.8051	0.197623	118.889	38.1737	241.714	124.794	260.485	52.3399	0.150203	61.2046	0.0986856	-0.963735	1.00575
22.877	820.739	[M+NH4]+	TAG	TAG 48:2	20.251	16.1022	15.35	85.6418	98.1005	47.0329	33.1494	99.333	39.4578	76.697	6.04896	48.8664	10.9232	13.7448	71.0382	86.9787	41.3826	45.8945	52.9322	73.7177	55.1758	90.7142	36.0431	217.362	108.13	187.561	38.2387	54.244	47.1541	0.0377362	-0.88284	1.42324
22.151	818.723	[M+NH4]+	TAG	TAG 48:3	6.70569	5.72932	5.7461	39.7467	0.703456	20.8799	12.2687	44.3398	11.902	32.4092	1.3331	22.5086	3.1745	5.29916	26.4512	43.6473	21.5614	14.9491	1.22242	35.3657	27.508	47.6544	11.8468	111.902	60.5839	97.3989	16.0519	29.2946	15.5351	0.0227598	-1.29926	1.64283
21.434	816.706	[M+NH4]+	TAG	TAG 48:4	2.12312	1.84595	1.65457	4.14849	6.51195	3.66928	2.47917	4.23541	2.06123	4.4394	3.91477	3.79828	3.33856	3.44679	3.08307	5.51364	5.57755	2.35728	4.7113	4.80351	3.19293	8.19036	2.72173	8.83546	8.23831	10.2535	3.42995	5.95411	2.61101	0.01911	-0.637952	1.71874
25.63	838.784	[M+NH4]+	TAG	TAG 49:0	0.574069	0.406395	0.371743	0.554515	0	0.612123	0.590208	0.721182	0.856813	0.838021	0.00900274	0.531864	0.00628019	0.00964661	0.496562	0.0176044	0.00860496	0.484718	0.00380304	0.611563	0.00725689	3.36904	0.488636	0.78305	0.702303	1.03414	0.831946	0	0.586462	0.420569	-0.532548	0.376163
23.919	836.771	[M+NH4]+	TAG	TAG 49:1	0.899653	0.970437	0.450056	1.06878	7.64349	0.940862	1.00911	1.53437	0.0528974	0.355364	1.96578	0.561096	2.84173	2.84883	0.343783	7.8617	5.27554	0.815174	9.13598	0.407023	5.74152	10.3395	0.671106	2.67998	6.9502	2.90704	0.0802896	4.19536	0.817725	0.0445115	-1.23148	1.35153
23.236	834.756	[M+NH4]+	TAG	TAG 49:2	1.55981	2.04828	1.39121	8.64837	12.6596	5.73998	0.0374094	13.4762	4.30667	9.96579	12.5316	5.84371	2.15765	11.3238	8.78612	11.4973	5.47664	3.72538	4.41724	10.2832	6.66296	14.6916	4.87464	19.8615	10.6084	22.8912	3.80847	5.6892	2.69614	0.2285	-0.468915	0.641113
22.536	832.74	[M+NH4]+	TAG	TAG 49:3	1.00214	0.857446	0.800181	5.22185	5.73696	3.17733	2.8212	6.65185	1.52998	5.03594	0.248187	2.99536	0.516497	0.539532	4.50437	6.10803	0.911755	1.61764	1.89108	5.77508	0.942017	2.36985	1.73089	12.884	7.51162	12.7634	2.3707	3.68394	1.42836	0.150447	-0.740903	0.822617
26.302	852.8	[M+NH4]+	TAG	TAG 50:0	22.8748	13.3155	12.7588	15.1401	0.0400444	15.1456	15.2753	25.0223	24.4809	15.2444	0.0507679	22.016	0.0529525	0.0763878	10.5405	0.102632	0.0366381	21.5942	0.0831301	19.9721	0.0694969	0.169659	14.1134	26.7971	0.0666042	34.7573	18.7532	0.0668723	29.8316	0.781769	0.136079	0.106921
24.825	850.785	[M+NH4]+	TAG	TAG 50:1	162.022	104.293	91.7523	302.416	0.430318	171.487	125.274	398.137	190.824	299.226	0.228533	238.153	0.185539	0.278703	288.652	468.026	0.233246	206.437	0.417192	299.566	0.235347	0.514387	122.968	692.852	0.349638	848.974	152.436	0.365361	203.532	0.38027	-0.556757	0.419908
23.456	848.769	[M+NH4]+	TAG	TAG 50:2	0.561111	0.46225	64.7476	490.99	716.985	283.92	22.2609	719.16	235.76	6.40917	65.5807	328.559	81.6865	88.0863	509.253	697.47	314.083	180.269	449.133	55.6428	330.734	744.029	242.195	1054.84	576.377	1358.23	207.048	321.917	160.964	0.0353473	-1.11423	1.45164
22.952	846.75	[M+NH4]+	TAG	TAG 50:3	94.0403	71.543	74.7425	442.888	501.494	230.511	172.36	481.498	142.909	385.125	3.96589	271.076	0.409779	0.411055	390.446	502.363	0.501756	177.032	0.642554	426.092	0.467205	1.21165	163.992	975.211	571.892	1002.73	178.578	304.426	153.735	0.246581	-0.655703	0.608041
22.291	844.736	[M+NH4]+	TAG	TAG 50:4	21.8083	14.995	15.9523	109.292	5.22641	60.889	46.8385	137.653	40.6628	99.916	3.95398	65.7016	5.81908	6.36356	75.7374	131.119	3.36912	37.7153	5.51	111.633	3.19669	8.63002	40.82	271.087	6.11841	238.244	39.3003	5.04489	34.4359	0.396007	-0.57263	0.402297
21.552	842.724	[M+NH4]+	TAG	TAG 50:5	2.65698	1.35698	1.40117	13.5368	1.03817	6.2262	4.52546	16.6794	4.1941	12.3271	0.288493	8.73551	1.25316	1.41373	7.17264	1.82628	6.51766	3.98653	10.288	12.2353	7.56294	2.23341	4.88486	3.26714	16.5654	33.9172	3.93724	8.24275	3.11768	0.258206	-0.633988	0.588034
24.89	864.802	[M+NH4]+	TAG	TAG 51:1	0.36961	0.304592	0.273331	0.633272	4.3238	0.485641	0.259621	1.45683	0.503503	0.539008	2.41561	0.620733	1.66184	1.81855	0.595529	1.85989	3.32332	0.571523	4.92791	0.593329	2.56595	10.2822	0.430583	2.05191	1.47443	0.918798	0.319604	3.25585	0.433673	0.150534	-1.00149	0.822367
24.177	862.787	[M+NH4]+	TAG	TAG 51:2	4.70885	3.42387	3.03865	14.0442	0.0720679	7.70459	6.38495	18.3096	5.44321	13.3835	0.0404549	9.58734	0.0270321	2.95433	17.1635	24.8263	0.038691	6.31484	0.152521	17.4162	0.0642175	0.197162	5.88751	34.5183	16.7309	40.0523	5.80629	0.0496488	5.15027	0.177162	-0.868742	0.75163
23.225	860.77	[M+NH4]+	TAG	TAG 51:3	7.23936	4.08441	4.54064	31.4039	38.4702	17.7851	16.0576	42.9084	11.8278	32.1114	1.43098	19.7113	3.76122	3.68311	30.3863	43.0158	20.0434	11.2778	31.8951	38.9495	17.6499	45.2633	13.4615	68.513	35.7977	74.6468	10.7282	18.6586	7.00985	0.0382023	-0.892047	1.41791
22.517	858.754	[M+NH4]+	TAG	TAG 51:4	3.45374	1.61805	1.76589	13.2872	14.9701	8.69742	8.29529	20.7954	5.63597	14.8546	0.360866	8.37842	1.83049	1.5346	9.8137	13.9812	7.12235	4.90124	12.5555	16.6327	5.81453	18.4368	6.01071	25.3139	13.7337	27.0118	0.216907	6.88208	2.52431	0.160992	-0.59711	0.793195
21.908	856.74	[M+NH4]+	TAG	TAG 51:5	0.0542111	0.0692439	0.0985594	1.77063	1.35478	0.703571	1.37726	2.17362	0.475443	1.62394	0.0492821	1.11705	0.0697842	0.0648885	0.868807	1.1397	0.53499	0.475116	0.952017	1.64339	0.374014	3.09432	0.50954	3.42414	1.32566	3.83337	0.233585	0.520229	0.118121	0.212319	-0.69223	0.673011
27.748	880.833	[M+NH4]+	TAG	TAG 52:0	6.01049	0.0125707	4.70771	0.0155366	0.0185039	5.09495	0.0178893	10.4073	0.0149444	0.0116296	0.0162765	9.65866	0.0221757	0.0142313	3.00209	5.72983	0.0148548	5.19523	0.0226755	0.0123574	0.0158503	0.0746942	5.81993	6.93289	5.7222	0.0214489	6.36777	0.016846	11.7058	0.570566	-0.392242	0.243694
26.112	878.815	[M+NH4]+	TAG	TAG 52:1	46.6459	30.6247	28.9972	50.723	0.145154	43.1529	28.7015	87.9423	61.5538	56.3788	0.107878	55.7417	0.102258	0.0947892	35.0106	84.5559	0.0843389	48.546	0.118677	45.1172	0.100441	0.294709	27.7627	95.4016	0.153285	123.186	50.5706	0.121032	58.9682	0.820312	-0.11594	0.0860211
24.657	876.798	[M+NH4]+	TAG	TAG 52:2	230.212	174.934	152.108	620.466	0.626228	291.303	220.873	701.073	281.68	558.422	0.296834	417.089	0.224501	0.254241	653.392	1037.37	0.402363	333.293	0.484334	643.599	0.364695	843.401	219.572	1239.28	604.313	1565.91	252.208	392.43	276.113	0.0583288	-1.0439	1.23412
23.701	874.788	[M+NH4]+	TAG	TAG 52:3a	419.833	246.175	255.599	1487.34	1719.25	825.2	723.11	1851.04	646.073	1476.06	131.097	995.597	1.89237	3.43614	1402.96	1994.17	2.37824	680.594	2.5919	1713.09	0.614967	1877.73	688.883	2651.52	1457.53	2915.02	562.442	872.004	2.50123	0.264533	-0.542402	0.57752
24.5	874.788	[M+NH4]+	TAG	TAG 52:3b	2.12456	2.40897	0.342861	1.40908	0.511594	0.865538	0.776539	1.47607	0.674792	1.29742	0.140836	0.703524	0.114461	0.124922	3.52355	1.21727	0.33301	0.692143	0.398309	0.741299	0.208859	0.843646	0.565392	2.26736	0.844472	2.5414	0.572202	0.515828	0.431178	0.709435	-0.175545	0.149087
23.029	872.77	[M+NH4]+	TAG	TAG 52:4a	354.14	172.398	197.33	1181.43	60.3555	750.364	681.883	1613.15	573.979	1213.18	87.7385	815.651	102.524	104.241	915.932	1299.75	58.7802	571.465	110.539	1332.43	46.8705	131.312	616.862	2000.2	54.4921	2092.42	458.566	58.9289	279.784	0.654594	-0.243095	0.184028
23.433	872.77	[M+NH4]+	TAG	TAG 52:4b	74.2702	59.7745	66.2561	65.434	0.790099	44.3881	38.9597	72.4355	51.2579	40.3148	0.117779	73.6823	0.0482456	0.105629	47.2474	70.3471	0.295043	83.3628	0.61024	80.7877	0.329675	0.987834	21.6948	69.6479	0.855446	64.3408	48.9643	0.546872	90.4302	0.791546	0.11778	0.101524
22.474	870.753	[M+NH4]+	TAG	TAG 52:5	67.4098	22.4278	24.0925	223.423	18.6128	109.935	105.161	20.4098	92.8935	238.719	1.39539	18.3309	2.55444	3.20968	147.042	21.4137	2.73873	85.3124	3.5065	229.505	2.36512	27.6164	100.269	43.5863	20.6106	4.30455	77.9302	15.4387	20.5236	0.59827	0.341402	0.223102
21.618	868.736	[M+NH4]+	TAG	TAG 52:6a	8.46169	5.15602	5.58998	45.5932	5.04817	22.3817	18.4896	54.2592	13.467	44.8172	1.15507	30.8508	1.77872	1.65336	24.7837	5.48759	4.04011	14.2413	5.87216	48.001	3.5549	10.7411	15.7288	116.02	5.78211	116.4	14.8064	3.06878	10.4377	0.476606	-0.525436	0.321841
21.949	868.734	[M+NH4]+	TAG	TAG 52:6b	2.41342	1.05174	1.16772	5.36799	14.3107	2.43635	1.67494	4.87425	2.36373	4.17063	15.6904	3.43373	16.4767	22.5166	3.60696	5.48759	17.4577	4.63592	20.1178	4.56202	17.2018	22.093	2.2308	12.4806	15.0328	9.38136	2.20461	15.9455	2.13084	0.222616	-0.558615	0.652444
20.778	866.725	[M+NH4]+	TAG	TAG 52:7	0.210481	0.107349	0.119395	1.16228	1.63296	0.602221	0.413984	1.30111	0.350973	0.334387	0.204922	0.752196	0.263215	0.785162	0.44371	0.974796	0.322466	0.298005	0.630203	1.04773	0.569285	2.18359	0.399303	2.84914	1.77812	2.71928	0.0185565	0.909719	0.21003	0.12685	-0.798244	0.896711
26.164	892.831	[M+NH4]+	TAG	TAG 53:1	0.154747	0.0831271	0.0786475	0.145283	0.721609	0.153464	0.0873585	0.177827	0.19348	0.162378	0.333041	0.178559	0.46385	0.445904	0.0969189	0.561304	0.659588	0.162884	0.723994	0.15578	0.555564	2.58093	0.0822296	0.158651	0.857929	0.251603	0.153137	0.625165	0.173383	0.122592	-1.10705	0.911538
24.718	890.816	[M+NH4]+	TAG	TAG 53:2	0.704867	0.604272	0.47642	0.861425	5.31279	0.821805	0.484099	0.927759	0.662358	0.746972	1.55668	0.761202	1.92488	1.95124	0.865364	5.50384	4.26814	0.840055	5.94112	0.949799	3.6434	12.9748	0.602828	0.379101	3.53093	1.65133	0.670725	3.57111	0.84022	0.0666927	-1.27777	1.17592
24.165	888.799	[M+NH4]+	TAG	TAG 53:3	5.0895	2.69969	2.6469	18.9842	26.0662	11.3552	10.109	31.8848	8.32489	19.4142	1.47443	13.0149	0.385087	0.272416	18.4163	29.1339	0.32489	6.71211	22.4275	25.2319	0.0464985	35.1214	9.15055	37.5353	18.4283	42.2673	6.64464	11.0828	3.98692	0.135906	-0.713231	0.866763
23.257	886.785	[M+NH4]+	TAG	TAG 53:4	4.96545	3.47343	3.51499	25.3319	29.6252	13.4065	12.1641	33.3785	8.58063	23.5248	1.25003	15.2741	1.40248	0.26851	22.435	38.2279	15.6711	7.42894	1.39126	33.232	14.1084	1.60516	9.9214	52.8835	26.7219	51.6955	7.93587	13.9368	5.38045	0.171108	-0.680867	0.766729
22.564	884.766	[M+NH4]+	TAG	TAG 53:5	3.49878	1.76725	2.16821	15.6006	16.6413	9.17615	8.84163	21.5112	6.22279	16.2383	0.868613	9.82831	0.808051	0.824464	10.7483	17.3928	0.81994	4.79309	13.913	20.1093	7.02865	20.702	6.39518	29.2518	15.2954	28.7852	5.31432	7.50856	3.04668	0.138575	-0.645847	0.858316
22.011	882.752	[M+NH4]+	TAG	TAG 53:6	0.552628	0.138784	0.135277	2.32739	2.10039	1.08739	1.01515	2.89317	0.845725	2.28211	0.0705834	1.50592	1.30113	1.45315	1.18537	1.95996	1.10512	0.699819	2.02939	2.44571	1.18961	4.20192	0.870777	4.61676	2.06323	4.77412	0.559041	1.00279	0.286575	0.156204	-0.611563	0.806309
29.005	908.862	[M+NH4]+	TAG	TAG 54:0	0	0	0	0	0.787046	0	0.157936	0.53334	0.00759271	0	0.51964	0	0.757979	0.626923	0	0.498765	0.784175	0.00368484	0.756257	0	0.823204	1.63137	0	0.477876	0.747923	0	0.0125938	0.765045	0	0.226925	-0.839622	0.644117
26.741	906.85	[M+NH4]+	TAG	TAG 54:1	0	0.0158519	0.0146413	0.00706756	5.45692	0.018204	0.0114688	0.0292145	0.0218873	0.00919419	3.85127	0	5.16608	5.18638	0	0.0117183	6.9913	0.0172831	5.71602	0.0231618	7.08967	18.2235	0.00630772	0.0117471	0.0123521	0.01212	0.0163656	5.45394	0.0152845	0.326828	-1.04018	0.485681
25.303	904.831	[M+NH4]+	TAG	TAG 54:2a	0.1176	0.123002	0.0880829	0.105054	105.464	0.096882	0.081756	0.174598	0.104988	0.133205	29.2707	0.110859	41.6268	60.7753	0.124946	102.598	69.2357	0.118716	71.7441	0.15087	68.265	151.262	0.0672238	0.184096	68.4807	0.220924	0.0322591	68.3512	0.104406	0.147323	-1.23507	0.83173
25.931	904.832	[M+NH4]+	TAG	TAG 54:2b	36.3416	30.3566	24.4335	57.8953	0.0921914	40.1036	24.2536	90.8187	46.2507	58.8051	0.0517742	49.1628	0.0652399	0.0447663	45.0791	102.598	0.04396	34.4629	0.0818339	45.3011	0.0386672	0.18622	23.2316	102.739	0.113269	138.765	39.5867	0.0754369	35.7963	0.713537	-0.209135	0.146584
23.552	902.805	[M+NH4]+	TAG	TAG 54:3a	1.54371	40.3797	2.00929	232.862	2.55357	121.526	110.901	267.222	99.1794	213.574	2.82395	146.621	3.63496	4.84224	178.914	328.659	142.07	87.1021	4.43898	2.99267	119.517	253.728	95.5839	386.879	193.177	375.049	75.9967	108.869	58.8622	0.0960534	-0.849048	1.01749
24.196	902.817	[M+NH4]+	TAG	TAG 54:3b	2.56698	2.54191	8.13786	2.23708	371.043	6.85896	1.62158	392.209	2.00406	1.70921	37.097	10.7516	53.4889	66.7294	1.96811	658.903	228.239	2.36011	273.621	2.64011	198.27	470.254	3.34657	8.70202	303.412	8.64376	1.67305	177.631	21.2232	0.178317	-1.20019	0.748807
25.13	902.82	[M+NH4]+	TAG	TAG 54:3c	4.10441	3.71786	2.76516	0.719293	0.265199	0.46843	2.73988	0.875741	5.0497	190.046	0.100732	0.54601	0.105717	0.13813	3.62185	1.00005	0.135455	4.38143	0.149969	389.488	0.123476	0.354959	0.286965	0.458256	0.691085	1.12618	4.64775	0.655966	0.489647	0.689005	-0.846033	0.161778
23.745	900.799	[M+NH4]+	TAG	TAG 54:4a	245.385	187.936	166.023	1102.55	70.9144	563.251	519.517	1262.72	457.886	1011.03	100.404	680.271	126.306	132.596	834.624	1545.12	76.3313	405.785	139.729	1313.69	74.486	180.415	449.373	1826.7	17.9706	1752.33	355.826	68.2449	272.273	0.477458	-0.391383	0.321065
24.332	900.799	[M+NH4]+	TAG	TAG 54:4b	84.4478	57.8789	60.3201	60.9004	0.583629	48.8417	42.7333	83.1875	58.3745	42.6681	0.141667	76.0513	0.1323	0.156914	40.1947	68.6171	0.266126	79.9227	0.449564	73.8132	0.212905	0.721781	23.4082	64.9093	0.511633	61.3446	59.1349	0.3625	99.2065	0.647166	0.204719	0.188984
22.95	898.783	[M+NH4]+	TAG	TAG 54:5a	303.116	187.572	193.458	1216.62	152.963	723.044	703.986	1504.55	582.407	1201.55	189.399	807.84	209.428	236.416	767.692	1318.33	131.421	455.947	182.108	1428.37	91.3067	1451.84	571.888	1758.64	966.354	1690.94	420.321	149.324	280.989	0.349129	-0.406842	0.457014
23.388	898.785	[M+NH4]+	TAG	TAG 54:5b	164.838	172.623	219.582	178.258	4.83663	121.157	84.3513	5.97831	133.646	97.2727	6.57977	5.55165	9.36799	0.204067	137.728	4.51079	4.77465	181.498	0.568578	182.361	0.277576	10.8637	48.3334	6.08317	4.32721	129.018	146.129	4.87069	6.7991	0.331381	0.571661	0.479673
23.656	898.785	[M+NH4]+	TAG	TAG 54:5c	5.57606	4.9242	5.08765	5.44901	0.517804	3.66744	3.73829	0.801257	4.46895	4.36879	0.180453	5.55165	0.177237	0.16045	3.32646	0.738771	0.305872	5.678	0.384296	6.31112	0.246474	0.788828	1.8535	0.975466	0.492533	4.75128	3.65182	0.414995	6.7991	0.401338	0.38231	0.39649
22.33	896.77	[M+NH4]+	TAG	TAG 54:6a	156.713	69.085	73.8591	578.838	43.0692	359.078	354.556	810.456	294.678	608.023	36.2747	392.473	30.407	28.8797	288.822	515.05	38.0531	206.83	48.6589	691.587	25.145	91.6262	279.465	864.423	54.4174	846.977	190.141	32.2673	107.76	0.913336	-0.058738	0.0393692
22.712	896.769	[M+NH4]+	TAG	TAG 54:6b	36.9219	23.3015	28.9386	63.6797	173.029	31.1219	24.4465	51.1214	38.5672	58.7794	334.581	45.0742	299.74	324.268	48.9323	185.507	228.871	50.8228	361.347	59.6369	223.946	345.211	22.6056	161.081	164.104	82.57	39.2924	201.924	30.1815	0.390204	-0.425024	0.408708
23.009	896.771	[M+NH4]+	TAG	TAG 54:6c	257.819	198.938	205.647	175.86	0.307126	180.576	153.087	171.615	268.14	152.091	0.162083	205.51	0.255765	0.163069	124.033	185.507	0.255178	295.299	0.406103	237.434	0.324184	0.748428	78.763	161.081	164.104	141.97	262.411	0.327074	329.029	0.831084	0.0911233	0.0803552
21.616	894.754	[M+NH4]+	TAG	TAG 54:7a	35.8871	10.6669	11.0475	118.567	8.65934	63.043	56.4335	160.542	56.406	129.848	2.24491	89.4691	13.3195	9.72821	44.4219	79.013	7.18961	39.7788	8.30546	114.563	4.67193	199.577	53.444	210.847	12.5502	195.844	33.7906	6.31538	20.5264	0.56721	-0.329128	0.246256
22.154	894.755	[M+NH4]+	TAG	TAG 54:7b	6.1609	2.02554	27.5069	8.61962	19.1107	26.1943	2.98408	23.1938	5.01458	7.33369	19.4701	24.7601	1.08123	24.3098	6.40209	26.6415	19.926	7.96843	37.9914	9.64911	0.0681362	45.0246	8.93397	33.9016	25.164	15.9614	4.94098	26.6441	35.9428	0.183198	-0.526242	0.737079
21.069	892.738	[M+NH4]+	TAG	TAG 54:8	1.91408	0.477731	0.461867	5.15286	1.68489	2.94374	2.18821	6.53995	2.81709	8.07595	2.13144	4.75672	1.85591	2.18903	1.82825	1.52536	1.58131	1.49351	2.97546	3.94496	2.16178	14.6826	3.16248	3.55628	2.48694	11.4543	1.78386	1.22466	0.974853	0.640349	-0.244923	0.193583
25.937	918.843	[M+NH4]+	TAG	TAG 55:2	0.151034	0.0714332	0.056518	0.175549	0.555753	0.132625	0.0896351	0.0149802	0.144686	0.189715	0.141727	0.167783	0.266512	0.250466	0.156897	0.383777	0.409269	0.136539	0.466466	0.151959	0.380558	1.87391	0.13255	0.415573	0.445471	0.383393	0.155009	0.517338	0.137571	0.0573905	-1.25209	1.24116
25.192	916.829	[M+NH4]+	TAG	TAG 55:3	0.601721	0.526674	0.492803	0.782945	0.0172619	0.713125	1.13629	2.23192	1.0163	2.25762	0	1.4299	0.0427066	0.0154496	2.22722	1.78431	0.0136459	0.65962	0	2.91285	0.0676463	0.0213999	0.48927	4.309	0.0773025	2.23158	0.855203	0.971971	0.54307	0.398013	-0.508046	0.400103
24.201	914.813	[M+NH4]+	TAG	TAG 55:4	1.57712	1.09671	0.988994	7.09717	0.71889	4.28041	3.88216	13.2362	3.12235	6.70549	1.04439	4.45677	1.18973	1.15514	6.79988	12.7308	0.841906	2.37932	1.13478	11.6752	0.879814	1.54835	3.38852	15.0012	0.546447	16.2789	2.83551	0.573122	1.57044	0.376668	-0.529588	0.424041
23.26	912.802	[M+NH4]+	TAG	TAG 55:5	1.81762	1.47408	1.51183	6.28609	7.87551	3.80217	3.43598	10.6473	3.14241	6.2721	1.28501	4.15602	1.25954	1.39348	1.24313	0.809297	4.17316	2.3842	7.68313	9.29957	0.633376	9.49516	2.8373	11.0751	6.06111	10.9351	2.7159	3.4443	1.81948	0.393343	-0.357297	0.405229
23.368	910.787	[M+NH4]+	TAG	TAG 55:6	2.58875	1.90769	2.07241	2.13199	0.0888484	2.40759	1.75766	2.31921	3.41541	2.48132	0.00742237	2.56297	0.00464838	0.0117882	1.4628	2.32609	0.255372	2.97497	0.220074	0.475961	0.226844	3.5773	1.00583	2.16785	0.0087402	2.15097	3.60395	0.00635389	3.14752	0.795635	0.108494	0.0992862
27.472	932.864	[M+NH4]+	TAG	TAG 56:2	1.6546	1.47325	1.26915	1.51886	0.0127427	1.60283	1.04859	1.33588	1.95157	2.42188	0.0178772	1.75334	0.0126969	0	1.35712	0.0223271	0	1.18181	0	1.44089	0	0.0478718	0.231273	2.94563	0.0223535	2.86821	1.74841	0.00978171	1.18726	0.435114	0.398719	0.361397
25.832	930.847	[M+NH4]+	TAG	TAG 56:3	8.21926	7.35477	5.1832	13.415	0.0153962	11.5187	8.78392	28.0707	11.165	15.9495	0.0194846	0.585914	0.0679834	0.0959636	15.5489	1.12429	0.0756769	5.86668	0.0436836	18.3891	0.0479802	3.3639	5.48372	0.656649	1.10931	41.2175	9.8906	1.90722	0.723024	0.813876	0.166326	0.0894418
24.548	928.831	[M+NH4]+	TAG	TAG 56:4a	11.2759	9.00635	8.31624	39.5005	7.70965	32.6629	28.8909	102.222	24.0508	37.7137	31.618	26.7605	25.3128	29.0781	35.5086	77.8835	25.5693	14.7683	13.5548	62.3264	7.74462	63.7276	17.505	71.4016	50.494	9.33453	21.0441	28.8899	9.1484	0.631823	-0.197803	0.199404
25.177	928.829	[M+NH4]+	TAG	TAG 56:4b	10.5206	8.27474	14.6142	7.72129	19.3602	5.67935	5.64212	19.3168	6.51062	6.80577	0.0670512	15.6915	0.104059	0.11927	4.72639	16.4865	0.0632741	8.84252	0.0593183	7.59253	0.02474	68.9112	4.468	12.0406	16.6533	8.0524	6.10715	24.3155	9.70679	0.425067	-0.543417	0.371543
25.555	928.831	[M+NH4]+	TAG	TAG 56:4c	18.1374	11.9994	14.6142	11.254	0.0175902	13.8202	8.38654	19.3168	21.2167	10.0085	0.0380979	0.0847338	0.0129635	0.0255673	6.45522	0.108587	0.0119067	13.0574	0.0132593	12.6127	0.00971214	0.0376403	0.0616576	0.115626	0.0702014	10.5494	19.6899	0.0103729	20.8763	0.222061	0.7232	0.653527
23.507	926.811	[M+NH4]+	TAG	TAG 56:5a	10.4132	10.8943	11.4935	32.7256	22.3305	31.3276	29.0439	78.5724	22.4843	9.70941	22.5881	22.4962	30.9657	44.6102	6.65062	45.3851	22.9367	10.6701	31.1598	10.5231	63.2418	59.6274	17.0423	50.967	38.7885	64.5366	9.77851	24.4111	47.5613	0.380991	-0.307137	0.419086
24.309	926.814	[M+NH4]+	TAG	TAG 56:5b	77.6159	59.047	56.5925	60.7531	1.90143	49.7973	36.2613	3.26916	59.7297	36.9515	0.066781	67.6653	0.0459117	0.0693161	41.3207	1.9813	0.0427397	71.9156	0.0704419	60.0253	0.0318396	5.42856	19.3218	2.84793	2.54977	45.4139	62.3803	2.20851	4.1498	0.158844	0.772704	0.79903
24.617	926.813	[M+NH4]+	TAG	TAG 56:5c	3.39932	2.65574	3.06328	2.76197	0.0501663	1.80363	2.19241	0.0589818	2.47004	1.92204	0.0614253	3.31063	0.0560081	0.0517751	1.59915	0.0934909	0.033325	2.93981	0.0336221	3.2241	0.0227262	0.0659724	1.08128	0.0442377	0.0323893	2.2586	2.21103	0.0181476	0.0769886	0.108071	0.896129	0.966291
23.239	924.798	[M+NH4]+	TAG	TAG 56:6a	46.5911	44.9211	47.6836	63.1058	52.131	37.6375	26.03	57.4028	42.7848	47.6913	230.712	51.5681	44.9357	224.12	57.9222	77.3357	52.3452	49.6684	57.0844	58.9282	211.669	95.1137	19.2466	97.9675	60.8311	72.1269	43.0136	162.965	47.8054	0.820966	-0.0948172	0.0856748
23.785	924.802	[M+NH4]+	TAG	TAG 56:6b	162.202	126.966	136.921	120.304	0.226993	150.058	113.368	125.941	225.048	125.179	0.403827	135.58	0.144145	0.125299	85.8796	129.144	0.117179	175.257	0.127939	148.233	0.212143	200.845	61.978	109.046	0.248343	103.765	233.139	0.216549	211.636	0.884847	0.0621161	0.0531319
22.319	922.781	[M+NH4]+	TAG	TAG 56:7a	15.8342	14.9	17.8933	22.8372	43.1824	15.2599	12.0892	24.8018	17.129	15.4728	20.3682	18.4873	18.7824	15.5282	18.0665	27.4016	44.2758	22.2943	48.7983	30.2079	23.8725	39.2359	7.54119	27.7887	19.7041	28.7164	17.4391	29.685	16.664	0.048024	-0.459946	1.31854
22.603	922.78	[M+NH4]+	TAG	TAG 56:7b	28.2536	15.3128	18.1418	68.0644	238.333	26.5699	12.2785	46.7697	30.814	16.8465	451.687	40.4578	364.596	426.035	18.0665	74.8722	280.331	37.887	360.795	30.2079	276.658	336.305	21.807	135.69	201.963	86.7769	29.4398	269.994	21.0678	0.745558	-0.190779	0.127518
21.986	920.767	[M+NH4]+	TAG	TAG 56:8a	9.03694	3.41927	4.51437	23.5544	43.7595	9.77229	8.44846	18.3125	12.2732	22.8353	84.7617	15.0632	64.5458	3.72733	13.3221	21.2234	53.3008	12.5229	69.3928	20.6305	40.2289	113.44	8.37533	42.8442	49.2949	28.7505	9.79777	42.6815	5.29306	0.230194	-0.613342	0.637906
22.305	920.769	[M+NH4]+	TAG	TAG 56:8b	60.2309	67.2816	78.2203	62.7871	31.0848	48.3	33.2004	57.5418	66.3293	48.1637	0.0213621	58.6792	0.132658	0.161713	43.9126	2.80204	0.123098	84.3704	0.15665	66.1138	0.0633587	0.212624	22.9468	66.4896	49.2949	38.5474	74.088	0.155126	70.7266	0.421565	0.334865	0.375135
21.39	918.753	[M+NH4]+	TAG	TAG 56:9	2.3934	0.956893	1.31507	4.94715	3.33086	2.72543	1.93347	2.67275	2.67539	5.64183	2.69865	2.64607	3.2827	3.06184	2.53466	3.98276	5.5459	3.17457	6.01849	4.33625	2.03926	7.22738	1.27067	8.19834	5.75376	7.17075	3.04808	2.28927	2.56217	0.0354875	-0.594162	1.44992
23.263	936.799	[M+NH4]+	TAG	TAG 57:7	2.23097	1.74619	1.95319	1.91473	0.0191714	2.43883	1.34003	1.97688	3.4671	2.30826	0.0219294	1.84916	0.00939428	0.0541931	1.24368	1.81727	0.0246345	2.13182	0.0149495	1.88021	0.0156809	0.621329	0.690088	1.28227	2.1668	1.29108	3.38598	2.00696	2.20295	0.720969	0.137523	0.142083
21.614	944.765	[M+NH4]+	TAG	TAG 58:10a	4.9442	2.64655	3.53775	7.95131	69.8851	4.77899	3.18248	6.27019	6.89352	8.21909	111.49	5.21014	95.0818	105.849	4.46371	6.36114	63.9748	6.94646	101.552	7.07305	45.2902	18.8883	3.33676	13.6323	70.8966	5.5705	5.50507	3.19969	2.97585	0.61148	0.377006	0.213618
21.989	944.769	[M+NH4]+	TAG	TAG 58:10b	98.3364	105.947	118.026	86.5359	0.106488	85.3028	55.8521	88.9008	108.441	46.4121	0.348689	95.7681	0.137885	0.296997	67.7977	86.4029	0.549942	121.645	0.070539	112.59	0.24284	0.419674	29.7088	47.8169	0.37707	57.7333	126.168	0.534661	119.764	0.506571	0.305741	0.29536
21.377	942.751	[M+NH4]+	TAG	TAG 58:11	1.07027	1.35161	1.60824	1.11183	0.529764	1.40658	0.785624	1.05349	1.83625	0.7414	0.0332757	1.00221	0.00182685	1.17606	1.16985	1.27582	0.00287402	1.35843	0.00256962	1.47941	0	2.0747	0.389966	0.653361	1.28027	1.07794	2.69831	0.239088	1.44049	0.905335	-0.0440581	0.0431907
20.727	940.734	[M+NH4]+	TAG	TAG 58:12	2.09134	1.60193	2.37163	1.75974	2.56084	2.50437	1.33374	2.06439	2.94957	1.81903	3.08943	2.07117	2.60387	4.06689	1.55283	2.53616	3.68255	2.24889	4.7091	2.60947	3.35511	5.18537	0.859201	1.30637	2.09018	1.54961	3.63132	2.74614	2.89201	0.318659	-0.216921	0.496674
29.444	960.897	[M+NH4]+	TAG	TAG 58:2	0.764625	0.314408	0.380696	0.35057	0	0.444506	0.477001	0.161851	0.443112	1.18201	0	0.0976325	0	0	0.350382	0.0428034	0	0.239465	0	0.607658	0	0.00599535	0.147487	0.161754	0.0156254	0.160681	0.948405	0	0.263918	0.248166	0.748445	0.605257
26.605	958.875	[M+NH4]+	TAG	TAG 58:3	0.119485	0.0747036	0.0767652	0.107693	0.427522	0.503581	0.0543999	0.847585	0.133305	0.0815948	0.144111	0.600796	0.677519	0.182607	0.0613162	1.15284	0.272308	0.077493	0.323476	0.0828873	0.712675	2.53107	0.0430564	0.0448807	1.65979	0.115096	0.105138	1.04056	0.133893	0.21032	-0.951982	0.67712
25.777	956.861	[M+NH4]+	TAG	TAG 58:4	0.890842	0.697011	0.609892	0.552246	0.81071	0.596486	1.72892	5.80316	1.60175	2.12085	0.827678	1.12693	0.448943	1.34692	1.94719	0.95405	0.938437	0.78299	0.493151	2.99196	0.400302	4.65583	0.380995	2.93289	1.03861	5.96524	1.61899	1.67674	0.313416	0.450169	-0.399992	0.346624
24.392	954.847	[M+NH4]+	TAG	TAG 58:5	1.97879	2.03977	1.59946	1.49034	4.87997	1.4542	0.960642	5.05153	1.63002	1.7494	5.4616	1.30112	6.98739	9.85745	1.47849	3.02571	6.25547	1.82446	7.1242	2.71874	5.90353	15.4587	0.875256	2.53956	2.52647	4.22369	1.6006	5.53241	2.26741	0.457215	-0.348496	0.339879
23.878	952.83	[M+NH4]+	TAG	TAG 58:6a	5.62617	6.59515	4.80744	6.01776	5.77106	4.77297	6.31659	7.42132	7.02522	7.19648	5.31636	5.46129	2.31698	2.51667	6.42955	9.18492	1.54576	5.18192	2.44558	5.65898	1.78937	11.524	1.93089	7.47298	6.8893	7.63814	18.0322	6.37726	5.6985	0.411862	-0.24241	0.385248
24.196	952.829	[M+NH4]+	TAG	TAG 58:6b	6.47147	6.47981	1.09454	5.62921	13.8088	0.86642	3.46673	1.23112	6.03005	5.21414	16.9016	0.916837	17.8447	15.8908	5.58175	1.06428	30.8303	5.522	19.2179	5.4771	36.7549	3.61202	0.358008	0.65987	1.56363	1.35638	5.91406	18.3941	1.45721	0.589712	-0.336266	0.22936
24.811	952.833	[M+NH4]+	TAG	TAG 58:6c	10.6642	12.9157	12.2917	10.172	0.049559	22.1706	8.45322	13.5702	38.4044	14.6878	0.0575014	10.735	0.0787559	0.0577791	6.54177	0.0208936	0.0283068	10.6779	0.0521062	9.6885	0.0381773	0.0602804	4.80238	11.7594	0.11135	11.5523	42.9299	0.0921041	17.1279	0.417166	0.517667	0.379691
23.156	950.812	[M+NH4]+	TAG	TAG 58:7a	14.182	16.2118	19.0799	14.096	47.9381	11.6148	7.41316	3.9236	11.2464	6.55241	66.414	3.00177	61.8601	71.1931	8.58005	12.3243	66.8283	15.1777	52.9362	15.8321	79.6819	19.5577	1.2967	15.9449	10.6995	10.9887	14.2269	4.99304	2.69582	0.72563	0.196088	0.139285
23.606	950.815	[M+NH4]+	TAG	TAG 58:7b	56.2638	55.9746	56.3058	37.7359	0.203614	65.6407	36.6056	41.0436	105.757	53.2337	0.324382	41.6247	0.197169	0.224296	26.0127	35.2407	9.47083	48.8015	0.0403545	36.8875	0.175726	53.1773	18.1352	22.4267	56.5087	21.8747	112.811	70.318	64.2493	0.933146	0.0355465	0.0300502
22.524	948.799	[M+NH4]+	TAG	TAG 58:8a	3.4761	1.81629	2.25834	7.1662	38.1459	2.57539	2.55453	4.53191	2.84283	8.4361	55.4919	4.08242	46.2839	59.0134	6.33151	13.6374	8.23508	4.40455	46.9205	8.31214	43.7944	48.1886	2.01041	24.0949	11.0595	14.917	3.40154	2.64894	2.44907	0.888706	0.0891152	0.0512421
22.888	948.802	[M+NH4]+	TAG	TAG 58:8b	44.7427	41.4842	42.4386	39.3479	68.9335	39.6596	26.3758	94.8602	53.2333	34.0641	87.3781	87.0824	94.9525	124.763	30.9846	58.5392	48.2701	44.1236	64.2817	39.5553	25.2884	85.8696	21.7433	37.5722	58.5143	24.2937	56.5924	70.4813	99.4954	0.242011	0.299317	0.616165
22.32	946.783	[M+NH4]+	TAG	TAG 58:9	30.1133	34.8908	41.3303	32.7128	3.06258	25.8406	17.4892	3.95739	31.2682	24.311	3.86367	31.0207	5.64059	6.3966	26.2285	3.08036	2.61068	35.9063	4.07323	33.0455	2.15177	7.24123	11.6219	2.34269	3.04402	18.086	36.1113	24.6209	37.8393	0.414867	0.334637	0.382091
22.162	972.813	[M+NH4]+	TAG	TAG 60:10a	3.28852	1.75079	1.72906	1.29031	0.687337	1.68061	1.98403	0.82065	3.80244	0.515278	1.16478	1.35424	1.23279	12.8537	1.17346	1.52758	6.52023	1.87975	14.536	3.9634	2.16751	2.29261	0.597492	2.23654	3.05487	0.540723	4.2972	1.42484	2.17303	0.530088	-0.402955	0.275652
22.721	972.799	[M+NH4]+	TAG	TAG 60:10b	104.761	87.108	94.1261	81.22	0.0121353	87.751	62.3127	86.5853	121.378	56.9166	0.0336674	87.9043	0.00639071	0.0117756	61.8812	75.1408	0.00945462	115.609	0.00746333	105.302	0.00621069	0.0107269	31.7752	53.9828	0.0106394	51.8985	145.081	0.0225392	127.814	0.549078	0.27862	0.260366
21.965	970.783	[M+NH4]+	TAG	TAG 60:11	32.7682	32.9695	36.9533	30.8567	3.77288	29.2522	20.4738	3.20934	37.1392	17.6692	6.50095	33.8073	7.7277	6.89116	28.2481	3.15968	3.83846	39.332	6.52148	37.3253	3.91532	9.00125	13.0596	2.23807	3.30535	21.2183	44.9143	4.90687	42.0546	0.490803	0.289182	0.309092
21.596	968.772	[M+NH4]+	TAG	TAG 60:12	105.377	105.29	119.037	89.0388	0.0479505	127.361	80.0265	87.8581	164.353	91.2975	0.168648	97.8187	0.0179239	0.0525225	72.7346	116.464	96.3138	121.659	0.0207054	117.012	0.0560716	0.0657567	45.3905	64.8263	3.25988	78.3438	198.055	0.104176	136.458	0.775892	0.122665	0.110199
20.773	966.756	[M+NH4]+	TAG	TAG 60:13	1.32606	1.21469	1.67217	1.24427	1.59106	1.86598	0.933378	0.283794	2.04001	1.20741	2.32827	0.292316	1.86533	2.54972	1.13564	1.85332	2.83452	1.64641	3.34154	1.63271	2.99841	0.787797	0.642382	1.06367	1.49435	1.15969	2.82499	0.538257	2.31145	0.336894	-0.264022	0.472507
24.602	978.845	[M+NH4]+	TAG	TAG 60:7	2.49053	3.24614	3.09262	2.2519	2.2698	4.98606	2.2089	2.40347	8.38947	3.914	2.0002	2.14507	0.0133665	0	1.30807	2.11595	0.0195308	1.99869	0.0179303	1.77566	0.0119618	2.4378	0.925122	1.73811	3.65622	1.8115	9.06916	0.0116347	3.49069	0.338154	0.474649	0.470885
23.646	976.835	[M+NH4]+	TAG	TAG 60:8	10.3927	10.2316	10.3058	8.41152	0.0195489	8.70344	5.62573	0.127629	11.0576	7.36688	0.0174854	7.58348	8.63035	0.0231996	6.18223	0.0951404	0.0131384	9.43158	6.0068	7.57177	0.0156567	0.0937182	0.0265871	3.58277	0.0240957	4.58356	11.6031	0.016225	11.3195	0.17239	0.646656	0.763487
22.956	974.813	[M+NH4]+	TAG	TAG 60:9	3.63262	4.7607	5.00121	3.28883	1.04423	5.29192	2.16536	3.64177	8.28623	2.5604	4.52089	2.95221	2.11724	6.19553	2.47924	4.41803	0.802388	4.49375	5.2162	3.62474	4.99469	6.36684	1.11406	1.46077	3.32783	1.68395	10.4384	1.06644	5.35968	0.84045	0.0638758	0.0754884
22.138	998.813	[M+NH4]+	TAG	TAG 62:11a	0.252669	0.961379	0.958629	1.94285	1.99715	0.634499	0.149229	2.35324	0.567116	0.489127	2.55918	0.897819	2.66388	2.30491	0.605102	2.114	2.34318	0.286438	2.87509	0.733483	1.90629	4.505	0.317986	0.537366	2.30503	1.49801	0.566171	0.751095	0.943622	0.711658	-0.151243	0.147729
22.613	998.813	[M+NH4]+	TAG	TAG 62:11b	2.15123	2.61442	2.64069	2.17586	0.305955	2.62993	1.24993	1.91585	3.73278	1.59913	0.566585	1.80894	0.563884	0.378165	1.63837	0.159692	0.287277	2.41884	0.0138131	2.20821	0.532704	2.50362	0.779532	1.36583	1.97865	0.758894	2.27407	0.43117	3.22637	0.343694	0.341434	0.463828
22.037	996.799	[M+NH4]+	TAG	TAG 62:12a	1.37233	1.66639	1.21483	1.27014	30.0841	1.90573	1.13648	0.917426	3.46695	1.24639	39.4779	1.02755	1.70146	2.07251	1.16931	32.5825	1.99661	1.82894	2.29102	1.70603	1.21506	27.1857	0.425832	15.8733	39.73	1.19876	3.5854	47.4295	1.44023	0.304624	-0.920989	0.516235
22.382	996.803	[M+NH4]+	TAG	TAG 62:12b	28.937	37.9738	38.3194	24.2464	0.280399	56.3965	25.3045	23.5327	83.1903	35.7715	0.323126	22.65	0.182256	0.851062	20.1872	0.264076	0.268727	27.8622	0.254193	25.6597	0.143009	0.0451589	14.2162	0.080821	0.21401	16.8058	105.951	0.327794	43.4273	0.312866	0.663271	0.504642
21.521	994.787	[M+NH4]+	TAG	TAG 62:13	9.33619	11.393	11.8394	8.28367	0.095113	16.8709	7.93252	8.91183	21.1785	10.569	0.18302	8.85386	0.100899	0.114767	8.04925	11.8694	0.344136	10.0795	0.184379	10.2414	0.203586	9.92796	5.4531	7.10384	10.8581	7.23425	26.77	0.525376	13.863	0.974143	0.0142374	0.0113771
20.861	992.769	[M+NH4]+	TAG	TAG 62:14	1.00372	1.60728	2.11203	1.0794	1.44253	1.60686	0.754393	1.11844	2.5435	0.840543	2.69119	1.4562	1.88449	1.85828	0.868378	1.26925	2.42478	1.22169	2.03384	1.23718	2.40996	2.15452	0.555669	0.906123	2.80434	0.786814	3.62024	1.51239	2.10168	0.581084	-0.136369	0.235761
